# Supplementary material for: Ridge regression and deep learning models for genome-wide selection of complex traits in New Mexican Chile peppers
Source: BMC Genom Data. 2023 Dec 18;24:80. doi: 10.1186/s12863-023-01179-6 (PMC10726521; doi:10.1186/s12863-023-01179-6)
Supplement: Supplementary file 1 — Supplementary Material 1: Additional file 1. Table S1. Genotype data (numeric) of the 204 chile pepper genotypes for 14,922 single nucleotide polymorphism (SNP) markers used for genomic prediction. Table S2. Genotype data (hapmap) of the 204 chile pepper genotypes for 14,922 single nucleotide polymorphism (SNP) markers used for genomic prediction. Table S3. Chile pepper genotypes used to perform cross-validations and genomewide selection using ridge regression and deep learning prediction models. [file 12863_2023_1179_MOESM1_ESM.xlsx]

## Sheet: FPD
Table S1. Genomic prediction accuracy across different ridge regression and deep learning models for 10 iterations and 10-fold cross validations for subset of markers (7,690 SNPs) derived from linkage disequilibrium (LD) coefficients and 14,922 SNP loci for first pod date.
iter	fold	RRBLUP_LD	RF_LD	CNN_LD	MLP_LD	GBLUP_LD	BRR_LD	RRBLUP	RF	CNN	MLP	GBLUP	BRR
1	1	0.769177	0.747527	0.839089	0.757194	0.7777	0.8518	0.836473	0.868807	0.743842	0.781082	0.8928	0.7532
1	2	0.798919	0.780221	0.779876	0.807192	0.7318	0.747	0.719188	0.74334	0.738227	0.792806	0.7916	0.8344
1	3	0.753302	0.797371	0.84796	0.766564	0.6303	0.5881	0.774009	0.679049	0.680417	0.71092	0.8558	0.8764
1	4	0.755488	0.725872	0.717448	0.81033	0.8141	0.8824	0.634583	0.671204	0.745523	0.79846	0.9143	0.6696
1	5	0.836789	0.716502	0.800872	0.748713	0.8777	0.8528	0.761298	0.879924	0.750401	0.792748	0.7194	0.7249
1	6	0.68935	0.770088	0.789723	0.772029	0.6981	0.572	0.861179	0.800855	0.826484	0.695897	0.6907	0.6662
1	7	0.78692	0.719194	0.79932	0.799018	0.8934	0.7076	0.819649	0.777766	0.747838	0.759723	0.7176	0.7901
1	8	0.75847	0.725101	0.669336	0.705361	0.7563	0.7047	0.81016	0.731414	0.772674	0.730297	0.8523	0.7116
1	9	0.725415	0.73077	0.689413	0.752593	0.6398	0.9246	0.622088	0.835718	0.739918	0.712502	0.594	0.8686
1	10	0.740259	0.776546	0.771687	0.776777	0.8866	0.8348	0.7575	0.759341	0.718664	0.731862	0.678	0.8021
2	1	0.751455	0.784284	0.744098	0.751716	0.6762	0.92	0.779261	0.716271	0.657765	0.679314	0.6336	0.8429
2	2	0.739218	0.782315	0.750415	0.856213	0.736	0.7251	0.790973	0.821654	0.784092	0.755323	0.8343	0.7942
2	3	0.774008	0.798101	0.751227	0.792692	0.8722	0.8043	0.790208	0.788406	0.772523	0.688323	0.9401	0.54
2	4	0.847752	0.765508	0.735567	0.788756	0.7755	0.9467	0.702731	0.808079	0.623917	0.747329	0.6661	0.9477
2	5	0.792413	0.7519	0.729944	0.762808	0.8609	0.8262	0.775436	0.803711	0.816531	0.748004	0.8322	0.8994
2	6	0.767856	0.80025	0.697168	0.713163	0.7959	0.5083	0.7028	0.762408	0.725623	0.755607	0.9031	0.7608
2	7	0.817029	0.776079	0.763125	0.770335	0.6006	0.6695	0.849669	0.742455	0.760528	0.725688	0.6563	0.7377
2	8	0.726446	0.730972	0.773107	0.733714	0.7693	0.5693	0.738736	0.721589	0.837318	0.78389	0.6571	0.823
2	9	0.759033	0.773074	0.728831	0.75863	0.9018	0.8262	0.755457	0.81043	0.764735	0.862139	0.6935	0.8302
2	10	0.750474	0.782713	0.808734	0.74898	0.7739	0.8364	0.816118	0.673847	0.708394	0.662948	0.7284	0.7332
3	1	0.776322	0.731909	0.744427	0.853538	0.8142	0.7763	0.820251	0.705893	0.677381	0.781519	0.9029	0.8224
3	2	0.765976	0.758019	0.690641	0.854829	0.8661	0.7849	0.846762	0.725597	0.784464	0.776494	0.755	0.7404
3	3	0.804887	0.714623	0.799555	0.777324	0.7921	0.7648	0.676243	0.749656	0.787514	0.712345	0.3971	0.5724
3	4	0.767265	0.756984	0.769362	0.791121	0.603	0.7586	0.732261	0.795341	0.82814	0.681651	0.8503	0.8337
3	5	0.738401	0.798043	0.68564	0.817803	0.7553	0.8748	0.813101	0.822564	0.736401	0.744788	0.7592	0.5504
3	6	0.807802	0.73499	0.746815	0.740456	0.9457	0.7628	0.797393	0.736621	0.766543	0.714164	0.627	0.6994
3	7	0.807702	0.788675	0.748826	0.782254	0.8638	0.7359	0.778617	0.832107	0.813992	0.76836	0.9116	0.7534
3	8	0.794586	0.849703	0.721561	0.734482	0.7221	0.8586	0.77616	0.826032	0.72426	0.637822	0.7957	0.8937
3	9	0.769287	0.737419	0.702047	0.792392	0.5495	0.8541	0.691149	0.674121	0.722203	0.91745	0.7355	0.7761
3	10	0.817969	0.789481	0.794034	0.737257	0.7453	0.5594	0.747778	0.771739	0.829082	0.738152	0.8539	0.9367
4	1	0.801325	0.76233	0.766856	0.760022	0.7754	0.8277	0.749378	0.768852	0.804463	0.674903	0.7988	0.7483
4	2	0.778267	0.700245	0.72736	0.808873	0.6976	0.8914	0.786946	0.745365	0.767718	0.677703	0.8857	0.6902
4	3	0.842577	0.783368	0.768793	0.79876	0.7844	0.8803	0.749763	0.796784	0.773177	0.777697	0.7949	0.9019
4	4	0.775167	0.752412	0.720704	0.759879	0.5157	0.2907	0.657923	0.772325	0.750213	0.732798	0.6734	0.8799
4	5	0.786343	0.715747	0.769949	0.774399	0.9123	0.7395	0.845095	0.724583	0.794034	0.677099	0.8379	0.9373
4	6	0.756862	0.754021	0.742489	0.740068	0.8182	0.7764	0.758698	0.73637	0.753752	0.785773	0.6951	0.8323
4	7	0.774699	0.786487	0.710864	0.743437	0.67	0.7035	0.723244	0.732222	0.823202	0.753569	0.6285	0.6792
4	8	0.769566	0.789194	0.770427	0.770961	0.7671	0.8108	0.756727	0.822856	0.716783	0.734263	0.8299	0.6288
4	9	0.791701	0.80406	0.795271	0.781856	0.8939	0.8087	0.801707	0.726849	0.700949	0.720678	0.874	0.6648
4	10	0.698347	0.782547	0.694823	0.745045	0.8895	0.8884	0.854538	0.688866	0.750673	0.654124	0.5852	0.8211
5	1	0.771245	0.75942	0.696401	0.726711	0.782	0.5423	0.783015	0.711278	0.697216	0.686508	0.734	0.7526
5	2	0.770482	0.724119	0.704113	0.772373	0.7603	0.6857	0.788177	0.76355	0.804351	0.840591	0.9272	0.9653
5	3	0.778629	0.786102	0.78469	0.769457	0.7455	0.7758	0.758856	0.738145	0.639129	0.701721	0.6938	0.8693
5	4	0.732172	0.697741	0.758859	0.795611	0.6057	0.8174	0.745552	0.730959	0.698592	0.801682	0.6691	0.8278
5	5	0.709907	0.800744	0.767643	0.753706	0.8516	0.7487	0.748768	0.793615	0.755814	0.748407	0.9014	0.6807
5	6	0.811589	0.803207	0.762146	0.787779	0.7963	0.8674	0.765821	0.78961	0.837351	0.716808	0.8008	0.8034
5	7	0.747396	0.736581	0.768075	0.76471	0.7918	0.7586	0.705181	0.703101	0.743185	0.782238	0.7933	0.6361
5	8	0.804983	0.759947	0.743129	0.754652	0.7338	0.8586	0.829045	0.866065	0.782014	0.705381	0.636	0.8032
5	9	0.76456	0.740977	0.751875	0.76238	0.8424	0.7165	0.816396	0.800599	0.737174	0.731078	0.7494	0.5599
5	10	0.757324	0.774936	0.731867	0.819904	0.886	0.7886	0.713384	0.716088	0.84468	0.695198	0.6424	0.6817
6	1	0.837062	0.718656	0.772637	0.715111	0.721	0.7726	0.812027	0.79079	0.715142	0.664289	0.8828	0.862
6	2	0.712666	0.734967	0.733105	0.839828	0.7425	0.9023	0.877196	0.712235	0.727211	0.796319	0.615	0.7384
6	3	0.81379	0.751169	0.799247	0.786587	0.7279	0.8614	0.855237	0.671428	0.638508	0.72483	0.7716	0.7063
6	4	0.863542	0.789025	0.742666	0.724023	0.9327	0.4873	0.779373	0.815299	0.757018	0.781273	0.8915	0.8041
6	5	0.768372	0.816078	0.68572	0.788767	0.7048	0.5532	0.510918	0.789883	0.734983	0.78733	0.7605	0.7674
6	6	0.739174	0.746907	0.748805	0.749907	0.8499	0.8749	0.799422	0.791373	0.738307	0.786534	0.7232	0.8358
6	7	0.812295	0.763263	0.809499	0.779711	0.7545	0.8546	0.61001	0.717893	0.717611	0.702951	0.9287	0.8298
6	8	0.752253	0.740609	0.718542	0.774819	0.7611	0.7767	0.759616	0.751084	0.716632	0.755315	0.7217	0.8006
6	9	0.770081	0.75354	0.741107	0.792385	0.8306	0.7817	0.786897	0.775173	0.779462	0.778096	0.7997	0.7979
6	10	0.797654	0.743842	0.707246	0.708963	0.8855	0.6437	0.843901	0.759495	0.763678	0.663364	0.7451	0.6817
7	1	0.751941	0.771086	0.796473	0.797242	0.861	0.7372	0.760739	0.743554	0.859896	0.831599	0.8118	0.6594
7	2	0.812299	0.755095	0.723884	0.849949	0.7976	0.6309	0.74516	0.672777	0.745487	0.718093	0.8526	0.8698
7	3	0.783803	0.77627	0.775689	0.71523	0.7683	0.5849	0.717917	0.664689	0.748175	0.665049	0.7546	0.8819
7	4	0.706124	0.745332	0.85074	0.700597	0.8886	0.9183	0.794993	0.778166	0.744941	0.724753	0.834	0.882
7	5	0.769119	0.704718	0.684976	0.801292	0.5211	0.599	0.848978	0.779511	0.791263	0.711522	0.5834	0.7548
7	6	0.85843	0.774893	0.715324	0.844335	0.7803	0.7503	0.74074	0.767568	0.763381	0.718469	0.8495	0.8199
7	7	0.79687	0.743914	0.799183	0.735895	0.7982	0.7648	0.825143	0.746483	0.757549	0.712072	0.6549	0.7403
7	8	0.816311	0.750066	0.756924	0.778268	0.7323	0.9239	0.767893	0.735457	0.753779	0.727971	0.6547	0.6542
7	9	0.819052	0.801188	0.665145	0.78411	0.8046	0.804	0.864127	0.827334	0.693958	0.725988	0.8108	0.8258
7	10	0.759302	0.728907	0.738219	0.794186	0.841	0.8794	0.612096	0.771368	0.771686	0.780741	0.7814	0.6785
8	1	0.758559	0.757004	0.778974	0.750208	0.9495	0.9086	0.820954	0.713851	0.725844	0.760182	0.6515	0.6728
8	2	0.737617	0.763818	0.759785	0.779368	0.7172	0.7559	0.828581	0.745282	0.688715	0.84576	0.8539	0.7472
8	3	0.696593	0.732861	0.809852	0.743208	0.8713	0.6271	0.692124	0.807715	0.708296	0.745661	0.8658	0.912
8	4	0.80392	0.77912	0.775222	0.791089	0.568	0.7869	0.680515	0.704499	0.737471	0.678462	0.7084	0.761
8	5	0.749466	0.751475	0.734382	0.749813	0.7201	0.756	0.748299	0.675135	0.78876	0.753161	0.8261	0.793
8	6	0.798873	0.705716	0.756417	0.751565	0.8381	0.8083	0.823562	0.73504	0.721623	0.740047	0.6143	0.6216
8	7	0.748585	0.737681	0.725297	0.754012	0.8538	0.8411	0.729607	0.752176	0.809299	0.810641	0.8639	0.7054
8	8	0.819086	0.750626	0.730865	0.779657	0.9387	0.7269	0.83326	0.742395	0.747011	0.818156	0.8395	0.8823
8	9	0.760446	0.713833	0.736274	0.789035	0.5119	0.8969	0.629065	0.827939	0.781662	0.743167	0.6456	0.5499
8	10	0.718385	0.749014	0.763575	0.735464	0.8046	0.5672	0.814971	0.729432	0.660851	0.671629	0.8521	0.7772
9	1	0.746442	0.73673	0.759128	0.742889	0.5915	0.7355	0.829739	0.618036	0.790863	0.711944	0.7212	0.795
9	2	0.74913	0.754043	0.715921	0.800375	0.9364	0.7545	0.727385	0.82203	0.798244	0.728475	0.8816	0.7719
9	3	0.805372	0.779495	0.755403	0.793535	0.716	0.8494	0.828312	0.768544	0.691726	0.749047	0.6141	0.8091
9	4	0.717074	0.821119	0.743977	0.767102	0.7968	0.7569	0.715331	0.836472	0.775887	0.691061	0.6609	0.9023
9	5	0.754844	0.738933	0.777918	0.715444	0.6358	0.8291	0.780851	0.820899	0.738373	0.800426	0.6446	0.5241
9	6	0.701712	0.793183	0.722295	0.686626	0.8905	0.7306	0.84059	0.835626	0.8027	0.719096	0.8503	0.7697
9	7	0.769508	0.789592	0.659621	0.781573	0.8018	0.9092	0.829845	0.746112	0.826639	0.719747	0.8914	0.8682
9	8	0.718912	0.769519	0.783309	0.777228	0.6413	0.782	0.624237	0.630562	0.74377	0.715368	0.8977	0.7148
9	9	0.781335	0.72731	0.800769	0.771389	0.7821	0.8364	0.806321	0.742806	0.816752	0.795563	0.6792	0.8231
9	10	0.78898	0.717806	0.780503	0.796794	0.8381	0.6904	0.706437	0.719035	0.758407	0.751933	0.8505	0.8033
10	1	0.782034	0.742044	0.744488	0.726945	0.625	0.6674	0.579349	0.76658	0.735363	0.810205	0.8664	0.7083
10	2	0.798165	0.803642	0.760231	0.761845	0.9058	0.8702	0.828731	0.759935	0.717812	0.756934	0.913	0.8747
10	3	0.780187	0.719639	0.753494	0.829578	0.8394	0.9127	0.816972	0.787967	0.826985	0.76554	0.785	0.7136
10	4	0.802996	0.794469	0.764823	0.751881	0.8759	0.6974	0.768022	0.774847	0.73163	0.725225	0.7901	0.5375
10	5	0.722208	0.735486	0.688202	0.74628	0.5064	0.7269	0.802599	0.820519	0.771797	0.719271	0.7766	0.8174
10	6	0.779177	0.793179	0.713389	0.780725	0.8309	0.8501	0.731185	0.775179	0.688544	0.690903	0.83	0.8319
10	7	0.740073	0.74867	0.744745	0.692741	0.8437	0.8187	0.639945	0.744867	0.877554	0.810052	0.6795	0.736
10	8	0.763028	0.785493	0.745146	0.766592	0.4912	0.8601	0.831095	0.835271	0.806409	0.83014	0.717	0.8994
10	9	0.753007	0.78659	0.760934	0.796821	0.8381	0.6516	0.802867	0.715378	0.809674	0.762117	0.6177	0.7794
10	10	0.843576	0.748566	0.717056	0.751623	0.8152	0.6305	0.803949	0.668055	0.7292	0.795489	0.8454	0.7185

## Sheet: FT
Table S2. Genomic prediction accuracy across different ridge regression and deep learning models for 10 iterations and 10-fold cross validations for subset of markers (7,690 SNPs) derived from linkage disequilibrium (LD) coefficients and 14,922 SNP loci for flowering time.
iter	fold	RRBLUP_LD	RF_LD	CNN_LD	MLP_LD	GBLUP_LD	BRR_LD	RRBLUP	RF	CNN	MLP	GBLUP	BRR
1	1	0.764305	0.777231	0.774334	0.718683	0.7077	0.815	0.639509	0.796614	0.752376	0.761011	0.6823	0.6422
1	2	0.701543	0.730437	0.719474	0.763218	0.7639	0.7861	0.862545	0.693473	0.724035	0.726533	0.9054	0.8216
1	3	0.81854	0.775416	0.76385	0.729561	0.6811	0.7176	0.845384	0.718546	0.707214	0.807775	0.9494	0.6609
1	4	0.719856	0.786446	0.744211	0.719233	0.7768	0.6681	0.767558	0.738657	0.70555	0.779504	0.7589	0.8367
1	5	0.735604	0.73336	0.743327	0.770524	0.8445	0.758	0.753438	0.748783	0.731638	0.700973	0.882	0.7261
1	6	0.798356	0.722569	0.789984	0.743647	0.8482	0.8179	0.792024	0.734442	0.777685	0.710168	0.8041	0.7325
1	7	0.810122	0.779016	0.755512	0.696075	0.6173	0.6628	0.578664	0.775304	0.798641	0.721973	0.5931	0.8866
1	8	0.815821	0.770478	0.759763	0.769549	0.758	0.6804	0.864182	0.673939	0.748121	0.768721	0.6322	0.7554
1	9	0.710782	0.756263	0.685829	0.762709	0.6975	0.851	0.65781	0.721727	0.79861	0.70805	0.8476	0.7527
1	10	0.722054	0.771066	0.817489	0.805162	0.8553	0.7409	0.851716	0.836987	0.814178	0.853241	0.5633	0.7792
2	1	0.707891	0.766556	0.759189	0.751328	0.8295	0.8581	0.757292	0.734368	0.694223	0.82315	0.6576	0.8519
2	2	0.682667	0.719145	0.754689	0.771237	0.8249	0.7364	0.842062	0.747623	0.78228	0.807295	0.8324	0.7624
2	3	0.760094	0.765978	0.787715	0.772538	0.772	0.6753	0.742776	0.7597	0.722625	0.754052	0.7	0.8301
2	4	0.710505	0.768119	0.782596	0.770178	0.8312	0.784	0.720348	0.719289	0.735687	0.788586	0.773	0.6163
2	5	0.668228	0.701551	0.772896	0.795171	0.7393	0.822	0.696014	0.74326	0.828983	0.751969	0.6564	0.9267
2	6	0.737017	0.802164	0.799795	0.764481	0.813	0.7395	0.845017	0.787058	0.721375	0.778007	0.8728	0.8295
2	7	0.714291	0.779463	0.747545	0.773081	0.5824	0.8107	0.751816	0.697557	0.822514	0.840736	0.8589	0.7778
2	8	0.721019	0.739036	0.750163	0.773666	0.8473	0.5973	0.842784	0.809293	0.706742	0.7871	0.6527	0.7643
2	9	0.768445	0.753963	0.851709	0.766068	0.7598	0.684	0.725069	0.64272	0.821559	0.733058	0.7744	0.5744
2	10	0.790601	0.725197	0.811963	0.830318	0.7655	0.9028	0.603527	0.739948	0.729391	0.752175	0.8164	0.8358
3	1	0.731451	0.717472	0.756526	0.741845	0.7294	0.7801	0.676653	0.789235	0.779558	0.775046	0.9328	0.8193
3	2	0.761424	0.706464	0.761207	0.739891	0.7266	0.7219	0.751024	0.681444	0.783325	0.745631	0.7657	0.8898
3	3	0.754217	0.783042	0.795902	0.813342	0.7535	0.7207	0.725507	0.75214	0.776684	0.830287	0.6614	0.7132
3	4	0.756406	0.776284	0.723056	0.809395	0.743	0.8239	0.823052	0.701883	0.781388	0.801918	0.7206	0.8938
3	5	0.759844	0.767606	0.708419	0.745173	0.8945	0.8942	0.784751	0.672414	0.730391	0.745456	0.8411	0.7328
3	6	0.76559	0.747656	0.740836	0.796462	0.8441	0.5779	0.660796	0.8301	0.770184	0.8583	0.7985	0.8435
3	7	0.818359	0.734104	0.814044	0.751595	0.7933	0.6344	0.753099	0.722059	0.734379	0.661308	0.7095	0.4566
3	8	0.776358	0.687204	0.762436	0.792288	0.7562	0.73	0.652079	0.687319	0.678675	0.752213	0.7377	0.7754
3	9	0.75543	0.797129	0.729821	0.760397	0.7726	0.8078	0.793169	0.813273	0.75348	0.768383	0.9211	0.702
3	10	0.74727	0.707016	0.789819	0.754831	0.6781	0.8404	0.862954	0.785477	0.71763	0.804612	0.5724	0.6794
4	1	0.818794	0.75753	0.742298	0.768473	0.8203	0.6893	0.813066	0.742071	0.788429	0.7982	0.6639	0.6966
4	2	0.735948	0.787181	0.727468	0.758467	0.7544	0.6223	0.78211	0.743921	0.818725	0.775181	0.9255	0.8507
4	3	0.755134	0.765364	0.82464	0.810905	0.8522	0.8718	0.675621	0.725747	0.756226	0.706923	0.7672	0.7112
4	4	0.731596	0.774645	0.723299	0.712316	0.6545	0.7987	0.629366	0.74086	0.724807	0.753221	0.7353	0.6564
4	5	0.7703	0.760868	0.76534	0.751903	0.6792	0.7512	0.799172	0.707335	0.75714	0.842445	0.9133	0.7818
4	6	0.767968	0.75767	0.696586	0.741218	0.6762	0.7559	0.811173	0.78804	0.776953	0.756924	0.7325	0.5907
4	7	0.700873	0.771538	0.820827	0.746288	0.7316	0.8499	0.826818	0.79562	0.716224	0.826736	0.9138	0.8869
4	8	0.793426	0.737868	0.768193	0.727076	0.7858	0.741	0.69107	0.77451	0.796087	0.745451	0.7829	0.6342
4	9	0.781078	0.737382	0.763546	0.691985	0.849	0.7021	0.703491	0.828007	0.706003	0.79821	0.73	0.7829
4	10	0.846599	0.716841	0.783415	0.792282	0.7744	0.8962	0.7624	0.809007	0.73721	0.718392	0.7364	0.7282
5	1	0.81568	0.808107	0.76097	0.766877	0.5638	0.666	0.662735	0.779519	0.842337	0.727025	0.8504	0.811
5	2	0.730539	0.74755	0.761323	0.804175	0.8335	0.6425	0.795842	0.761971	0.771182	0.733267	0.7419	0.7411
5	3	0.768842	0.715129	0.756093	0.778993	0.7745	0.8522	0.794736	0.799506	0.756868	0.745728	0.6454	0.6915
5	4	0.727852	0.704143	0.806321	0.739852	0.7369	0.9005	0.667708	0.809248	0.783098	0.778497	0.9047	0.6796
5	5	0.757732	0.740899	0.733206	0.786948	0.6536	0.8234	0.622621	0.760326	0.777727	0.785811	0.7146	0.7488
5	6	0.756519	0.762284	0.741869	0.752615	0.8723	0.5855	0.806091	0.6796	0.742736	0.799189	0.7397	0.8085
5	7	0.706569	0.817199	0.734993	0.826943	0.8603	0.7229	0.609718	0.743189	0.733377	0.760937	0.8803	0.8236
5	8	0.755203	0.678831	0.714397	0.751069	0.7892	0.7937	0.685345	0.709534	0.731064	0.742577	0.7253	0.8421
5	9	0.713788	0.721413	0.677145	0.780872	0.7702	0.8216	0.82909	0.7122	0.78839	0.762432	0.7859	0.7239
5	10	0.739712	0.790158	0.790481	0.730887	0.7666	0.6662	0.80974	0.779668	0.792923	0.706637	0.6287	0.8174
6	1	0.736834	0.726712	0.784614	0.792512	0.6442	0.7637	0.777108	0.7365	0.765947	0.761963	0.7437	0.6409
6	2	0.796912	0.678864	0.705949	0.755558	0.634	0.8587	0.742355	0.781325	0.749807	0.726532	0.9336	0.7159
6	3	0.755373	0.721543	0.7303	0.749596	0.6513	0.7829	0.730911	0.776159	0.719035	0.776878	0.777	0.8006
6	4	0.832583	0.72235	0.70726	0.742463	0.8549	0.8738	0.725687	0.775287	0.688973	0.773288	0.7769	0.6496
6	5	0.801701	0.771031	0.726397	0.755301	0.9224	0.6268	0.759594	0.707308	0.758553	0.803846	0.7814	0.886
6	6	0.751606	0.750941	0.785773	0.733909	0.6853	0.8608	0.76901	0.730116	0.71163	0.736293	0.9347	0.7949
6	7	0.757264	0.759521	0.734272	0.759331	0.7502	0.642	0.636901	0.785939	0.63703	0.780705	0.4166	0.8458
6	8	0.777369	0.819823	0.799503	0.83171	0.7911	0.5132	0.583816	0.712216	0.754829	0.631956	0.8059	0.7907
6	9	0.751611	0.723553	0.726049	0.831369	0.7387	0.7739	0.850731	0.811184	0.731842	0.709867	0.7685	0.5511
6	10	0.710913	0.785178	0.731732	0.746849	0.8373	0.9219	0.877844	0.700288	0.776975	0.722727	0.6257	0.8365
7	1	0.74436	0.750821	0.74505	0.746531	0.8202	0.6997	0.794525	0.666544	0.728318	0.771222	0.6645	0.9523
7	2	0.782213	0.778987	0.745892	0.762555	0.8536	0.8585	0.802581	0.754621	0.758268	0.715684	0.7049	0.8639
7	3	0.79798	0.759923	0.747767	0.743882	0.5453	0.605	0.746486	0.820219	0.751742	0.707049	0.773	0.6218
7	4	0.768813	0.733462	0.740144	0.797949	0.9017	0.6242	0.745142	0.686792	0.769498	0.760443	0.8631	0.4991
7	5	0.690316	0.735134	0.750592	0.775283	0.7442	0.8106	0.72836	0.802818	0.670231	0.740366	0.9021	0.8555
7	6	0.701082	0.746495	0.817723	0.762749	0.6509	0.8009	0.824232	0.763321	0.748305	0.75215	0.7179	0.7458
7	7	0.781091	0.720323	0.738761	0.778683	0.7662	0.8304	0.815461	0.747711	0.740657	0.782646	0.5272	0.4172
7	8	0.772566	0.757009	0.800615	0.804937	0.6824	0.7807	0.777	0.774295	0.782938	0.746069	0.7517	0.6372
7	9	0.719626	0.787714	0.73413	0.74886	0.8288	0.7349	0.757354	0.725493	0.689241	0.84277	0.7578	0.8349
7	10	0.725215	0.769286	0.746016	0.747981	0.7832	0.8536	0.580257	0.742048	0.715836	0.778873	0.8728	0.898
8	1	0.722264	0.790236	0.806485	0.810783	0.853	0.6741	0.685137	0.759136	0.744677	0.771744	0.7577	0.8669
8	2	0.732817	0.709427	0.763994	0.675569	0.7804	0.6216	0.770894	0.765986	0.781057	0.735565	0.9024	0.9178
8	3	0.748575	0.75569	0.753302	0.73099	0.5348	0.923	0.752499	0.739787	0.753554	0.771969	0.7218	0.8718
8	4	0.79282	0.779953	0.793518	0.761901	0.7806	0.7615	0.742398	0.72645	0.658755	0.789482	0.5605	0.8479
8	5	0.744001	0.749824	0.719157	0.776525	0.7572	0.7559	0.698019	0.776199	0.79157	0.749774	0.7622	0.7644
8	6	0.738097	0.695299	0.714225	0.791302	0.7924	0.7876	0.73465	0.783617	0.779778	0.733851	0.7937	0.7516
8	7	0.743083	0.790095	0.732847	0.730548	0.9006	0.8252	0.700001	0.790176	0.864091	0.708774	0.827	0.5066
8	8	0.757622	0.757746	0.753585	0.749692	0.8888	0.8809	0.803418	0.711718	0.722201	0.724717	0.7821	0.4142
8	9	0.775874	0.736261	0.755553	0.770581	0.6026	0.8161	0.700613	0.763279	0.754788	0.847381	0.5796	0.8348
8	10	0.742659	0.686605	0.785046	0.732245	0.5443	0.5973	0.862792	0.726881	0.707179	0.781734	0.8159	0.7254
9	1	0.72208	0.823466	0.765792	0.813018	0.7501	0.8234	0.717962	0.780246	0.74915	0.821692	0.8435	0.7865
9	2	0.756756	0.704405	0.716493	0.746146	0.8192	0.6109	0.732237	0.684285	0.725048	0.819348	0.7475	0.7536
9	3	0.772832	0.756976	0.757765	0.787979	0.4504	0.6741	0.756148	0.717289	0.826101	0.76782	0.7631	0.7084
9	4	0.731049	0.735335	0.759208	0.723274	0.8294	0.7806	0.733299	0.795453	0.753178	0.700105	0.6313	0.8476
9	5	0.795656	0.693683	0.787692	0.771365	0.8436	0.721	0.72465	0.827747	0.805676	0.747061	0.8231	0.7486
9	6	0.80774	0.752933	0.748316	0.7764	0.7094	0.618	0.672696	0.743125	0.793447	0.722465	0.7229	0.766
9	7	0.736543	0.724906	0.739936	0.776715	0.7657	0.8315	0.679939	0.7764	0.680835	0.803897	0.7517	0.7972
9	8	0.774482	0.761319	0.766853	0.772393	0.8393	0.8136	0.813324	0.721555	0.745101	0.805837	0.4273	0.6763
9	9	0.799738	0.776861	0.783596	0.794168	0.6701	0.8068	0.837248	0.775356	0.717235	0.82153	0.9341	0.8188
9	10	0.708837	0.701887	0.756825	0.754408	0.7054	0.8293	0.78874	0.785546	0.816248	0.757756	0.6692	0.7308
10	1	0.818664	0.70488	0.728855	0.763032	0.7795	0.738	0.92552	0.783289	0.728221	0.750567	0.6926	0.7131
10	2	0.738275	0.724015	0.813628	0.690412	0.6871	0.8533	0.757045	0.773836	0.719495	0.78323	0.919	0.6494
10	3	0.719719	0.75386	0.754048	0.787513	0.7639	0.5692	0.743344	0.726004	0.781064	0.724647	0.7163	0.6677
10	4	0.76261	0.711625	0.80511	0.754462	0.7194	0.7722	0.592066	0.793185	0.779696	0.818422	0.701	0.8463
10	5	0.738013	0.779953	0.731202	0.796057	0.6778	0.6452	0.824468	0.770394	0.779576	0.736807	0.8626	0.8346
10	6	0.761259	0.747576	0.761719	0.772491	0.8572	0.7488	0.68598	0.780313	0.765131	0.699852	0.8048	0.7798
10	7	0.751606	0.750843	0.753163	0.818743	0.9369	0.653	0.827027	0.760445	0.776986	0.84236	0.7391	0.7586
10	8	0.695895	0.721173	0.774501	0.735954	0.8188	0.7901	0.785446	0.686894	0.752733	0.718649	0.3903	0.7667
10	9	0.857693	0.677412	0.771356	0.777116	0.7127	0.8544	0.685594	0.743286	0.721186	0.77422	0.8496	0.784
10	10	0.752965	0.776103	0.77611	0.746253	0.5483	0.8286	0.775123	0.774839	0.750645	0.709564	0.6945	0.7539

## Sheet: GRN
Table S3. Genomic prediction accuracy across different ridge regression and deep learning models for 10 iterations and 10-fold cross validations for subset of markers (7,690 SNPs) derived from linkage disequilibrium (LD) coefficients and 14,922 SNP loci for mature green yield.
iter	fold	RRBLUP_LD	RF_LD	CNN_LD	MLP_LD	GBLUP_LD	BRR_LD	RRBLUP	RF	CNN	MLP	GBLUP	BRR
1	1	-0.0693585	0.0676792	0.0514627	-0.0314846	0.402	0.0789	-0.210012	-0.100526	0.0841595	-0.0796043	-0.0294	-0.0424
1	2	-0.0482906	0.140557	-0.0614553	0.0873798	-0.2216	0.242	-0.0563518	0.160266	0.072425	0.0537095	-0.0706	-0.4438
1	3	0.00502856	0.133083	0.0261879	-0.0781	0.4796	0.0492	-0.137819	0.0357797	0.0266655	0.155781	0.0515	0.2149
1	4	0.0416482	0.0431996	-0.0292072	0.0681532	0.4718	-0.0047	-0.10668	0.00076814	0.141831	0.100088	-0.2982	-0.052
1	5	0.0633423	0.0478972	0.00437804	0.105848	0.1693	0.2436	0.11953	0.0800217	-0.0123847	0.0825924	0.0762	0.1805
1	6	0.0391106	0.0121724	0.0235976	0.0387214	-0.1137	-0.5672	0.00918206	0.0242216	0.0378339	0.157339	-0.0733	-0.457
1	7	0.0375651	0.119657	0.0403665	0.0748569	-0.0103	0.2924	0.0865648	0.111045	0.0274982	0.135551	0.0992	0.0082
1	8	-0.0449985	0.0508562	0.0147256	0.0673463	0.0175	0.4544	-0.0647228	0.110853	0.127056	0.015046	0.5909	0.0102
1	9	-0.0191437	0.162993	0.142013	0.101912	-0.2205	0.2364	0.132548	0.0469119	0.059714	0.0789437	0.2529	0.1568
1	10	0.0984339	-0.0241463	0.0864974	0.207571	0.2473	0.0536	0.380086	-0.0549628	0.115043	0.144797	-0.1445	-0.1509
2	1	0.0227674	0.13073	-0.0837629	0.0139955	-0.0125	0.1746	0.298733	-0.003104	0.0136737	-0.0591774	0.3387	0.2534
2	2	0.013422	0.0503419	0.0603231	0.139712	0.164	-0.2252	0.038239	0.0946541	-0.0685691	0.0210545	0.0315	-0.0603
2	3	0.0311232	0.0647989	0.0441149	0.00870647	0.1268	0.013	-0.123809	-0.0215223	0.156873	0.119651	-0.2508	0.2821
2	4	0.0569768	0.124195	-0.0050916	0.0306849	-0.2488	0.1662	0.132592	0.0296301	-0.076529	0.0167029	0.1374	-0.1471
2	5	0.0406901	0.0921123	0.0746166	-0.0106263	-0.223	0.1623	-0.0527935	-0.0065999	0.0958906	0.0591836	-0.2544	0.2809
2	6	-0.0181557	0.187505	-0.0451013	0.100236	0.1335	0.2201	-0.174826	0.066265	0.111686	-0.0578337	-0.1763	-0.0351
2	7	0.0571933	0.0932149	-0.0833297	0.0170745	-0.0996	-0.0276	0.0256731	0.0487098	0.0644238	-0.0612367	0.0001	0.2326
2	8	-0.048005	0.0650662	0.0591264	-0.0373836	0.2776	0.1723	0.0807865	0.0286756	0.117043	0.138924	0.4801	0.2398
2	9	-0.130136	0.0835147	0.0287361	-0.0482972	-0.0506	0.007	0.149744	0.0305118	-0.0980063	0.115081	0.1611	-0.2516
2	10	0.0864712	0.106743	-0.06772	0.0406936	-0.1923	0.5135	-0.0041255	0.0450553	0.177647	0.10432	-0.423	-0.2239
3	1	0.0831658	0.0318138	0.00533811	0.04545	0.3897	0.4383	0.0375151	0.00154364	-0.0575036	0.0197375	-0.2331	0.2746
3	2	0.137124	0.0371965	0.0752755	-0.0037234	0.1105	-0.2003	-0.0199616	0.0588595	-0.0675674	0.134148	0.0154	-0.0839
3	3	0.00130528	-0.0775883	0.0385416	-0.0237662	-0.1276	0.2203	-0.0074301	-0.0430423	-0.0895683	0.128758	-0.0683	0.0138
3	4	0.00828013	0.0708437	-0.0215315	0.148766	0.3839	-0.4086	0.373387	-0.0291437	-0.137927	0.0856817	-0.0329	0.1833
3	5	0.0515219	0.149463	-0.0299853	-0.0256481	-0.0361	-0.0116	0.0811533	0.118347	-0.0067037	0.0819985	0.3127	0.4155
3	6	0.0135953	0.0533332	-0.0391841	0.0782316	-0.0245	0.0107	-0.097881	-0.0115217	0.0813508	0.0391785	0.2469	0.0708
3	7	0.0134261	0.0557594	0.0454109	0.00307098	-0.1692	0.6151	0.233158	0.088994	0.0346077	0.115679	0.5055	-0.3258
3	8	0.043095	0.0817373	0.0240709	0.122059	-0.1815	0.285	-0.169817	0.107733	0.144216	-0.0069345	0.4051	-0.1132
3	9	0.0651102	0.0490253	0.11826	0.061553	-0.3119	-0.112	0.0659578	-0.0131844	0.0532136	0.110516	-0.3343	0.3339
3	10	0.0472736	0.0646475	0.0204488	0.100353	0.1065	0.2682	-0.128113	0.0316928	0.0251025	0.142208	-0.0457	0.0013
4	1	-0.0528109	0.169889	0.0385111	0.054448	-0.005	0.0661	0.0170302	0.015483	-0.0969227	0.0205815	-0.1433	0.1349
4	2	-0.0916999	0.104154	-0.062147	0.0603001	0.0308	0.1147	0.170449	0.053904	0.0785356	0.102318	0.1128	0.3701
4	3	0.0225122	0.0325206	-0.0074381	-0.0545928	0.0993	0.2941	0.141489	0.107196	-0.158449	0.102363	-0.0168	-0.1807
4	4	0.126223	-0.02132	0.120988	0.0336453	-0.0623	0.1858	-0.0173201	0.133255	0.00275721	0.127415	0.3448	0.5191
4	5	-0.0183791	0.168832	0.0419834	0.088336	0.0402	0.0231	0.0759954	-0.0186003	0.034853	0.0259952	0.0423	-0.0397
4	6	0.0202883	0.116118	-0.019391	0.0615364	0.1014	0.3643	-0.247802	0.0503846	0.023398	0.124795	-0.1399	-0.0748
4	7	-0.0076415	0.0610725	0.166616	0.0148185	0.2114	-0.1515	0.0420288	0.091337	0.101812	0.0805711	0.4619	-0.1275
4	8	0.0801858	-0.0275514	0.0147811	0.121321	-0.1336	-0.0436	-0.15426	0.0995073	-0.0395415	0.0316967	-0.1347	0.1286
4	9	0.132166	0.0632879	0.111475	0.0750636	0.358	0.2309	0.216838	0.105651	0.0338812	0.139296	-0.2126	0.1128
4	10	0.116456	-0.0003592	-0.0325489	0.0497228	0.0208	-0.1986	-0.409433	0.0467152	0.137648	0.0557562	0.0405	0.0633
5	1	-0.0319469	0.0996557	0.0981652	0.124118	0.044	0.2277	-0.0542182	-0.0587609	0.0423755	-0.0574045	-0.109	0.2055
5	2	-0.0531761	0.071028	0.0600233	0.0636917	-0.1171	-0.184	0.0985166	0.181906	-0.0094879	-0.0188688	-0.2119	0.3947
5	3	0.00519154	0.113092	0.00629019	0.0991371	-0.0211	-0.3198	0.239049	0.0803334	0.0975979	-0.0059449	-0.0409	0.0323
5	4	-0.0345184	0.00482779	-0.0609358	0.0801236	-0.0131	-0.157	-0.0402745	0.0646942	-0.0882149	0.0820329	0.171	-0.1998
5	5	0.00962517	0.0196169	0.0305458	0.021796	0.2589	0.5776	0.0498872	0.104677	-6.91e-05	0.135021	-0.3639	0.1905
5	6	-0.031519	0.035731	0.0768213	0.0519095	-0.2118	0.2659	-0.0732061	0.0490276	-0.0203641	0.176951	-0.0898	-0.0272
5	7	0.0736275	0.107043	0.0183469	0.0667236	-0.0161	-0.1447	-0.308089	0.0310198	0.0453554	0.004997	0.5348	0.1909
5	8	0.00678075	0.097641	0.102628	0.0564422	0.2651	0.4586	0.0436672	0.0220663	-0.0045047	0.109311	0.2603	-0.0062
5	9	0.0554912	0.084722	0.0710606	0.0433595	0.1984	0.0521	-0.0967718	0.0721463	0.0499351	0.0536713	-0.291	0.1131
5	10	-0.0433803	0.123122	-0.0360766	0.098631	-0.3235	0.458	-0.196693	0.00443886	-0.0476642	0.0354043	0.1557	-0.0847
6	1	0.00653744	0.0299828	0.0887376	0.0589297	0.2035	0.0914	-0.0083262	-0.147017	-0.0407262	0.0655695	0.1106	0.4615
6	2	0.089857	0.00540961	-0.0821335	-0.0871527	0.0127	-0.2171	-0.215472	0.0651465	0.056229	0.0133276	-0.0826	0.0133
6	3	-0.0573245	0.0729692	0.00591743	0.0919716	0.1107	-0.143	0.116247	0.0465158	-0.0398566	-0.0096324	-0.1131	0.0169
6	4	0.030318	0.0642792	0.0326876	0.107471	0.0422	0.2239	0.129195	0.0790991	-0.0154643	0.0841277	0.0597	-0.2059
6	5	-0.0143539	0.112089	-0.0749763	0.124379	-0.0652	-0.1378	0.101754	0.014571	0.118729	0.0803999	-0.0904	0.3957
6	6	0.0353821	-0.0458265	0.0267429	0.0730373	-0.125	0.58	0.176262	0.0479799	0.0363592	-0.0323475	0.5336	0.0834
6	7	0.0100014	-0.0106688	0.100584	0.0959053	-0.2449	0.0255	0.0285722	-0.0214861	-0.0516922	0.0706484	0.3091	-0.1303
6	8	-0.0329427	0.133794	0.0934565	0.0122702	-0.3177	-0.0099	0.00399085	0.0104401	0.0971831	0.0378417	-0.2967	0.1819
6	9	0.0850936	0.050043	0.035075	0.049982	-0.0478	0.2895	-0.0067013	0.0973896	0.0228114	0.132871	-0.1465	-0.0524
6	10	0.0746921	0.112336	-0.0064886	0.0275293	-0.0221	-0.2166	-0.184653	-0.0538008	0.078961	0.0892406	0.18	-0.3076
7	1	0.0605212	0.103279	0.00566187	0.0869175	-0.16	-0.0411	0.146547	-0.0106468	0.00981036	0.0446032	0.3351	0.3579
7	2	0.0135484	0.0178587	0.0209695	-0.0011926	-0.079	0.0615	-0.0897456	0.138267	0.109679	0.1201	0.0127	0.4917
7	3	-0.0047923	0.0364735	0.0904224	0.0495517	0.0481	0.4131	0.266745	0.14531	0.129729	0.0219127	-0.084	-0.1138
7	4	0.0393006	0.0742909	0.0343258	0.0586629	0.1379	-0.2088	0.0333752	0.0346404	-0.0101975	-0.036553	-0.223	0.1945
7	5	0.0235138	0.0452633	0.112983	0.112447	0.2246	0.2987	0.0100629	0.0703733	-0.0155693	0.0188653	0.4871	0.1201
7	6	0.0883475	0.140251	0.0532747	0.10263	-0.1822	-0.2798	0.089109	0.156693	0.090024	0.00310439	-0.2185	-0.0826
7	7	0.00512092	0.0336793	0.0646228	0.0164166	0.3028	-0.1399	-0.0588062	0.05782	0.0561356	-0.0562749	0.0871	-0.0532
7	8	0.00903789	0.0137687	0.0818112	0.0427377	-0.1093	0.0744	0.124113	0.067688	0.0240009	-0.0182297	0.6405	-0.221
7	9	0.046211	-0.0165348	0.00921285	0.0761706	0.035	0.5906	0.140817	0.0543995	0.0914103	0.00137076	-0.3008	-0.0186
7	10	0.075843	0.189619	-0.0819678	0.138904	-0.0185	-0.0372	-0.0818929	0.0938866	-0.133984	0.103388	-0.0352	0.2897
8	1	0.0766883	0.126265	0.111135	0.0397944	0.2474	-0.0807	0.0541029	0.086256	0.0061929	0.0428457	0.2871	0.2183
8	2	-0.0175317	0.0294724	0.0364751	0.0389912	-0.1214	0.215	-0.0658077	-0.12124	-0.0560189	0.117269	-0.0436	0.2766
8	3	0.0012191	-0.003738	0.0134716	0.0522736	0.3251	0.1041	0.267463	0.0727961	0.0894771	0.0443857	0.1309	0.1589
8	4	0.0498306	-0.0181951	0.046549	0.0216015	-0.1751	0.3246	-0.128113	0.0309284	0.0173843	0.12342	-0.0632	0.1712
8	5	0.034312	0.0359609	0.123641	0.104629	0.0915	0.0876	0.186917	0.0413704	0.0300381	-0.0091334	0.2303	-0.0371
8	6	0.0701151	0.0855534	0.0268935	0.00010259	-0.0594	0.2789	-0.0864614	0.118933	0.0866401	0.0463227	0.2297	-0.1439
8	7	-0.0096633	0.141921	0.122987	0.117498	-0.1985	0.4031	-0.157298	0.0481673	-0.0232014	-0.0161253	-0.1706	0.2397
8	8	0.0302104	0.101304	0.050785	0.0783609	0.3193	0.1985	0.204233	0.0400518	0.00433415	0.0186888	0.4402	0.1202
8	9	0.0871438	0.111873	0.0578712	0.0810982	-0.359	-0.0601	0.148123	0.0634666	-0.0101872	-0.0606319	-0.0769	0.2965
8	10	0.0409769	0.058893	0.0720275	0.0648537	0.0534	0.172	-0.0843258	-0.0517792	0.0428356	0.0145354	-0.0587	-0.0323
9	1	0.0826984	0.0686552	0.0294553	0.0313004	0.4468	-0.1816	-0.0999857	0.0111528	-0.113078	0.0571359	-0.1326	-0.038
9	2	-0.000381	-0.0056858	0.00850811	0.0465981	0.2026	-0.1699	-0.191623	0.0563972	-0.065748	-0.0534822	0.1577	0.1761
9	3	-0.0260283	0.0246926	-0.0150966	0.0279905	-0.1302	0.2631	0.177472	0.0732626	-0.0200555	0.187055	0.19	0.5524
9	4	0.0100377	0.0344107	0.0892563	0.0808678	-0.1924	-0.1132	0.0800407	0.0838711	0.122746	-0.0011861	-0.0912	0.0114
9	5	-0.0041224	-0.0070221	-0.0056053	0.0861203	0.1063	0.1619	0.204362	-0.021368	0.00461171	-0.0215795	-0.0395	0.0007
9	6	0.0227923	0.115017	-0.0194612	0.0777542	-0.2298	0.4519	0.15291	-0.130658	-0.0455049	0.0541463	0.0838	-0.0694
9	7	0.0507281	0.0613263	0.0340366	0.00062967	0.1951	0.201	0.108406	-0.104101	-0.0115945	-0.0234485	0.23	0.0798
9	8	-0.0167128	0.0392285	0.133207	0.060015	0.5203	0.2476	-0.181111	0.0545672	0.0368477	0.0560082	0.0472	0.0264
9	9	0.0614234	-0.0201939	0.0344472	0.0977236	0.2058	0.1901	-0.0606899	0.0108209	0.0682554	-0.0578045	0.082	-0.1364
9	10	0.0770564	0.0845644	0.112923	0.0126419	-0.2607	-0.0901	0.0858615	0.0404717	0.00702377	0.0607969	0.1736	0.1985
10	1	-0.0057371	0.0551236	0.0256033	0.0292821	0.1909	-0.2384	0.10906	0.0509423	-0.112134	0.0252774	-0.0442	-0.2229
10	2	-0.0430997	0.01639	0.0755125	-0.0073628	0.169	0.4757	-0.140729	0.0235212	0.0193344	0.0791027	-0.1676	0.3776
10	3	0.0457716	0.04955	0.0522814	-0.0092797	-0.0501	-0.0686	0.0738387	0.114583	-0.0292344	0.0411011	0.0185	0.3953
10	4	0.0301352	0.0917566	0.0507272	0.00139665	-0.2645	0.0057	0.155476	-0.0604189	-0.0266658	0.0548979	0.3049	0.2161
10	5	0.0179201	0.103391	0.0416204	0.0418104	0.4347	0.3004	-0.0024091	-0.0068933	0.045478	0.0605624	0.2429	-0.1881
10	6	-0.0155986	0.0987104	0.0121889	0.0067275	-0.1999	0.2467	-0.154252	-0.107207	0.104863	0.00245366	0.028	0.2309
10	7	0.00346613	0.0289023	0.0326728	-0.0095358	-0.0449	0.4139	-0.0613427	-0.0470886	-0.0351682	0.0918684	-0.0875	-0.038
10	8	0.084349	0.00340357	0.0862611	0.14325	-0.1979	-0.2687	0.282723	-0.0695237	0.0122961	0.00808632	-0.0194	-0.4085
10	9	-0.0044064	0.125793	0.0813447	0.0361778	0.1038	-0.1675	0.0795545	0.00397669	0.148976	0.0691187	0.0372	-0.1166
10	10	0.00690515	0.144519	0.0344293	-0.0074505	-0.0328	0.0674	-0.0704368	0.0477503	-0.0738442	0.0317151	0.2487	-0.2443

## Sheet: PHT
Table S4. Genomic prediction accuracy across different ridge regression and deep learning models for 10 iterations and 10-fold cross validations for subset of markers (7,690 SNPs) derived from linkage disequilibrium (LD) coefficients and 14,922 SNP loci for plant height.
iter	fold	RRBLUP_LD	RF_LD	CNN_LD	MLP_LD	GBLUP_LD	BRR_LD	RRBLUP	RF	CNN	MLP	GBLUP	BRR
1	1	0.685234	0.739541	0.734043	0.78044	0.7739	0.7982	0.744128	0.716089	0.724695	0.671006	0.5898	0.8009
1	2	0.731895	0.73093	0.697694	0.653506	0.6469	0.7703	0.409105	0.74619	0.74007	0.708489	0.8408	0.6183
1	3	0.71739	0.723397	0.717291	0.78537	0.6627	0.5798	0.670436	0.702242	0.720014	0.774199	0.7611	0.7465
1	4	0.70582	0.685458	0.756731	0.721014	0.7653	0.7946	0.691682	0.806889	0.725345	0.758663	0.6748	0.2932
1	5	0.687333	0.708408	0.765191	0.761084	0.6319	0.7104	0.858737	0.70628	0.697273	0.720667	0.7829	0.7224
1	6	0.665731	0.687941	0.699583	0.693883	0.478	0.6901	0.807336	0.673237	0.673669	0.744371	0.7959	0.759
1	7	0.702764	0.761709	0.679512	0.764933	0.6908	0.7375	0.670123	0.709281	0.703395	0.655926	0.6855	0.8589
1	8	0.660127	0.631726	0.705965	0.743707	0.8907	0.7361	0.751407	0.749251	0.716832	0.74823	0.4563	0.8061
1	9	0.686728	0.775293	0.731796	0.762322	0.8801	0.6811	0.761131	0.708774	0.717396	0.724912	0.6864	0.7598
1	10	0.734904	0.741185	0.762151	0.717449	0.8593	0.7279	0.514424	0.743168	0.673992	0.742984	0.5541	0.8468
2	1	0.74346	0.652695	0.646956	0.719654	0.7807	0.7736	0.652937	0.678198	0.812609	0.681998	0.5851	0.7853
2	2	0.712895	0.695541	0.690492	0.667946	0.5517	0.852	0.61651	0.691653	0.730408	0.702187	0.6222	0.8164
2	3	0.6884	0.727195	0.710281	0.737718	0.734	0.8599	0.679982	0.801518	0.694362	0.718763	0.7937	0.3095
2	4	0.738034	0.765351	0.67737	0.711965	0.723	0.7829	0.784213	0.762986	0.619235	0.648892	0.5317	0.6413
2	5	0.689579	0.730421	0.701395	0.77853	0.6391	0.8213	0.641823	0.757914	0.738972	0.745736	0.6828	0.7251
2	6	0.691726	0.676954	0.744332	0.779532	0.7567	0.5203	0.722531	0.737605	0.769431	0.726463	0.5334	0.544
2	7	0.720643	0.698489	0.675563	0.759983	0.4429	0.5884	0.672135	0.623268	0.732498	0.804182	0.7872	0.8052
2	8	0.689688	0.716477	0.709884	0.741741	0.7262	0.7419	0.630943	0.759358	0.649403	0.752573	0.6955	0.7505
2	9	0.683245	0.697581	0.707895	0.75778	0.844	0.7654	0.711678	0.7005	0.669362	0.714066	0.8153	0.7399
2	10	0.737982	0.683329	0.741202	0.714342	0.7218	0.7874	0.709512	0.712782	0.726294	0.750899	0.8102	0.8923
3	1	0.773931	0.748333	0.707859	0.743047	0.7748	0.6039	0.586024	0.768098	0.712105	0.696482	0.8714	0.3899
3	2	0.71645	0.748738	0.746877	0.734759	0.7765	0.8168	0.779107	0.688571	0.777232	0.765335	0.6116	0.7476
3	3	0.709776	0.811748	0.652318	0.712906	0.6568	0.8866	0.805833	0.77872	0.66553	0.71638	0.7739	0.6825
3	4	0.76867	0.710097	0.72744	0.693257	0.6522	0.6645	0.555189	0.712916	0.750731	0.735482	0.7766	0.857
3	5	0.704921	0.709078	0.700156	0.643154	0.7293	0.7505	0.716146	0.743577	0.77166	0.744742	0.6474	0.766
3	6	0.704141	0.737389	0.753733	0.734358	0.7098	0.5692	0.685015	0.740899	0.691743	0.735875	0.4497	0.8421
3	7	0.715492	0.731556	0.776226	0.699729	0.707	0.5906	0.812179	0.75514	0.711389	0.704843	0.8053	0.6609
3	8	0.659042	0.702564	0.669835	0.702418	0.6693	0.8004	0.58315	0.763137	0.746451	0.710901	0.8159	0.6441
3	9	0.705921	0.74814	0.755579	0.763369	0.83	0.6555	0.700723	0.749923	0.686909	0.722699	0.831	0.521
3	10	0.709611	0.746565	0.825552	0.716454	0.6603	0.7735	0.748427	0.731507	0.758854	0.706182	0.7099	0.8522
4	1	0.726095	0.671839	0.703676	0.718202	0.2854	0.74	0.565059	0.703666	0.734991	0.644629	0.592	0.8086
4	2	0.709091	0.667588	0.734551	0.721011	0.5846	0.8398	0.672661	0.756701	0.72499	0.683263	0.7543	0.6913
4	3	0.731224	0.73615	0.707707	0.726613	0.7859	0.7201	0.61483	0.688731	0.752497	0.697103	0.8207	0.7253
4	4	0.690722	0.750994	0.682394	0.715961	0.8008	0.835	0.655553	0.711329	0.730294	0.66894	0.8193	0.1183
4	5	0.734504	0.780762	0.700434	0.671441	0.6922	0.5645	0.829559	0.664954	0.754664	0.742077	0.6009	0.7452
4	6	0.746447	0.697568	0.762323	0.743732	0.7517	0.6104	0.767475	0.757006	0.719031	0.725815	0.8167	0.8004
4	7	0.673582	0.737893	0.689688	0.819067	0.5844	0.8435	0.836265	0.724209	0.741305	0.73509	0.6721	0.8562
4	8	0.759366	0.678802	0.733519	0.744053	0.8088	0.6934	0.634399	0.73958	0.708001	0.756094	0.6862	0.7772
4	9	0.709408	0.705773	0.708768	0.772712	0.8412	0.2115	0.647749	0.748373	0.724708	0.683867	0.0357	0.4982
4	10	0.758018	0.769813	0.749695	0.700218	0.8012	0.8131	0.5999	0.730275	0.777993	0.759546	0.6714	0.718
5	1	0.710046	0.683203	0.678078	0.70745	0.8242	0.7187	0.719947	0.681617	0.663898	0.708378	0.532	0.7502
5	2	0.719697	0.68984	0.746091	0.768342	0.4962	0.8109	0.714977	0.710625	0.76871	0.74651	0.7275	0.7831
5	3	0.676297	0.671021	0.711236	0.769166	0.6432	0.8639	0.696997	0.750152	0.747427	0.683988	0.8767	0.4734
5	4	0.705779	0.74235	0.73277	0.769969	0.7459	0.7804	0.612799	0.720199	0.666858	0.784957	0.1866	0.5848
5	5	0.740123	0.715508	0.703733	0.748344	0.7444	0.6716	0.819302	0.716754	0.706092	0.720359	0.7362	0.6921
5	6	0.753398	0.799509	0.698632	0.790604	0.8111	0.8131	0.726354	0.693615	0.774948	0.778802	0.9045	0.8051
5	7	0.69486	0.648023	0.675065	0.745192	0.7819	0.6794	0.589369	0.704968	0.683876	0.722909	0.635	0.4829
5	8	0.687851	0.756023	0.708715	0.696801	0.7355	0.7474	0.735375	0.707258	0.713095	0.718601	0.7217	0.7178
5	9	0.648674	0.753552	0.706229	0.805646	0.5513	0.8607	0.725077	0.718128	0.722451	0.713629	0.7766	0.7921
5	10	0.693271	0.792322	0.707093	0.713923	0.5893	0.4038	0.728607	0.766163	0.728968	0.73958	0.5064	0.8396
6	1	0.70821	0.689606	0.674561	0.73036	0.6795	0.4186	0.771781	0.641392	0.71667	0.669864	0.6706	0.8548
6	2	0.741996	0.740399	0.735454	0.684226	0.5987	0.8235	0.710155	0.623467	0.736133	0.754952	0.853	0.8541
6	3	0.623494	0.708888	0.646294	0.660723	0.8459	0.8006	0.67161	0.723535	0.679405	0.686781	0.7625	0.6525
6	4	0.628494	0.741352	0.697083	0.744743	0.8272	0.7704	0.783173	0.748158	0.729338	0.707862	0.6531	0.7269
6	5	0.697666	0.680749	0.80794	0.686783	0.8083	0.7799	0.512798	0.696377	0.718406	0.730864	0.8031	0.6549
6	6	0.722776	0.794818	0.715419	0.739074	0.7317	0.7593	0.60111	0.720409	0.766122	0.702332	0.723	0.8421
6	7	0.71634	0.742267	0.767123	0.678469	0.7441	0.7182	0.706009	0.672029	0.772759	0.775527	0.7078	0.1076
6	8	0.740579	0.749107	0.679775	0.688087	0.2708	0.8144	0.726572	0.678138	0.744188	0.727521	0.7201	0.7874
6	9	0.713381	0.682878	0.725969	0.758375	0.761	0.7953	0.673295	0.754315	0.751438	0.702961	0.5308	0.7227
6	10	0.657602	0.754749	0.71999	0.679003	0.7361	0.7057	0.707574	0.73788	0.71552	0.730075	0.7572	0.7798
7	1	0.670093	0.75924	0.72041	0.657751	0.7184	0.7788	0.734925	0.686947	0.73137	0.746186	0.7336	0.5943
7	2	0.700121	0.706362	0.751515	0.726301	0.7954	0.6947	0.765783	0.742828	0.722263	0.805299	0.7208	0.592
7	3	0.752474	0.745863	0.753219	0.740133	0.6506	0.8872	0.737593	0.652527	0.757722	0.714196	0.7009	0.7123
7	4	0.706447	0.749207	0.708511	0.679834	0.671	0.7403	0.810447	0.687748	0.724458	0.72188	0.7084	0.8306
7	5	0.713566	0.645089	0.713351	0.716526	0.8321	0.6708	0.698356	0.761973	0.685822	0.744655	0.7826	0.502
7	6	0.694668	0.696726	0.672735	0.70886	0.7186	0.7737	0.699647	0.697325	0.725723	0.686472	0.6904	0.5907
7	7	0.701763	0.75362	0.729867	0.691866	0.4317	0.665	0.670059	0.741894	0.725327	0.767363	0.8175	0.7923
7	8	0.678161	0.716452	0.766105	0.779791	0.7438	0.7422	0.757753	0.688323	0.757402	0.653972	0.8262	0.847
7	9	0.68426	0.647775	0.704712	0.790303	0.7895	0.7935	0.68513	0.760812	0.682846	0.689733	0.7706	0.655
7	10	0.710881	0.72946	0.679093	0.78269	0.7484	0.7074	0.785266	0.722536	0.722646	0.6865	0.6575	0.7715
8	1	0.737434	0.73207	0.693795	0.807438	0.4766	0.8055	0.800306	0.659228	0.708565	0.653856	0.7283	0.4816
8	2	0.675416	0.794955	0.765455	0.716066	0.7222	0.6605	0.713705	0.71904	0.690763	0.759968	0.7899	0.8358
8	3	0.699122	0.62213	0.783219	0.793281	0.8381	0.7382	0.699842	0.754357	0.753476	0.753967	0.74	0.7843
8	4	0.703168	0.763922	0.70323	0.707051	0.6149	0.8525	0.651345	0.728262	0.731019	0.765411	0.5894	0.6663
8	5	0.680596	0.704956	0.768335	0.708461	0.7925	0.4917	0.681523	0.738746	0.703141	0.730672	0.878	0.5237
8	6	0.74103	0.758896	0.730223	0.700324	0.7614	0.7271	0.682715	0.699181	0.605723	0.676415	0.5505	0.8004
8	7	0.710231	0.75737	0.716769	0.705237	0.566	0.6432	0.586083	0.768115	0.721276	0.719863	0.537	0.8042
8	8	0.731291	0.599422	0.696818	0.702931	0.8897	0.6638	0.744151	0.689219	0.718515	0.708646	0.7122	0.5184
8	9	0.735146	0.719988	0.69948	0.730508	0.6805	0.8117	0.767604	0.70134	0.823432	0.639587	0.6063	0.8886
8	10	0.726006	0.761161	0.709719	0.765463	0.6774	0.7848	0.659427	0.741021	0.74294	0.699121	0.7373	0.7228
9	1	0.740459	0.696412	0.731056	0.768939	0.583	0.7564	0.740685	0.779436	0.671895	0.794499	0.6855	0.7453
9	2	0.726663	0.68107	0.726398	0.725309	0.6665	0.7751	0.81997	0.701588	0.661249	0.760458	0.7629	0.8034
9	3	0.720408	0.764916	0.737853	0.762874	0.7643	0.6592	0.471599	0.770674	0.768939	0.715208	0.5601	0.667
9	4	0.733418	0.769674	0.669349	0.779001	0.5433	0.7341	0.54298	0.680855	0.743926	0.7641	0.811	0.4286
9	5	0.771505	0.713627	0.720914	0.689229	0.8032	0.5754	0.738	0.752861	0.737909	0.782976	0.6816	0.6999
9	6	0.727267	0.739332	0.723582	0.775489	0.6763	0.5229	0.780253	0.73562	0.738872	0.775784	0.3799	0.7994
9	7	0.662029	0.744502	0.728654	0.706227	0.81	0.7442	0.499112	0.697795	0.77761	0.713991	0.8423	0.9102
9	8	0.725327	0.629504	0.712658	0.761557	0.8703	0.8757	0.627292	0.707799	0.76937	0.707836	0.6499	0.8579
9	9	0.705222	0.744612	0.708303	0.806512	0.5368	0.4459	0.744543	0.679265	0.74002	0.734719	0.8459	0.8089
9	10	0.734361	0.731924	0.755418	0.69868	0.8044	0.9152	0.60924	0.72316	0.705483	0.756419	0.5815	0.7251
10	1	0.723143	0.671978	0.725613	0.759108	0.8576	0.813	0.699788	0.729221	0.692816	0.723374	0.7074	0.7301
10	2	0.673982	0.682258	0.69878	0.709721	0.868	0.727	0.586519	0.676785	0.736577	0.745559	0.777	0.7364
10	3	0.687376	0.775813	0.732664	0.738886	0.6442	0.8275	0.799562	0.649226	0.686962	0.776032	0.7173	0.6007
10	4	0.699707	0.707843	0.622917	0.73624	0.7416	0.7758	0.732453	0.715375	0.710789	0.698059	0.8543	0.6408
10	5	0.656269	0.770023	0.751344	0.762402	0.6967	0.7218	0.697875	0.711664	0.714416	0.674046	0.5391	0.5064
10	6	0.697383	0.763965	0.751243	0.777447	0.6803	0.8066	0.700445	0.736037	0.783356	0.751173	0.7778	0.8054
10	7	0.740119	0.722701	0.637916	0.75454	0.5252	0.6181	0.681054	0.657424	0.664785	0.8115	0.6182	0.7699
10	8	0.694196	0.750794	0.785426	0.733553	0.7447	0.7567	0.641582	0.708256	0.665562	0.784012	0.2398	0.8839
10	9	0.717853	0.675289	0.677154	0.751297	0.0662	0.7144	0.678179	0.730824	0.750207	0.750391	0.9276	0.6542
10	10	0.687933	0.69452	0.664715	0.762145	0.8191	0.2724	0.682924	0.690948	0.737459	0.759563	0.8021	0.7646

## Sheet: PWDTH
Table S5. Genomic prediction accuracy across different ridge regression and deep learning models for 10 iterations and 10-fold cross validations for subset of markers (7,690 SNPs) derived from linkage disequilibrium (LD) coefficients and 14,922 SNP loci for plant width.
iter	fold	RRBLUP_LD	RF_LD	CNN_LD	MLP_LD	GBLUP_LD	BRR_LD	RRBLUP	RF	CNN	MLP	GBLUP	BRR
1	1	0.640135	0.590768	0.535668	0.574299	0.6986	0.2362	0.661462	0.583265	0.585179	0.602185	0.5725	0.6342
1	2	0.601399	0.577565	0.656944	0.649394	0.8374	0.5608	0.645069	0.652208	0.594893	0.604839	0.5775	0.419
1	3	0.603222	0.553477	0.570861	0.615512	0.6229	0.7675	0.596924	0.583562	0.619306	0.627893	0.4626	0.6935
1	4	0.62139	0.598297	0.55135	0.623968	0.7797	0.7104	0.503573	0.5851	0.625106	0.570135	0.689	0.7347
1	5	0.610093	0.572352	0.639475	0.624787	0.5819	0.6625	0.501132	0.550401	0.698672	0.550462	0.6701	0.7185
1	6	0.629543	0.554364	0.636286	0.597268	0.5774	0.7824	0.648465	0.573184	0.603111	0.534311	0.5555	0.5126
1	7	0.583899	0.565732	0.550944	0.5719	0.4895	0.5859	0.779654	0.625245	0.6024	0.678978	0.6946	0.7441
1	8	0.573408	0.644324	0.635999	0.587129	0.3543	0.3233	0.568864	0.550766	0.604525	0.615711	0.5478	0.789
1	9	0.651077	0.607073	0.656354	0.611929	0.7441	0.6583	0.527167	0.616482	0.616199	0.600232	0.713	0.2592
1	10	0.618411	0.642642	0.599334	0.617579	0.5168	0.7178	0.545582	0.579941	0.579867	0.597762	0.7358	0.5135
2	1	0.613436	0.535148	0.603135	0.595629	0.6859	0.5004	0.732997	0.583528	0.589249	0.57468	0.7752	0.6308
2	2	0.632594	0.592254	0.565805	0.627167	0.5482	0.2957	0.544182	0.514082	0.596197	0.601973	0.6301	0.4112
2	3	0.611324	0.660727	0.630473	0.62358	0.4823	0.6288	0.62009	0.572463	0.59866	0.639402	0.4129	0.7898
2	4	0.603077	0.615485	0.584025	0.487991	0.7985	0.5672	0.553865	0.60464	0.583687	0.650893	0.732	0.5434
2	5	0.6105	0.592641	0.612579	0.592452	0.5252	0.6302	0.556036	0.547212	0.645139	0.592957	0.8219	0.5091
2	6	0.581843	0.578613	0.695094	0.632947	0.5702	0.7965	0.749124	0.561199	0.651958	0.618085	0.7956	0.8091
2	7	0.666376	0.598393	0.646029	0.572037	0.5915	0.8111	0.665245	0.536508	0.558212	0.566372	0.6104	0.7509
2	8	0.624271	0.649075	0.69208	0.586163	0.5473	0.4953	0.599623	0.614395	0.597734	0.537908	0.3513	0.598
2	9	0.601008	0.60299	0.605914	0.573426	0.7126	0.651	0.375501	0.675224	0.615544	0.606178	0.6345	0.7372
2	10	0.571917	0.622245	0.551408	0.55802	0.6747	0.7657	0.650403	0.656452	0.58219	0.578709	0.3961	0.395
3	1	0.605917	0.592306	0.552217	0.630715	0.6607	0.4004	0.58224	0.581625	0.597466	0.637467	0.4323	0.869
3	2	0.599385	0.543003	0.522345	0.604793	0.6704	0.7205	0.42764	0.646095	0.639067	0.546989	0.4962	0.8255
3	3	0.587929	0.589158	0.658452	0.541893	0.5187	0.7713	0.642759	0.58684	0.666476	0.602056	0.5741	0.5954
3	4	0.586029	0.624104	0.610962	0.637681	0.8255	0.5368	0.726095	0.648121	0.658385	0.585174	0.7918	0.2376
3	5	0.6106	0.587159	0.583427	0.604628	0.1808	0.4089	0.594486	0.654881	0.566298	0.554638	0.6787	0.6005
3	6	0.619144	0.534905	0.580906	0.602054	0.2247	0.6639	0.600705	0.523731	0.535073	0.600408	0.7368	0.437
3	7	0.589595	0.657415	0.565736	0.621171	0.5993	0.6877	0.593766	0.662303	0.580626	0.726203	0.5958	0.7146
3	8	0.577964	0.526487	0.658869	0.573136	0.6245	0.6882	0.62662	0.558785	0.66186	0.587574	0.6598	0.6476
3	9	0.597018	0.54686	0.597585	0.641959	0.5243	0.7295	0.514283	0.655667	0.637826	0.640376	0.6143	0.558
3	10	0.632885	0.617874	0.669771	0.597876	0.8407	0.5323	0.545395	0.584498	0.619107	0.591606	0.5724	0.6853
4	1	0.707063	0.598039	0.612712	0.61315	0.559	0.8117	0.635994	0.635913	0.643624	0.631157	0.521	0.6845
4	2	0.680316	0.593258	0.686799	0.605693	0.544	0.6749	0.73851	0.552442	0.598002	0.664595	0.6954	0.418
4	3	0.582706	0.630637	0.603106	0.657049	0.6933	0.6503	0.664492	0.586229	0.621702	0.539842	0.5371	0.7779
4	4	0.682008	0.55928	0.607737	0.589089	0.5149	0.6158	0.59318	0.597004	0.665023	0.629333	0.6333	0.7415
4	5	0.650602	0.591236	0.596699	0.558844	0.4532	0.8453	0.36848	0.647799	0.591497	0.597225	0.409	0.4988
4	6	0.618103	0.593619	0.556292	0.605497	0.5172	0.6196	0.546849	0.622301	0.530128	0.631453	0.634	0.0273
4	7	0.559802	0.563401	0.614402	0.552058	0.5158	0.6327	0.654394	0.703248	0.579602	0.632219	0.6846	0.7126
4	8	0.594545	0.62703	0.632991	0.687546	0.63	0.4402	0.570599	0.608492	0.561084	0.582619	0.5622	0.7629
4	9	0.610788	0.588955	0.601939	0.586709	0.7801	0.667	0.763362	0.59082	0.558576	0.684438	0.7479	0.8358
4	10	0.585454	0.626677	0.564232	0.637311	0.8398	0.5978	0.527028	0.582767	0.571025	0.628628	0.7402	0.6985
5	1	0.622834	0.638903	0.592752	0.599669	0.8066	0.5284	0.68507	0.569163	0.573392	0.631626	0.6852	0.8111
5	2	0.665389	0.567851	0.558629	0.558659	0.5461	0.5836	0.645418	0.620732	0.605418	0.689701	0.7794	0.5182
5	3	0.605146	0.662189	0.556887	0.585957	0.7598	0.4811	0.727485	0.554575	0.604778	0.647834	0.5276	0.621
5	4	0.565621	0.588343	0.584793	0.619297	0.7418	0.4573	0.67166	0.584343	0.637245	0.564442	0.7374	0.7295
5	5	0.592109	0.650944	0.559708	0.580106	0.5047	0.7305	0.289869	0.565771	0.611857	0.590965	0.6493	0.5157
5	6	0.572715	0.556632	0.594015	0.573276	0.6941	0.665	0.613641	0.628649	0.561399	0.58553	0.4408	0.481
5	7	0.536357	0.59796	0.634201	0.618817	0.5135	0.3273	0.601662	0.625676	0.58322	0.653985	0.4968	0.7645
5	8	0.631521	0.64484	0.574937	0.53259	0.735	0.5667	0.636224	0.66067	0.628753	0.632547	0.5255	0.4025
5	9	0.676577	0.556256	0.667156	0.52488	0.5043	0.7882	0.453409	0.601385	0.58909	0.585101	0.7588	0.659
5	10	0.634064	0.64281	0.677924	0.621351	0.3049	0.8477	0.765932	0.593117	0.591346	0.592156	0.5091	0.6091
6	1	0.617653	0.55337	0.576273	0.61535	0.5554	0.8214	0.617921	0.6831	0.560275	0.620531	0.2413	0.5548
6	2	0.628932	0.643401	0.586961	0.563674	0.5527	0.4792	0.768245	0.542295	0.675488	0.557771	0.7898	0.7207
6	3	0.61178	0.576972	0.670971	0.562465	0.7973	0.7444	0.314129	0.587241	0.549596	0.59812	0.5323	0.8062
6	4	0.62837	0.607447	0.573779	0.593107	0.3915	0.6663	0.73657	0.576163	0.622051	0.582463	0.5149	0.5143
6	5	0.671897	0.650955	0.535394	0.600702	0.7646	0.5401	0.625475	0.557048	0.579086	0.60738	0.5949	0.4755
6	6	0.593481	0.574881	0.643341	0.569848	0.6524	0.6334	0.580002	0.668709	0.69369	0.56127	0.6956	0.5416
6	7	0.610216	0.668261	0.557928	0.608959	0.8405	0.6777	0.450247	0.5057	0.669599	0.551748	0.6856	0.465
6	8	0.624012	0.596438	0.640443	0.630703	0.6517	0.5472	0.553441	0.587632	0.533438	0.650821	0.702	0.6531
6	9	0.67562	0.625323	0.580551	0.512964	0.5191	0.7019	0.675338	0.602688	0.638706	0.594107	0.7666	0.6005
6	10	0.655756	0.615236	0.5822	0.61373	0.4807	0.5353	0.669791	0.53133	0.701555	0.497611	0.7015	0.584
7	1	0.579267	0.554017	0.640916	0.602459	0.4397	0.7162	0.625734	0.619709	0.572597	0.587122	0.6647	0.6371
7	2	0.541659	0.582338	0.592482	0.687259	0.6127	0.747	0.670636	0.574017	0.632027	0.621774	0.6474	0.4645
7	3	0.586809	0.528385	0.565948	0.538064	0.7476	0.651	0.63391	0.57673	0.587174	0.607099	0.8444	0.7051
7	4	0.598953	0.566426	0.582759	0.6337	0.7879	0.3617	0.548452	0.552395	0.712154	0.599743	0.5934	0.6785
7	5	0.619456	0.574983	0.609262	0.551608	0.2767	0.6011	0.618112	0.680559	0.577553	0.601106	0.5188	0.8185
7	6	0.637364	0.660022	0.663734	0.630228	0.6477	0.6773	0.673502	0.558189	0.568007	0.597958	0.6961	0.7002
7	7	0.617611	0.588291	0.599284	0.582143	0.0437	0.4078	0.657115	0.638473	0.621152	0.610334	0.8534	0.2966
7	8	0.596366	0.629628	0.651621	0.626573	0.8447	0.7856	0.583917	0.629276	0.607053	0.617952	0.4646	0.7449
7	9	0.608954	0.586472	0.528449	0.558667	0.7305	0.5715	0.585924	0.647648	0.647789	0.643468	0.6059	0.2991
7	10	0.620777	0.621782	0.65159	0.690097	0.5601	0.4463	0.696942	0.577605	0.607183	0.611446	0.4168	0.7152
8	1	0.623727	0.602481	0.605769	0.649977	0.8587	0.4249	0.511733	0.570334	0.614357	0.635661	0.611	0.5925
8	2	0.622926	0.541245	0.630992	0.631613	0.6933	0.6114	0.670587	0.616732	0.614786	0.593896	0.4197	0.7099
8	3	0.595775	0.594169	0.588068	0.593513	0.4385	0.7174	0.491249	0.636077	0.628854	0.605939	0.4913	0.7241
8	4	0.68727	0.550993	0.638667	0.537273	0.5748	0.5905	0.649427	0.624721	0.597109	0.579952	0.7536	0.3936
8	5	0.609312	0.604986	0.677542	0.573128	0.5906	0.8415	0.427385	0.640396	0.647049	0.575632	0.8216	0.3471
8	6	0.562359	0.648844	0.593596	0.599786	0.4209	0.4772	0.609097	0.661586	0.620654	0.538185	0.6935	0.6183
8	7	0.582801	0.581048	0.656737	0.623102	0.7801	0.6227	0.448153	0.614986	0.569451	0.557805	0.6578	0.7267
8	8	0.683256	0.620276	0.617532	0.536802	0.3627	0.629	0.559788	0.61233	0.590566	0.561442	0.6864	0.7911
8	9	0.630427	0.630233	0.527928	0.573879	0.6734	0.7693	0.71544	0.561779	0.471972	0.614473	0.6796	0.6082
8	10	0.659294	0.603708	0.647918	0.617958	0.6723	0.2557	0.507512	0.521006	0.610014	0.62749	0.5038	0.6662
9	1	0.641891	0.646778	0.603187	0.604377	0.7177	0.7993	0.575776	0.537648	0.648199	0.581573	0.6977	-0.1548
9	2	0.598257	0.6088	0.556921	0.590733	0.7727	0.6204	0.709442	0.623426	0.591682	0.567399	0.7453	0.7032
9	3	0.64878	0.577692	0.614085	0.548048	0.3842	0.7574	0.517236	0.592564	0.508508	0.571172	0.9241	0.6709
9	4	0.627241	0.654909	0.567941	0.57216	0.7559	0.5968	0.728295	0.62411	0.63352	0.580979	0.4364	0.8491
9	5	0.680758	0.574635	0.637568	0.577588	0.5947	0.7462	0.470922	0.593326	0.570442	0.54879	0.7142	0.7545
9	6	0.60942	0.59882	0.57785	0.703868	0.6602	0.468	0.657944	0.635269	0.674827	0.569189	0.3597	0.4435
9	7	0.571198	0.614351	0.629552	0.595701	0.5919	0.3926	0.607549	0.528309	0.644273	0.638466	0.7429	0.7567
9	8	0.597002	0.676514	0.638935	0.586147	0.6039	0.4933	0.455658	0.553857	0.617115	0.628634	0.7272	0.5522
9	9	0.596499	0.594646	0.547793	0.61499	0.6812	0.5706	0.523151	0.595104	0.568049	0.609642	0.2251	0.6956
9	10	0.570594	0.580252	0.586723	0.568353	0.617	0.6887	0.732819	0.541562	0.626926	0.581734	0.4306	0.3776
10	1	0.582954	0.617881	0.565488	0.584866	0.4682	0.756	0.715183	0.549198	0.662903	0.646987	0.434	0.6993
10	2	0.585457	0.569214	0.585367	0.572067	0.2786	0.7145	0.449017	0.551925	0.600055	0.666759	0.6733	0.67
10	3	0.644064	0.613072	0.582283	0.663215	0.6518	0.5622	0.590196	0.669354	0.553739	0.580422	0.653	0.7509
10	4	0.626853	0.62783	0.614799	0.596759	0.4535	0.5954	0.668921	0.6192	0.635314	0.643144	0.6092	0.4445
10	5	0.588495	0.575908	0.58719	0.572857	0.7584	0.678	0.388996	0.631874	0.60509	0.643456	0.5381	0.6398
10	6	0.571912	0.611858	0.599255	0.595693	0.7874	0.1107	0.328961	0.585191	0.535072	0.611976	0.7031	0.6562
10	7	0.693926	0.571595	0.56459	0.627838	0.6891	0.7499	0.565594	0.583283	0.619567	0.634511	0.8136	0.4498
10	8	0.691922	0.572115	0.575112	0.548962	0.5597	0.467	0.627893	0.576576	0.585573	0.599763	0.1665	0.8699
10	9	0.575467	0.556102	0.689455	0.556049	0.6626	0.5541	0.696982	0.552488	0.639906	0.561704	0.5016	0.4681
10	10	0.589463	0.560725	0.583472	0.57401	0.8045	0.7729	0.790813	0.54928	0.601811	0.573521	0.765	0.571

## Sheet: RED
Table S6. Genomic prediction accuracy across different ridge regression and deep learning models for 10 iterations and 10-fold cross validations for subset of markers (7,690 SNPs) derived from linkage disequilibrium (LD) coefficients and 14,922 SNP loci for mature red yield.
iter	fold	RRBLUP_LD	RF_LD	CNN_LD	MLP_LD	GBLUP_LD	BRR_LD	RRBLUP	RF	CNN	MLP	GBLUP	BRR
1	1	0.310715	0.349206	0.279749	0.286211	0.1856	0.4152	-0.149132	0.233878	0.281761	0.330183	0.0791	0.5984
1	2	0.286866	0.291241	0.315825	0.337539	0.4742	0.5348	0.364699	0.225203	0.260032	0.352633	0.1844	0.3846
1	3	0.228689	0.257172	0.365379	0.454299	-0.0757	0.2366	0.252246	0.390603	0.304345	0.442956	0.3984	0.1506
1	4	0.268072	0.279515	0.422823	0.327057	0.6104	0.4722	0.392848	0.341631	0.286789	0.413266	0.5958	0.1262
1	5	0.397186	0.335754	0.254391	0.342576	0.0026	0.5128	0.414135	0.0789414	0.395365	0.369682	0.5563	0.0111
1	6	0.359187	0.302115	0.433135	0.303072	0.6078	0.1922	0.303571	0.350497	0.352082	0.325604	0.2264	0.3807
1	7	0.400542	0.224501	0.284656	0.267038	0.2309	0.0328	0.245211	0.256066	0.273183	0.327802	0.0899	0.4241
1	8	0.30368	0.322707	0.330083	0.416185	0.4769	0.3453	0.370792	0.278667	0.440693	0.290437	0.1966	0.1182
1	9	0.354003	0.321781	0.348648	0.307957	0.4807	0.17	0.509037	0.323064	0.354424	0.400366	0.3652	0.2087
1	10	0.364011	0.325751	0.32238	0.338807	0.315	0.3936	0.253669	0.306438	0.490995	0.300123	0.4512	0.6132
2	1	0.250717	0.21095	0.341031	0.261582	0.6269	0.2613	0.408594	0.230523	0.387242	0.267413	-0.0148	0.0935
2	2	0.238533	0.286911	0.395628	0.327976	0.2048	0.4599	0.241648	0.442547	0.38719	0.280865	0.4674	0.0374
2	3	0.258005	0.262994	0.435542	0.386679	0.0789	0.3338	0.34671	0.194653	0.410134	0.354067	0.4469	0.2785
2	4	0.320339	0.376393	0.359902	0.361886	0.4027	0.2389	0.361207	0.375611	0.349684	0.298707	0.5459	0.2354
2	5	0.344646	0.290801	0.348941	0.400154	0.3785	0.1539	0.350461	0.270715	0.414303	0.397327	0.2551	0.459
2	6	0.252148	0.281761	0.385502	0.372405	0.4043	0.4988	-0.0784823	0.286152	0.397497	0.417697	0.2943	0.4613
2	7	0.304701	0.309914	0.387238	0.336816	0.4335	0.2814	0.395685	0.334398	0.301492	0.355331	-0.07	-0.0261
2	8	0.243148	0.391714	0.298425	0.286384	-0.0111	0.1842	0.408777	0.309897	0.369956	0.364435	0.1431	0.1618
2	9	0.25619	0.41317	0.404772	0.320262	0.2721	0.4224	0.347168	0.298746	0.29527	0.309686	0.6145	0.6803
2	10	0.31955	0.414902	0.352084	0.313427	0.4031	0.3992	0.575753	0.283196	0.364253	0.370012	0.2753	0.4616
3	1	0.32789	0.330784	0.309953	0.368241	-0.0225	0.2454	0.354621	0.206911	0.342145	0.427575	0.4081	0.1648
3	2	0.257878	0.264265	0.407555	0.388097	0.3554	0.3746	0.421413	0.248783	0.382173	0.305039	0.5226	0.385
3	3	0.196575	0.222167	0.397436	0.396214	0.3382	0.4682	0.12012	0.397083	0.403236	0.380722	0.3046	0.5353
3	4	0.184264	0.239875	0.386986	0.356851	0.2991	0.4479	0.131392	0.433294	0.253142	0.315941	0.4044	0.6098
3	5	0.286227	0.298317	0.381161	0.32356	0.5744	0.4617	0.0802256	0.227795	0.370961	0.256566	0.1428	0.1228
3	6	0.316871	0.298875	0.245914	0.301872	0.0751	0.0993	0.0340902	0.337488	0.47101	0.312085	0.515	0.5146
3	7	0.317842	0.328881	0.298139	0.344741	0.0042	0.2774	0.515969	0.393139	0.402906	0.312884	0.3563	0.2596
3	8	0.325363	0.246442	0.378343	0.359959	0.2536	0.5224	0.359304	0.367834	0.33272	0.283582	0.1504	0.3993
3	9	0.28434	0.321818	0.289983	0.264721	0.6629	-0.0021	0.500762	0.259176	0.342143	0.282323	0.3026	0.039
3	10	0.294111	0.283963	0.327416	0.375454	-0.0081	0.5142	0.0581549	0.277215	0.385647	0.271505	0.1124	-0.0755
4	1	0.228405	0.316955	0.378948	0.336949	-0.0692	0.2123	0.508277	0.364004	0.412384	0.29694	0.5273	0.2165
4	2	0.244899	0.316955	0.42268	0.360684	0.5126	0.6109	0.0531046	0.303266	0.375754	0.313791	-0.142	0.1754
4	3	0.191247	0.317506	0.354432	0.351155	0.6452	0.1474	0.083808	0.30507	0.407658	0.311449	-0.1528	0.63
4	4	0.284942	0.286699	0.320359	0.376359	0.6414	0.3546	0.160873	0.326151	0.398607	0.300254	0.3894	0.5293
4	5	0.228818	0.301277	0.309083	0.418664	0.5952	0.6357	0.59996	0.221518	0.358978	0.379174	0.5785	0.3692
4	6	0.259963	0.298701	0.416448	0.373439	0.1894	0.5125	0.525327	0.22346	0.355479	0.393977	0.4562	0.2071
4	7	0.319591	0.416348	0.384291	0.379106	-0.1283	0.0969	0.012867	0.314326	0.288882	0.321989	-0.0075	0.2105
4	8	0.299455	0.350769	0.426248	0.279404	0.2729	0.2013	0.503893	0.338689	0.277335	0.349935	0.3625	-0.0043
4	9	0.306909	0.303523	0.405547	0.344102	0.4971	0.2232	0.257048	0.188252	0.33565	0.323128	0.3905	0.434
4	10	0.266325	0.295158	0.32597	0.372579	0.4401	0.2497	0.429799	0.321169	0.417087	0.366334	0.0993	0.2723
5	1	0.223671	0.319117	0.334442	0.317746	0.1931	0.167	0.491521	0.241499	0.430463	0.493853	0.0175	0.5009
5	2	0.275719	0.376595	0.404873	0.309071	0.3636	-0.1081	0.21597	0.321084	0.291272	0.437881	0.3458	0.5711
5	3	0.283069	0.311886	0.37578	0.352978	0.7535	0.2312	0.141687	0.279273	0.314509	0.353082	0.0272	-0.4614
5	4	0.271592	0.285284	0.379664	0.41471	0.4732	0.5541	0.481671	0.306074	0.326562	0.330264	0.3906	0.8029
5	5	0.350631	0.299596	0.448434	0.378307	-0.0452	0.569	0.284722	0.330221	0.429256	0.262863	0.4245	0.4524
5	6	0.3836	0.292554	0.35099	0.402868	0.0973	0.3572	0.242444	0.251292	0.478037	0.287541	0.0589	0.2701
5	7	0.303686	0.294728	0.325881	0.410741	0.3136	0.4287	0.340954	0.352414	0.400712	0.21868	0.6772	0.5147
5	8	0.302695	0.377973	0.376076	0.325136	0.2875	0.3613	0.392855	0.328725	0.260654	0.314633	0.3255	-0.0796
5	9	0.278278	0.376072	0.355553	0.421065	0.3381	0.3694	0.302517	0.289786	0.450433	0.29154	0.136	0.1059
5	10	0.331328	0.342227	0.39853	0.410801	0.3866	0.297	0.34239	0.291771	0.478151	0.304644	0.2493	-0.0689
6	1	0.233509	0.337159	0.288681	0.371862	0.2866	0.3412	0.0446582	0.367374	0.309409	0.231122	0.0675	0.0472
6	2	0.269072	0.322323	0.331472	0.289053	-0.0027	0.4741	0.258398	0.351256	0.418786	0.32766	0.3643	0.4803
6	3	0.210149	0.321533	0.402897	0.380509	0.6627	0.6015	0.318866	0.389664	0.176715	0.401221	0.2567	0.5322
6	4	0.301781	0.34198	0.415817	0.289198	0.34	-0.0996	0.549437	0.323579	0.35474	0.325507	0.1294	0.5381
6	5	0.249881	0.254165	0.335796	0.263634	0.318	0.1356	0.351305	0.363793	0.449977	0.430939	0.5928	-0.3212
6	6	0.275761	0.273945	0.27475	0.319891	0.1157	0.4858	0.391329	0.304851	0.460989	0.405092	0.1543	0.171
6	7	0.291729	0.278409	0.329555	0.298768	0.555	-0.1303	0.177734	0.206494	0.447497	0.333278	0.392	0.286
6	8	0.308259	0.345561	0.416763	0.374375	-0.0314	0.6476	0.228565	0.360007	0.340769	0.225894	0.1794	0.6055
6	9	0.295204	0.308545	0.260079	0.346158	0.4635	0.0892	0.255776	0.372713	0.403226	0.284614	0.1897	0.3326
6	10	0.366224	0.293716	0.302045	0.366308	0.2962	0.4128	0.364602	0.242329	0.399326	0.290627	0.4597	0.4341
7	1	0.23938	0.232522	0.329238	0.349588	0.3166	0.4759	-0.114372	0.238431	0.404179	0.349395	0.4374	0.281
7	2	0.235806	0.304419	0.343996	0.315892	0.1969	0.2118	0.432576	0.300055	0.283214	0.265585	0.4924	0.5316
7	3	0.310296	0.181842	0.392679	0.314267	0.1674	0.525	0.331706	0.339005	0.398675	0.169999	-0.4888	0.019
7	4	0.331151	0.244807	0.275191	0.310612	0.2039	0.4331	0.425214	0.316805	0.375936	0.263701	-0.1797	0.289
7	5	0.254517	0.393231	0.417675	0.34636	-0.1091	0.6975	0.286279	0.324581	0.36445	0.34502	0.2486	0.4259
7	6	0.316178	0.249538	0.350734	0.29814	0.5234	0.0285	0.239223	0.361353	0.419123	0.319678	0.3796	0.7494
7	7	0.240353	0.249214	0.406708	0.355965	-0.0507	0.1691	0.459489	0.287585	0.294805	0.365689	0.0473	0.1615
7	8	0.258822	0.367174	0.388568	0.308134	0.3088	0.4045	0.124737	0.238208	0.366419	0.283458	0.6351	0.4448
7	9	0.321542	0.252996	0.404998	0.328044	0.5053	0.6498	0.090848	0.210228	0.288273	0.308768	0.5807	0.4151
7	10	0.317888	0.206821	0.318769	0.254121	0.4426	-0.0025	0.445417	0.333518	0.414196	0.333529	0.394	0.0101
8	1	0.270929	0.298283	0.392403	0.319139	0.644	0.5965	0.354439	0.208762	0.553118	0.383729	-0.1192	0.0806
8	2	0.267269	0.336579	0.272604	0.347614	0.3905	0.3306	0.14371	0.299697	0.374776	0.388364	-0.1089	0.4739
8	3	0.240525	0.392814	0.359466	0.396921	0.5257	0.2775	0.272851	0.3285	0.308211	0.343222	0.4501	0.5349
8	4	0.285405	0.355989	0.369221	0.328766	0.3141	0.6282	0.601338	0.316189	0.266513	0.288276	0.2378	0.0067
8	5	0.320918	0.223123	0.34331	0.3575	0.1993	0.4581	0.440624	0.215328	0.277645	0.314191	0.3207	0.6083
8	6	0.360832	0.370054	0.361867	0.275032	0.1754	0.062	0.413158	0.215983	0.427366	0.327384	0.5909	0.2113
8	7	0.375066	0.338291	0.426766	0.338228	0.3028	0.4834	0.422938	0.25485	0.333908	0.370365	0.6351	0.1231
8	8	0.246796	0.329552	0.273433	0.340821	-0.0391	-0.1735	0.0818017	0.209077	0.367116	0.302427	0.5504	0.2885
8	9	0.267421	0.311241	0.362012	0.277359	0.2547	0.6146	0.204307	0.418595	0.467129	0.219811	0.39	0.4555
8	10	0.398716	0.341021	0.456428	0.265952	0.1472	-0.0002	0.466455	0.366958	0.25428	0.326144	0.193	0.2633
9	1	0.280634	0.32553	0.42356	0.280874	0.3278	0.1061	0.220977	0.281856	0.176131	0.384235	0.1977	0.2307
9	2	0.329686	0.260245	0.235036	0.296925	0.2709	0.4553	0.386519	0.270624	0.317063	0.429463	-0.0102	0.3522
9	3	0.362357	0.312805	0.325083	0.391147	0.3527	0.1911	0.187677	0.234487	0.362914	0.359076	0.1201	0.438
9	4	0.305989	0.339218	0.309912	0.335293	-0.0679	0.6268	0.45508	0.31674	0.320012	0.289017	0.3991	0.3249
9	5	0.288077	0.259222	0.296287	0.420507	0.5284	0.3058	0.303678	0.349801	0.450832	0.423633	0.5007	0.5648
9	6	0.361438	0.301853	0.310428	0.351389	0.5766	0.3993	0.452606	0.284328	0.452896	0.294534	0.3121	0.3647
9	7	0.393403	0.332139	0.370896	0.374429	0.2472	0.4047	0.366441	0.359447	0.390645	0.28881	0.541	0.4833
9	8	0.376511	0.273541	0.332462	0.312937	0.3726	0.3315	0.359622	0.323873	0.344475	0.33532	0.4196	0.5218
9	9	0.307237	0.215673	0.386313	0.363228	0.3284	0.3651	0.268774	0.331545	0.336309	0.298045	0.3065	-0.0736
9	10	0.226582	0.243389	0.354138	0.384102	0.0592	0.2087	0.249845	0.361494	0.364313	0.340012	0.3666	0.0872
10	1	0.33108	0.346082	0.332753	0.36992	0.2638	0.4581	0.207689	0.236283	0.378627	0.288695	0.3673	0.0931
10	2	0.254919	0.36691	0.33696	0.356887	0.2872	0.4503	0.259376	0.226251	0.28706	0.246195	0.2596	0.0613
10	3	0.271987	0.30857	0.386914	0.316059	0.0977	0.2995	0.362753	0.331266	0.355288	0.406472	0.0367	0.3129
10	4	0.306653	0.265686	0.364004	0.318429	0.0937	0.2102	0.348041	0.337261	0.377052	0.29947	0.5778	0.067
10	5	0.248848	0.269644	0.299645	0.362665	0.4813	0.1392	0.420858	0.289931	0.499425	0.382874	0.3472	0.5844
10	6	0.33905	0.195801	0.300555	0.413318	0.2543	0.3383	0.402792	0.319366	0.270019	0.310485	0.0869	0.4149
10	7	0.244003	0.284021	0.254963	0.348051	-0.2685	0.3586	0.0811998	0.344299	0.53162	0.369513	0.244	0.415
10	8	0.338201	0.194603	0.411662	0.384348	0.6669	0.3094	0.423098	0.240665	0.37956	0.254895	0.2414	0.6907
10	9	0.309099	0.327073	0.396647	0.35639	0.4395	0.6713	0.440038	0.186762	0.413986	0.407411	0.3842	0.42
10	10	0.279176	0.24683	0.312759	0.3456	0.099	0.3567	0.205878	0.199619	0.410764	0.351698	0.4559	0.2964

## Sheet: TPW
Table S7. Genomic prediction accuracy across different ridge regression and deep learning models for 10 iterations and 10-fold cross validations for subset of markers (7,690 SNPs) derived from linkage disequilibrium (LD) coefficients and 14,922 SNP loci for ten pod weight.
iter	fold	RRBLUP_LD	RF_LD	CNN_LD	MLP_LD	GBLUP_LD	BRR_LD	RRBLUP	RF	CNN	MLP	GBLUP	BRR
1	1	0.714224	0.667102	0.655662	0.722935	0.7342	0.8389	0.8396	0.66034	0.684326	0.667707	0.8462	0.8289
1	2	0.683198	0.732748	0.635228	0.740423	0.9264	0.7981	0.705877	0.665219	0.640483	0.665051	0.5273	0.7471
1	3	0.771488	0.705448	0.684709	0.67758	0.7484	0.4492	0.58929	0.726078	0.697474	0.705131	0.6071	0.5736
1	4	0.683934	0.718494	0.716975	0.687665	0.578	0.6514	0.808004	0.670143	0.707538	0.76505	0.5656	0.6182
1	5	0.719443	0.71554	0.67135	0.680469	0.6853	0.6931	0.86505	0.687995	0.720218	0.542585	0.7849	0.7731
1	6	0.679906	0.699525	0.638537	0.752189	0.7038	0.6102	0.718845	0.591274	0.576081	0.634959	0.5406	0.8623
1	7	0.772604	0.781995	0.660533	0.676068	0.7006	0.8671	0.527266	0.759008	0.461179	0.689024	0.54	0.4807
1	8	0.720875	0.609745	0.652491	0.691126	0.5507	0.7601	0.597761	0.745363	0.609106	0.711867	0.7003	0.7972
1	9	0.737349	0.710486	0.676032	0.703052	0.8607	0.3888	0.839933	0.721188	0.619387	0.672313	0.6222	0.4358
1	10	0.73125	0.684107	0.673128	0.70127	0.3592	0.725	0.859823	0.601297	0.631286	0.6529	0.9525	0.6379
2	1	0.787228	0.682133	0.65473	0.656738	0.8137	0.7642	0.687976	0.595297	0.696266	0.639735	0.5756	0.5652
2	2	0.704617	0.732207	0.636305	0.692996	0.829	0.7241	0.863161	0.607566	0.623193	0.717375	0.9043	0.3822
2	3	0.721831	0.720193	0.650357	0.706416	0.8629	0.5428	0.746233	0.655961	0.56353	0.653946	0.6703	0.7884
2	4	0.679428	0.702186	0.653157	0.699562	0.2526	0.4845	0.791384	0.68759	0.669563	0.635657	0.8384	0.596
2	5	0.826898	0.663922	0.671302	0.694105	0.8086	0.594	0.556566	0.693058	0.629515	0.797408	0.8077	0.7649
2	6	0.715674	0.719045	0.66366	0.70404	0.9125	0.4861	0.775665	0.673435	0.643482	0.722384	0.9379	0.9182
2	7	0.697806	0.688479	0.618156	0.707884	0.5851	0.3355	0.786036	0.698213	0.624171	0.695316	0.7584	0.6887
2	8	0.67199	0.781607	0.694264	0.635976	0.8373	0.6777	0.860298	0.68165	0.648905	0.698054	0.4954	0.7516
2	9	0.670528	0.642002	0.609953	0.710729	0.872	0.8014	0.827885	0.76673	0.556825	0.724955	0.6228	0.6843
2	10	0.704288	0.676092	0.729543	0.699406	0.5459	0.6653	0.5091	0.679534	0.662875	0.599252	0.8639	0.8967
3	1	0.78168	0.729335	0.692008	0.703397	0.8327	0.4876	0.839583	0.719458	0.694837	0.727104	0.9704	0.8037
3	2	0.739193	0.652651	0.601468	0.68217	0.8316	0.5981	0.821427	0.666938	0.714199	0.680663	0.4805	0.8483
3	3	0.777738	0.723126	0.758903	0.684947	0.6127	0.8254	0.490571	0.679357	0.630957	0.708177	0.8632	0.7855
3	4	0.685079	0.669894	0.735502	0.668951	0.7504	0.902	0.762016	0.670197	0.614763	0.642616	0.6619	0.4672
3	5	0.778354	0.744158	0.602354	0.727791	0.7087	0.5682	0.844736	0.513062	0.650784	0.704213	0.8887	0.4173
3	6	0.718076	0.702415	0.712054	0.654019	0.5261	0.5438	0.667634	0.664816	0.653778	0.720679	0.2914	0.6088
3	7	0.770673	0.639892	0.693074	0.701488	0.3751	0.9035	0.774681	0.597691	0.67574	0.702977	0.7705	0.6709
3	8	0.726911	0.737462	0.667073	0.704303	0.9592	0.7237	0.603824	0.701812	0.74224	0.61442	0.7529	0.5591
3	9	0.734366	0.752566	0.64505	0.701935	0.8319	0.7081	0.77221	0.615966	0.702571	0.599353	0.8027	0.9173
3	10	0.704757	0.7894	0.811691	0.674702	0.9095	0.6546	0.792857	0.721008	0.656074	0.80529	0.7954	0.7334
4	1	0.719639	0.725221	0.604192	0.700542	0.5303	0.7716	0.515972	0.622453	0.661026	0.672863	0.7786	0.7314
4	2	0.665683	0.787284	0.656087	0.736249	0.776	0.6888	0.875977	0.606972	0.612576	0.586034	0.869	0.8215
4	3	0.713819	0.71806	0.646957	0.678032	0.3802	0.6514	0.45982	0.603316	0.594402	0.76434	0.8891	0.5294
4	4	0.703904	0.709102	0.71299	0.720253	0.6192	0.8699	0.779906	0.56129	0.671495	0.643932	0.3803	0.3922
4	5	0.75279	0.689277	0.676648	0.718859	0.5455	0.77	0.599347	0.685379	0.740631	0.564288	0.8872	0.6367
4	6	0.658605	0.736966	0.564128	0.717077	0.8802	0.5956	0.883071	0.701626	0.580073	0.562964	0.8332	0.8103
4	7	0.761734	0.746552	0.595248	0.708838	0.5771	0.4655	0.830089	0.665804	0.721591	0.735217	0.5654	0.7891
4	8	0.726934	0.658956	0.686396	0.702892	0.8651	0.9098	0.505723	0.753511	0.596447	0.619387	0.9551	0.5665
4	9	0.781623	0.750522	0.752969	0.670448	0.9295	0.8482	0.774122	0.80747	0.651439	0.767486	0.7591	0.8113
4	10	0.689931	0.730726	0.626193	0.630129	0.8119	0.8118	0.595409	0.654086	0.676907	0.615052	0.2357	0.6716
5	1	0.659675	0.788266	0.625278	0.671407	0.6412	0.8928	0.80406	0.715722	0.658435	0.690136	0.4366	0.7775
5	2	0.653157	0.818713	0.706538	0.690563	0.3994	0.5212	0.888816	0.643528	0.706659	0.623305	0.4658	0.8248
5	3	0.675301	0.723251	0.612884	0.715885	0.9164	0.6051	0.614307	0.64621	0.704802	0.76504	0.9277	0.4009
5	4	0.814949	0.658552	0.666278	0.716289	0.7257	0.7089	0.848494	0.697881	0.69546	0.67976	0.5914	0.7943
5	5	0.705888	0.724061	0.702281	0.672442	0.8685	0.4367	0.733175	0.7333	0.547421	0.664147	0.5204	0.8714
5	6	0.703307	0.743465	0.657022	0.721017	0.834	0.7821	0.676776	0.713295	0.699185	0.621929	0.8187	0.7588
5	7	0.820653	0.736505	0.705269	0.632759	0.6903	0.8618	0.840308	0.642274	0.606252	0.720223	0.9146	0.595
5	8	0.7447	0.639841	0.649014	0.775041	0.6011	0.838	0.775914	0.67635	0.631836	0.602544	0.4672	0.3972
5	9	0.700121	0.668185	0.607359	0.717412	0.8292	0.6788	0.746755	0.74405	0.639481	0.593024	0.9283	0.6685
5	10	0.710825	0.749246	0.636986	0.616608	0.6754	0.9327	0.546178	0.582297	0.770886	0.738639	0.8804	0.6133
6	1	0.627373	0.768134	0.576192	0.733002	0.7168	0.5068	0.851355	0.577762	0.704285	0.718734	0.771	0.756
6	2	0.672692	0.728127	0.566725	0.725579	0.7153	0.7192	0.637753	0.672935	0.640132	0.643902	0.385	0.8445
6	3	0.744197	0.766108	0.69272	0.716079	0.7156	0.8832	0.758309	0.688601	0.671866	0.684104	0.879	0.8421
6	4	0.673321	0.724327	0.626033	0.678785	0.698	0.9	0.699126	0.654799	0.716401	0.704715	0.5533	0.6749
6	5	0.724316	0.675345	0.690551	0.715252	0.9208	0.4813	0.855059	0.61665	0.729506	0.660449	0.6745	0.6589
6	6	0.754282	0.846003	0.672249	0.77111	0.8603	0.9338	0.858531	0.650688	0.712334	0.643637	0.3489	0.6242
6	7	0.747098	0.718111	0.683972	0.657564	0.5407	0.7502	0.671764	0.66459	0.647564	0.677086	0.8694	0.6257
6	8	0.730377	0.704318	0.702037	0.758546	0.8479	0.3251	0.755654	0.776764	0.742873	0.685222	0.9584	0.3013
6	9	0.67922	0.771037	0.735946	0.641302	0.8117	0.6168	0.796782	0.695561	0.61465	0.735745	0.8372	0.6039
6	10	0.70774	0.717789	0.64048	0.571918	0.405	0.7093	0.823975	0.68991	0.701997	0.673912	0.759	0.7446
7	1	0.712736	0.724911	0.726832	0.694906	0.516	0.4061	0.894616	0.688947	0.647469	0.635123	0.9063	0.5053
7	2	0.747082	0.649036	0.623287	0.685788	0.8305	0.7065	0.696281	0.693072	0.651706	0.54877	0.3906	0.8537
7	3	0.659533	0.754722	0.687155	0.74094	0.9051	0.8226	0.782164	0.668444	0.654917	0.598947	0.8745	0.9306
7	4	0.715574	0.718778	0.654284	0.737591	0.6705	0.9168	0.626823	0.741798	0.661152	0.615704	0.7782	0.7859
7	5	0.716339	0.760304	0.564979	0.716706	0.7411	0.6836	0.853285	0.835318	0.758659	0.673771	0.8301	0.4169
7	6	0.732721	0.666598	0.678209	0.649248	0.8796	0.6562	0.789293	0.732137	0.671778	0.615854	0.5771	0.1408
7	7	0.806469	0.633942	0.696561	0.668575	0.9045	0.6248	0.840813	0.718449	0.787184	0.573923	0.5378	0.6324
7	8	0.699447	0.734348	0.69238	0.659503	0.5026	0.6486	0.54713	0.697224	0.628137	0.666715	0.59	0.9014
7	9	0.749713	0.676838	0.673004	0.634208	0.728	0.5841	0.833297	0.627746	0.689757	0.771919	0.9164	0.7277
7	10	0.7278	0.674097	0.657876	0.718246	0.2769	0.5891	0.51112	0.660534	0.673655	0.790229	0.765	0.4971
8	1	0.746202	0.769864	0.741176	0.73734	0.8331	0.7305	0.722803	0.822345	0.681596	0.557505	0.6877	0.4098
8	2	0.737104	0.645714	0.619489	0.651087	0.801	0.7413	0.87429	0.728756	0.662536	0.669937	0.7363	0.8512
8	3	0.708276	0.710046	0.688786	0.735791	0.9102	0.8744	0.775639	0.622313	0.594336	0.619653	0.7056	0.7489
8	4	0.737182	0.765044	0.703941	0.688092	0.937	0.8719	0.635866	0.674963	0.60389	0.652026	0.6168	0.6748
8	5	0.703103	0.748449	0.698006	0.608213	0.8858	0.6914	0.862451	0.748337	0.730503	0.711312	0.1891	0.1319
8	6	0.773672	0.717113	0.701489	0.651677	0.5503	0.6771	0.837744	0.67707	0.673588	0.723819	0.5785	0.7594
8	7	0.698575	0.68569	0.718095	0.729137	0.7938	0.8742	0.783174	0.70388	0.578922	0.750345	0.9305	0.6998
8	8	0.695007	0.761249	0.637133	0.705601	0.7211	0.7354	0.734611	0.709686	0.647951	0.515539	0.813	0.6974
8	9	0.721808	0.721394	0.639087	0.706828	0.4615	0.7698	0.707713	0.807122	0.677056	0.576604	0.8292	0.8793
8	10	0.649499	0.751035	0.672305	0.70537	0.2159	0.2406	0.67864	0.738339	0.530405	0.535653	0.8698	0.7349
9	1	0.758205	0.758428	0.608254	0.619691	0.4584	0.7034	0.672574	0.73022	0.489353	0.725213	0.9026	0.6525
9	2	0.733068	0.694245	0.763137	0.702147	0.9174	0.6232	0.880695	0.718098	0.60854	0.756148	0.8203	0.571
9	3	0.78126	0.668138	0.657907	0.717336	0.7529	0.6822	0.790638	0.675502	0.604239	0.710837	0.6356	0.6596
9	4	0.686081	0.776732	0.660374	0.751293	0.9043	0.778	0.415346	0.646927	0.601584	0.74374	0.4847	0.8669
9	5	0.706155	0.702508	0.775743	0.697998	0.9185	0.7078	0.919628	0.698306	0.669773	0.72703	0.7204	0.7129
9	6	0.773201	0.686092	0.679405	0.74879	0.4171	0.7392	0.706052	0.644289	0.615805	0.691618	0.6422	0.5707
9	7	0.702857	0.776891	0.685087	0.795511	0.8522	0.7979	0.796864	0.668947	0.662198	0.596483	0.7032	0.8835
9	8	0.715671	0.762212	0.701066	0.775187	0.7587	0.6936	0.880304	0.661642	0.552585	0.822353	0.8295	0.6657
9	9	0.709247	0.725651	0.657589	0.752743	0.7734	0.9388	0.629344	0.63513	0.593558	0.709879	0.7051	0.7641
9	10	0.690553	0.680976	0.67706	0.66522	0.5585	0.8606	0.811985	0.57793	0.546659	0.54491	0.9248	0.7008
10	1	0.714865	0.781565	0.74702	0.745602	0.9224	0.5401	0.74488	0.683679	0.708044	0.698709	0.6986	0.7492
10	2	0.689323	0.677162	0.684598	0.683183	0.7354	0.6421	0.521581	0.602153	0.641982	0.632992	0.4566	0.8094
10	3	0.722329	0.745896	0.773889	0.696075	0.3054	0.8541	0.859283	0.647482	0.689104	0.64508	0.9223	0.789
10	4	0.790472	0.664673	0.703081	0.770125	0.7926	0.5996	0.710262	0.720949	0.627509	0.717103	0.7536	0.6384
10	5	0.631484	0.730186	0.576957	0.630481	0.6496	0.8396	0.807454	0.676582	0.63499	0.659334	0.7332	0.76
10	6	0.687049	0.795902	0.683871	0.732519	0.4939	0.7304	0.781683	0.753132	0.625371	0.692769	0.9005	0.5782
10	7	0.787167	0.720728	0.650918	0.730309	0.8999	0.7622	0.674087	0.632787	0.621497	0.73699	0.8383	0.7853
10	8	0.76373	0.730889	0.678436	0.763679	0.7594	0.7795	0.913042	0.647255	0.67205	0.762375	0.4471	0.8839
10	9	0.736702	0.682939	0.682166	0.721138	0.7431	0.5275	0.663218	0.550763	0.54276	0.687746	0.5225	0.6469
10	10	0.740843	0.680462	0.671593	0.79045	0.567	0.6106	0.661598	0.575398	0.719358	0.730604	0.6511	0.7024

## Sheet: TYP
Table S8. Genomic prediction accuracy across different ridge regression and deep learning models for 10 iterations and 10-fold cross validations for subset of markers (7,690 SNPs) derived from linkage disequilibrium (LD) coefficients and 14,922 SNP loci for total yield per plant.
iter	fold	RRBLUP_LD	RF_LD	CNN_LD	MLP_LD	GBLUP_LD	BRR_LD	RRBLUP	RF	CNN	MLP	GBLUP	BRR
1	1	0.319112	0.299037	0.343978	0.285412	0.3907	0.4489	0.378674	0.410899	0.395634	0.221421	0.4007	0.066
1	2	0.266314	0.249989	0.263163	0.343382	0.0315	0.3995	0.362226	0.251061	0.282874	0.271115	0.3308	0.4879
1	3	0.301934	0.303116	0.276453	0.312742	0.5716	0.337	0.177729	0.26638	0.221962	0.114481	0.2948	0.3235
1	4	0.362923	0.339191	0.292191	0.357094	0.0435	0.3132	0.395706	0.200655	0.341403	0.168811	0.6924	0.6174
1	5	0.30898	0.279664	0.258104	0.346701	0.6669	0.5976	0.28864	0.286402	0.288958	0.0868648	0.2891	0.2921
1	6	0.248242	0.358327	0.314944	0.276536	0.1741	0.4195	0.308137	0.337973	0.277758	0.260856	-0.0227	0.6105
1	7	0.266173	0.33206	0.404043	0.346362	-0.0041	0.5085	0.393733	0.170568	0.267536	0.186018	0.3924	0.5729
1	8	0.302695	0.435555	0.320821	0.353867	0.6016	-0.1889	0.328631	0.336067	0.151777	0.35351	0.0645	-0.0119
1	9	0.296142	0.288075	0.348818	0.302148	-0.2181	0.457	0.068225	0.412327	0.261876	0.285517	0.145	-0.0047
1	10	0.286783	0.368283	0.339501	0.297063	0.4848	-0.0638	0.204221	0.254804	0.247517	0.271871	0.4661	0.4293
2	1	0.285981	0.337197	0.291756	0.335354	-0.1929	0.4947	0.48808	0.253782	0.276808	0.288465	0.5144	0.4122
2	2	0.307795	0.270961	0.286751	0.308478	0.4876	0.5021	0.220304	0.415857	0.278629	0.285775	0.1844	0.4698
2	3	0.243552	0.373876	0.304578	0.340141	0.3061	-0.1267	0.460379	0.294755	0.211258	0.258495	0.3506	0.4599
2	4	0.34453	0.312898	0.314846	0.352382	0.3328	-0.1106	0.0449777	0.275097	0.30754	0.234831	0.3278	0.0027
2	5	0.273637	0.358493	0.283475	0.33059	0.1238	0.294	0.189346	0.308613	0.32422	0.183517	0.5833	0.4243
2	6	0.356244	0.343076	0.260746	0.339982	-0.0554	0.3514	0.622878	0.278382	0.138261	0.305546	-0.0771	-0.0943
2	7	0.279251	0.279974	0.308391	0.282072	0.5734	0.286	0.0465508	0.345921	0.326978	0.2821	0.3069	0.3209
2	8	0.27242	0.352818	0.301153	0.314157	0.6324	0.5681	0.278793	0.253098	0.261934	0.186315	0.2901	0.595
2	9	0.334865	0.287184	0.305919	0.408782	0.2316	0.5755	0.196944	0.314368	0.379006	0.279579	0.4104	0.5823
2	10	0.345568	0.296702	0.344831	0.32013	0.6675	0.3479	0.403476	0.288466	0.268206	0.242233	0.519	0.2765
3	1	0.306448	0.329864	0.265104	0.246662	0.5491	-0.0644	0.444948	0.219546	0.260101	0.180685	0.6554	0.6268
3	2	0.431165	0.371356	0.327392	0.288805	0.6948	0.2182	0.292863	0.296194	0.391175	0.216563	0.4487	0.3475
3	3	0.29414	0.307577	0.301489	0.301938	0.4126	0.4362	0.236343	0.239352	0.201618	0.253668	0.2176	0.3876
3	4	0.397682	0.349267	0.316029	0.300853	0.1756	0.6203	0.227276	0.278815	0.336797	0.237518	0.1513	0.7925
3	5	0.285982	0.289002	0.207869	0.370032	0.5459	0.5307	0.0917361	0.218098	0.338675	0.272224	0.6072	0.0602
3	6	0.321231	0.300158	0.309776	0.325732	-0.215	0.5597	0.401063	0.350324	0.329553	0.210292	0.4469	0.5672
3	7	0.365691	0.313333	0.32174	0.349564	0.1563	0.3924	0.42024	0.189158	0.264448	0.270396	0.3485	0.3393
3	8	0.221409	0.263023	0.248657	0.285141	-0.1176	0.5082	-0.0396719	0.330428	0.347347	0.299896	-0.0227	-0.1581
3	9	0.336844	0.37544	0.319368	0.305778	0.4935	-0.0032	0.53492	0.296873	0.251754	0.294509	0.1459	0.1043
3	10	0.324231	0.291509	0.453714	0.326991	0.5686	0.0285	0.228417	0.230701	0.435475	0.316516	0.198	0.5401
4	1	0.315105	0.349757	0.3148	0.270157	0.2826	0.2897	0.202736	0.241818	0.38712	0.34076	0.2568	0.3291
4	2	0.281293	0.385653	0.334394	0.338278	0.5212	0.2275	0.28922	0.284649	0.154455	0.16803	-0.0385	0.1613
4	3	0.316924	0.319219	0.182292	0.278219	0.0867	0.678	0.638841	0.308151	0.408618	0.164056	0.1701	0.0352
4	4	0.317061	0.201561	0.384607	0.309814	0.5808	0.1591	0.338691	0.275127	0.409855	0.323955	0.329	0.1124
4	5	0.23901	0.374304	0.208098	0.33993	0.1497	0.1806	-0.005779	0.313588	0.324315	0.282375	0.5127	0.5629
4	6	0.262982	0.356244	0.189033	0.32654	0.0338	0.3545	0.35026	0.306009	0.306138	0.251499	0.5835	0.3351
4	7	0.409314	0.304772	0.328389	0.35496	0.2924	0.1841	0.48947	0.379266	0.203862	0.271395	0.4004	0.4043
4	8	0.461447	0.281218	0.366946	0.338972	0.1767	0.4132	0.383787	0.289299	0.390436	0.293041	-0.0413	0.3355
4	9	0.331484	0.360808	0.310283	0.365526	0.4174	0.3042	0.233286	0.149961	0.280248	0.225835	0.5872	0.5121
4	10	0.362925	0.19127	0.300161	0.322499	0.3486	0.2345	0.0201802	0.336401	0.324271	0.278744	0.0687	0.2561
5	1	0.319597	0.264337	0.331575	0.297537	0.6019	0.3034	0.136446	0.292616	0.290086	0.275638	-0.0189	-0.0275
5	2	0.333919	0.299625	0.34743	0.370721	0.3042	-0.0536	0.22533	0.243828	0.301206	0.250993	0.4124	0.4705
5	3	0.370466	0.323072	0.314246	0.412522	0.4237	0.0732	-0.0764311	0.382613	0.289433	0.251839	0.19	0.5471
5	4	0.283263	0.326718	0.290452	0.243318	0.5549	0.2091	0.406395	0.353295	0.331305	0.284599	0.1062	0.3527
5	5	0.249723	0.313254	0.228386	0.324534	0.1733	0.3071	0.582255	0.328696	0.212498	0.243076	0.5267	0.4567
5	6	0.249798	0.334237	0.294837	0.357041	0.4071	0.5882	0.388481	0.386978	0.34613	0.217876	0.6543	0.0394
5	7	0.252488	0.316918	0.352499	0.247206	0.1334	0.4281	0.349566	0.252378	0.278556	0.230244	0.3762	0.6396
5	8	0.283612	0.343906	0.290607	0.312944	0.7395	0.4009	0.309134	0.248908	0.405685	0.192728	0.0838	-0.0597
5	9	0.300921	0.343619	0.317056	0.297862	0.0009	0.5865	0.249165	0.370006	0.313173	0.232543	0.0751	0.4685
5	10	0.318979	0.299357	0.241935	0.348325	-0.071	0.1539	0.171739	0.224249	0.361729	0.297517	0.5371	0.1049
6	1	0.307756	0.344053	0.24805	0.430817	0.3998	0.1849	0.227226	0.232588	0.218341	0.313939	0.287	0.4661
6	2	0.35085	0.329945	0.335178	0.340962	0.2606	0.5701	0.185754	0.174059	0.29759	0.201371	0.2645	0.091
6	3	0.280055	0.271214	0.279681	0.278545	0.4983	0.0996	0.207189	0.292703	0.256463	0.415222	0.3508	0.6815
6	4	0.315413	0.357025	0.313379	0.347701	-0.05	0.3397	0.369332	0.257942	0.311668	0.242472	0.5747	0.2939
6	5	0.337387	0.37529	0.352575	0.309077	0.5773	0.3609	0.492794	0.356179	0.320456	0.231443	0.1867	0.3922
6	6	0.324921	0.385521	0.345979	0.424063	0.3436	0.058	0.256677	0.365584	0.294849	0.345095	0.5165	-0.3108
6	7	0.2641	0.277833	0.232559	0.281235	0.1928	0.268	0.227573	0.443834	0.364232	0.240724	0.4203	0.4998
6	8	0.314162	0.356611	0.295731	0.341926	0.3154	0.4027	0.171215	0.422064	0.380454	0.266105	0.5236	0.237
6	9	0.321954	0.222706	0.334607	0.313103	0.2832	0.5131	0.296715	0.375846	0.345586	0.255313	0.3263	-0.0512
6	10	0.353202	0.280742	0.29014	0.26581	0.6283	0.4635	0.402199	0.306402	0.28919	0.137869	0.2411	0.5137
7	1	0.346565	0.249236	0.31281	0.268971	0.6968	0.6729	0.636502	0.185483	0.330312	0.284134	0.1961	0.4046
7	2	0.307998	0.314933	0.357019	0.343365	0.5797	0.2969	0.289001	0.25474	0.196866	0.361367	-0.101	0.2893
7	3	0.387463	0.301384	0.32341	0.28689	0.4971	0.3235	0.256341	0.274936	0.241685	0.256738	0.6292	-0.0346
7	4	0.276304	0.379616	0.365561	0.246232	0.3408	0.1116	0.337274	0.358208	0.164248	0.287085	0.5431	0.673
7	5	0.299408	0.287489	0.277238	0.274871	0.0801	0.7354	0.00992505	0.398043	0.286083	0.343867	0.3634	0.2813
7	6	0.363805	0.251308	0.219863	0.326473	0.0001	-0.0873	0.486374	0.322407	0.289105	0.22348	0.4587	-0.0154
7	7	0.256462	0.325911	0.334495	0.229051	0.0045	0.0557	0.0727736	0.22519	0.272096	0.227918	-0.1942	0.7417
7	8	0.259717	0.366621	0.355152	0.377154	0.2484	-0.0391	0.269964	0.306699	0.376126	0.240791	0.675	0.1051
7	9	0.343319	0.405766	0.285216	0.292579	0.4042	0.1514	0.373028	0.169174	0.234089	0.196474	0.448	0.5058
7	10	0.286904	0.210516	0.336378	0.373231	0.4647	0.646	0.298935	0.249299	0.25593	0.211524	0.1511	0.6313
8	1	0.353312	0.293709	0.249002	0.315486	0.4802	-0.0549	0.0834231	0.254395	0.287087	0.225631	-0.2283	0.5417
8	2	0.269398	0.316706	0.265888	0.279344	0.5151	0.5498	0.424049	0.243512	0.262411	0.335705	0.5123	0.3077
8	3	0.268997	0.367365	0.23892	0.414466	0.4974	0.387	0.481767	0.288118	0.330626	0.161856	0.0269	0.0617
8	4	0.289937	0.396221	0.319327	0.398254	-0.1205	0.6135	0.156844	0.185903	0.388784	0.196659	0.1337	0.5735
8	5	0.254744	0.296697	0.296403	0.37262	0.5041	0.3003	0.379217	0.320279	0.261036	0.232544	0.5993	0.6428
8	6	0.190185	0.342337	0.212373	0.414514	0.0166	0.3855	0.209405	0.174992	0.320355	0.199166	0.47	0.0039
8	7	0.317247	0.318375	0.276233	0.240947	0.3233	0.5151	0.347496	0.256505	0.298326	0.0846122	-0.1036	0.3544
8	8	0.315293	0.306357	0.333379	0.329771	-0.0351	0.4883	0.352764	0.313967	0.210713	0.269666	0.3766	0.2875
8	9	0.359714	0.323015	0.313219	0.303179	0.2925	0.2	0.351615	0.346424	0.374321	0.207056	0.4747	0.4714
8	10	0.335095	0.322654	0.310585	0.297307	0.6385	0.1045	0.347618	0.300644	0.343444	0.0805273	0.354	0.2617
9	1	0.280405	0.331504	0.310516	0.196747	0.5655	0.4198	0.447607	0.387432	0.351448	0.184566	0.0827	0.3223
9	2	0.311679	0.313543	0.278423	0.216274	0.6825	0.4485	0.29143	0.291156	0.397803	0.263333	-0.1515	0.3266
9	3	0.307933	0.332968	0.340201	0.2901	0.5888	0.5576	0.310662	0.20292	0.244142	0.290863	0.298	0.2834
9	4	0.368927	0.363337	0.2655	0.379186	0.1771	0.1695	0.0996843	0.463023	0.422336	0.345931	0.3999	0.2457
9	5	0.351224	0.308867	0.342996	0.309143	0.1288	0.3074	0.306315	0.24246	0.267578	0.327515	0.0143	0.5451
9	6	0.355834	0.295468	0.29371	0.250907	0.1526	0.1395	0.0523855	0.30891	0.320991	0.192811	0.7178	0.3768
9	7	0.307732	0.316148	0.26893	0.354809	0.2689	0.4798	0.232879	0.28345	0.342355	0.264846	0.2753	0.2464
9	8	0.380386	0.290959	0.24861	0.288638	0.3495	0.1021	0.390918	0.3541	0.325377	0.217841	0.5036	0.0699
9	9	0.294053	0.332964	0.364325	0.336063	0.3165	0.1445	0.466523	0.244592	0.239884	0.196572	0.4324	0.1521
9	10	0.311353	0.275055	0.253222	0.286657	0.2734	0.4311	0.421707	0.299744	0.3641	0.307752	0.7081	0.6278
10	1	0.322802	0.373661	0.307634	0.524859	0.545	0.29	0.448558	0.294147	0.323377	0.198814	0.5954	-0.0394
10	2	0.331538	0.479904	0.327382	0.355364	0.5193	0.6203	0.273508	0.250062	0.285798	0.344307	0.298	0.3596
10	3	0.347177	0.320414	0.238807	0.262471	0.1456	0.3723	0.246691	0.328683	0.380681	0.323295	0.4779	0.2762
10	4	0.37547	0.344855	0.246514	0.294406	0.406	0.3838	0.471013	0.272455	0.320154	0.244919	0.2491	0.5169
10	5	0.228685	0.357214	0.235394	0.417755	-0.1011	0.4001	0.119185	0.295724	0.257609	0.237596	-0.1042	0.686
10	6	0.330361	0.304837	0.329584	0.341934	0.3141	0.2014	0.325631	0.248591	0.283061	0.265783	0.192	-0.3271
10	7	0.263813	0.410729	0.325196	0.321324	0.6325	0.2478	0.313421	0.340352	0.310403	0.283033	0.7621	0.4031
10	8	0.219137	0.3116	0.279491	0.275618	0.3812	0.1725	0.292017	0.233134	0.213252	0.29818	-0.3693	0.2572
10	9	0.344265	0.313875	0.217838	0.405745	0.3291	0.3108	0.34082	0.274326	0.261238	0.273953	0.2236	0.4622
10	10	0.346495	0.304753	0.285167	0.315476	0.0013	0.4585	0.238307	0.326766	0.286356	0.318562	0.1123	0.5193
