# Supplementary material for: Ridge regression and deep learning models for genome-wide selection of complex traits in New Mexican Chile peppers
Source: BMC Genom Data. 2023 Dec 18;24:80. doi: 10.1186/s12863-023-01179-6 (PMC10726521; doi:10.1186/s12863-023-01179-6)
Supplement: Supplementary file 2 — Supplementary Material 2: Additional file 2. Table S1. Genomic prediction accuracy across different ridge regression and deep learning models for 10 iterations and 10-fold cross validations for subset of markers derived from linkage disequilibrium (LD) coefficients and 14,922 SNP loci for first pod date. Table S2. Genomic prediction accuracy across different ridge regression and deep learning models for 10 iterations and 10-fold cross validations for subset of markers derived from linkage disequilibrium (LD) coefficients and 14,922 SNP loci for flowering time. Table S3. Genomic prediction accuracy across different ridge regression and deep learning models for 10 iterations and 10-fold cross validations for subset of markers derived from linkage disequilibrium (LD) coefficients and 14,922 SNP loci for mature green yield. Table S4. Genomic prediction accuracy across different ridge regression and deep learning models for 10 iterations and 10-fold cross validations for subset of markers derived from linkage disequilibrium (LD) coefficients and 14,922 SNP loci for plant height. Table S5. Genomic prediction accuracy across different ridge regression and deep learning models for 10 iterations and 10-fold cross validations for subset of markers derived from linkage disequilibrium (LD) coefficients and 14,922 SNP loci for plant width. Table S6. Genomic prediction accuracy across different ridge regression and deep learning models for 10 iterations and 10-fold cross validations for subset of markers derived from linkage disequilibrium (LD) coefficients and 14,922 SNP loci for mature red yield. Table S7. Genomic prediction accuracy across different ridge regression and deep learning models for 10 iterations and 10-fold cross validations for subset of markers derived from linkage disequilibrium (LD) coefficients and 14,922 SNP loci for ten pod weight. Table S8. Genomic prediction accuracy across different ridge regression and deep learning models for 10 iterations and 10-fold [file 12863_2023_1179_MOESM2_ESM.xlsx]

## Sheet: Pruned_marker_7690
Table S1. Genotype data (numeric) of the 204 chile pepper genotypes for 7,690 linkage disequilibrium (LD)-derived single nucleotide polymorphism (SNP) markers used for genomic prediction.
	SCM0028121105050	SCM0028121105062	SCM0028121177620	SCM0028121188744	SCM0028121219848	SCM0028121526206	SCM0028121560992	SCM0028121561025	SCM0028121644393	SCM0028121737649	SCM0028121756834	SCM0028121904053	SCM0028121976995	SCM00281211130600	SCM00281211243111	SCM00281211420986	SCM00281211503356	SCM00281211503719	SCM00281211504848	SCM00281211559524	SCM00281211625094	SCM00281211890253	SCM00281211890514	SCM00281211890636	SCM00281211890666	SCM00281212000110	SCM00281212150962	SCM00281212254407	SCM00281212340136	SCM00281212340137	SCM00281212340139	SCM00281212359523	SCM00281212363960	SCM00281212365562	SCM00281212597739	SCM00281212602262	SCM00281212613210	SCM00281212613263	SCM00281212613749	SCM00281212900145	SCM00281212913225	SCM00281213310408	SCM00281213701640	SCM00281213838901	SCM00281214181468	SCM00281214181479	SCM00281214222181	SCM00281214312546	SCM00281214331983
GBS001	0	0	0	0	0	0	1	1	0	0	0	0	0	0	0	0	0	0	1	1	0	0	1	1	0	2	0	0	0	1	0	0	0	0	0	0	0	0	1	0	0	0	0	0	0	0	0	0	0
GBS002	2	0	0	0	0	0	0	0	0	0	0	0	0	0	0	0	0	0	1	1	0	0	1	1	1	2	0	2	0	0	0	0	0	0	0	0	0	1	1	0	0	0	0	0	0	0	0	2	2
GBS003	2	0	0	0	0	0	0	1	0	0	0	0	0	0	0	0	0	1	1	1	0	0	1	1	1	0	0	2	0	0	0	0	0	0	0	2	1	1	0	0	0	0	0	0	0	0	0	2	0
GBS004	2	0	0	0	0	0	1	1	0	0	0	0	0	0	0	0	0	0	1	0	0	0	1	1	1	2	0	0	1	0	1	0	0	0	0	0	1	1	1	0	0	0	0	0	0	0	0	0	0
GBS005	2	0	0	0	0	0	1	0	0	0	0	0	0	0	0	0	0	0	0	0	0	0	1	1	1	2	0	0	0	0	1	0	0	0	0	0	0	0	0	0	0	0	0	0	0	0	0	0	0
GBS006	0	2	0	0	0	0	1	1	0	0	0	0	0	0	0	0	0	0	1	1	0	0	1	1	1	2	0	0	0	1	1	0	0	0	0	0	0	0	1	0	0	0	0	0	0	0	0	0	0
GBS007	2	0	0	0	0	0	0	1	0	0	0	0	0	0	0	0	1	0	0	1	0	0	1	1	1	2	0	0	0	0	1	0	0	0	0	0	1	1	1	0	0	0	0	0	0	0	0	0	0
GBS008	0	2	0	0	0	0	1	1	0	0	0	0	0	0	0	0	0	0	1	1	0	0	1	1	1	2	0	0	0	0	1	0	0	0	0	0	0	0	2	0	0	0	0	0	0	0	0	0	0
GBS009	2	0	0	0	2	0	0	0	0	0	0	1	0	0	0	2	0	0	0	1	0	0	1	0	0	0	0	0	0	0	0	0	2	2	0	0	0	0	1	0	0	0	0	0	2	0	0	2	0
GBS010	2	0	0	0	0	0	0	0	0	0	0	0	0	0	0	0	0	0	0	1	0	0	1	1	1	2	0	0	1	0	1	0	0	0	0	0	0	0	1	0	0	0	0	0	0	0	0	2	2
GBS011	2	0	0	0	0	0	1	0	0	0	1	0	0	0	0	0	0	0	0	1	0	0	1	0	0	0	0	2	0	0	0	0	0	0	0	2	1	1	0	0	0	0	0	0	0	0	0	2	0
GBS012	0	0	2	0	2	0	0	0	0	0	0	2	0	0	0	1	1	0	1	0	0	0	1	0	1	2	0	0	1	1	0	0	2	2	0	0	0	0	1	0	0	0	0	0	0	0	0	2	0
GBS013	0	2	0	0	0	0	0	0	0	0	0	0	0	0	1	0	0	0	1	1	0	0	1	1	1	2	0	0	0	0	1	0	0	0	0	0	0	1	1	0	0	0	0	0	0	0	0	0	0
GBS014	0	2	0	0	0	0	1	0	0	0	2	0	0	0	0	0	0	0	1	1	0	0	1	1	0	0	0	0	1	1	0	0	0	0	0	2	0	0	0	0	0	0	0	0	0	0	0	2	0
GBS015	0	0	0	0	0	0	0	0	0	0	2	0	0	1	0	0	0	0	0	2	0	0	1	1	0	0	0	0	0	0	0	0	0	0	0	2	0	0	1	0	0	0	0	0	0	0	0	2	0
GBS016	0	0	0	0	0	0	0	1	0	0	2	0	0	0	0	0	1	0	1	0	0	0	1	1	0	1	0	0	0	1	0	0	0	0	0	2	0	0	0	0	0	0	0	0	0	0	0	2	0
GBS017	2	0	0	0	0	0	0	1	0	0	0	0	0	0	0	0	0	0	1	1	0	0	1	1	1	2	0	0	0	0	1	0	0	0	0	0	1	1	0	0	0	0	0	0	0	0	0	1	0
GBS018	0	0	0	0	0	0	0	1	0	0	0	0	0	0	0	0	0	0	2	1	0	0	1	1	0	2	0	0	0	1	0	0	0	0	0	0	0	0	1	0	0	0	0	0	0	0	0	0	0
GBS019	2	0	0	0	0	0	1	0	0	0	0	1	0	0	0	0	1	0	1	0	0	0	1	0	1	1	1	0	0	1	0	0	0	1	0	0	0	0	1	0	0	0	0	0	0	0	0	0	1
GBS020	0	0	0	0	0	0	0	1	0	0	0	0	0	0	0	0	0	1	0	1	0	1	1	0	1	2	0	0	0	1	0	0	0	0	0	2	0	1	2	0	0	0	0	0	0	0	0	2	0
GBS021	0	0	0	0	2	0	0	0	0	0	2	1	0	0	0	0	1	0	1	0	0	0	1	1	1	2	0	0	1	1	0	0	0	0	0	2	0	0	0	0	0	0	0	0	0	0	0	2	0
GBS022	2	0	0	2	0	2	0	1	0	2	2	2	2	0	0	0	1	0	1	0	2	0	0	0	1	0	2	2	1	1	0	2	0	0	2	2	0	0	1	0	2	0	0	2	0	0	2	NA	2
GBS023	2	0	1	0	0	0	0	0	0	0	2	0	0	0	0	0	1	0	0	0	0	0	1	1	0	0	0	0	2	0	0	0	0	0	0	2	0	0	1	0	0	0	0	0	0	0	0	2	2
GBS024	2	0	0	0	0	0	1	0	0	0	2	0	0	0	0	0	0	0	0	0	0	0	1	1	0	0	0	0	0	1	0	0	0	0	0	2	0	0	0	0	0	0	0	0	0	0	0	2	2
GBS025	2	0	0	0	0	0	1	0	0	0	2	0	0	0	0	0	0	0	0	0	0	0	1	0	1	0	0	0	1	1	0	0	0	0	0	2	0	0	0	0	0	0	0	0	0	0	0	2	2
GBS026	2	0	0	0	0	0	0	1	0	0	2	0	0	0	0	0	1	0	1	0	0	0	1	1	1	0	0	0	0	1	0	0	0	0	0	2	0	0	1	0	0	0	0	0	0	0	0	2	2
GBS027	2	0	0	0	0	0	1	1	0	0	2	0	0	0	0	0	1	0	1	0	0	0	1	1	1	0	0	0	1	1	0	0	0	0	0	2	0	0	1	0	0	0	0	0	0	0	0	2	2
GBS028	2	0	0	0	0	0	1	1	0	0	2	0	0	0	0	0	1	0	1	1	0	0	1	1	1	0	0	0	1	1	0	0	0	0	0	2	0	0	0	0	0	0	0	0	0	0	0	2	2
GBS029	0	0	0	0	2	0	0	0	0	0	2	0	0	0	0	0	1	0	1	1	0	0	1	1	1	2	0	0	0	1	0	0	0	0	0	2	0	0	1	0	0	0	0	0	0	0	0	2	0
GBS030	2	0	0	0	0	0	0	0	0	0	0	0	0	0	0	0	0	0	1	0	0	1	1	0	1	0	0	0	0	0	0	0	0	0	0	2	0	0	1	0	0	0	0	0	0	0	0	0	0
GBS031	2	0	0	0	0	0	1	1	0	0	0	0	0	0	0	0	0	0	0	2	0	0	1	1	0	2	0	0	0	0	1	0	0	0	0	0	0	0	1	0	0	0	0	0	0	0	0	0	0
GBS032	0	2	0	0	0	0	0	0	0	0	0	0	0	0	0	0	0	0	0	0	0	0	1	1	1	2	0	0	0	0	1	0	0	0	0	0	0	1	0	0	0	0	0	0	0	0	0	0	0
GBS033	0	0	0	0	0	0	0	0	0	0	0	0	0	0	0	0	0	0	1	1	0	1	1	0	1	2	0	0	0	2	0	0	0	0	0	2	0	0	0	0	0	0	0	0	0	0	0	2	0
GBS034	2	0	0	0	0	0	0	1	0	0	0	2	0	0	0	0	0	0	1	2	2	0	1	0	1	2	0	0	0	0	1	0	0	0	0	0	1	1	0	0	0	0	0	0	0	0	0	0	0
GBS035	2	0	0	0	2	0	1	1	0	0	0	2	0	0	0	2	1	0	0	1	0	0	1	0	0	0	0	0	0	0	0	0	2	2	0	0	0	0	2	0	0	0	0	0	2	0	0	2	0
GBS036	0	0	0	0	0	0	0	0	0	0	2	0	0	0	0	0	1	0	1	0	0	1	1	0	0	2	0	2	1	1	0	0	2	2	0	0	0	0	0	0	0	0	0	0	2	0	0	1	0
GBS037	2	0	0	0	2	0	0	0	0	0	2	0	0	0	0	1	0	0	1	0	0	0	1	0	0	0	0	2	0	0	0	0	0	0	0	2	0	0	0	0	0	0	0	0	0	0	0	2	0
GBS038	2	0	0	0	0	0	0	0	0	0	2	0	0	0	0	0	0	0	1	0	0	0	1	0	0	0	0	2	0	0	0	0	0	0	0	2	0	1	1	0	0	0	0	0	0	0	0	2	0
GBS039	2	0	0	0	0	0	0	0	0	0	2	0	0	0	0	0	1	0	1	0	0	0	1	1	1	0	0	0	1	1	0	0	0	0	0	2	0	0	0	0	0	0	0	0	0	0	0	2	2
GBS040	2	0	0	0	0	0	0	0	0	0	2	0	0	0	0	0	1	0	1	0	0	0	1	1	1	0	0	0	1	1	0	0	0	0	0	2	0	0	1	0	0	0	0	0	0	0	0	2	2
GBS041	0	0	1	0	2	0	0	0	0	0	2	0	0	0	0	0	1	0	1	1	0	0	1	1	1	2	0	0	1	1	0	0	0	0	0	2	0	0	1	0	0	0	0	0	0	0	0	2	0
GBS042	0	0	0	0	2	0	0	0	0	0	2	0	0	0	0	0	0	0	0	0	1	0	1	0	1	2	0	0	0	2	0	0	0	0	0	2	0	0	0	0	0	0	0	0	0	0	0	2	0
GBS043	0	0	0	0	2	0	0	0	0	0	2	0	0	0	0	0	0	0	0	1	0	1	1	0	1	2	0	0	0	1	0	0	0	0	0	2	0	0	0	0	0	0	0	0	0	0	0	2	0
GBS044	2	0	0	0	0	0	0	0	0	0	0	0	0	0	0	0	0	0	1	0	0	0	1	0	0	2	0	0	0	1	1	0	0	0	0	0	0	0	0	0	0	0	0	0	0	0	0	1	0
GBS045	0	0	0	0	0	0	1	1	1	0	2	0	0	0	0	0	1	0	1	0	0	0	1	1	1	0	0	0	1	1	0	0	0	0	0	2	0	0	0	0	0	0	0	0	0	0	0	2	2
GBS046	0	0	0	0	0	0	0	0	0	0	2	0	0	0	0	0	1	0	0	1	0	0	1	1	1	0	0	0	0	2	0	0	0	0	0	1	0	0	1	0	0	0	0	0	0	0	0	2	2
GBS047	0	0	0	0	0	0	1	0	0	0	0	0	0	0	0	0	0	0	2	1	0	0	1	0	1	2	0	0	0	1	1	0	0	0	0	0	0	0	1	0	0	0	0	0	0	0	0	0	0
GBS048	2	0	0	0	0	0	0	1	0	0	0	0	0	0	0	0	0	0	1	1	0	0	1	1	0	2	0	0	0	0	1	0	0	0	0	1	0	0	0	0	0	0	0	0	0	0	0	0	0
GBS049	2	0	0	0	1	0	0	0	0	0	1	0	0	0	0	0	1	0	1	0	0	1	1	0	1	2	0	2	0	0	0	0	0	0	0	2	0	0	1	0	0	0	0	0	0	0	0	2	0
GBS050	0	0	0	0	0	0	1	1	0	0	0	0	0	0	0	0	1	0	1	0	0	0	1	0	1	1	0	0	1	1	0	0	1	1	0	1	0	1	0	0	0	0	0	0	0	0	0	2	0
GBS051	0	0	2	0	0	0	0	0	2	0	0	2	0	2	0	2	1	1	0	0	2	0	1	0	0	0	0	0	1	1	0	2	0	2	0	0	1	0	0	2	0	2	2	1	0	2	0	0	0
GBS052	0	0	2	0	0	2	0	0	2	0	0	2	0	2	0	2	0	0	1	0	2	0	1	0	0	0	0	0	0	1	0	2	0	2	0	0	1	1	NA	2	0	2	2	2	0	2	0	0	0
GBS053	0	2	2	0	0	2	0	0	2	0	0	2	0	2	0	2	1	0	0	0	2	0	1	0	0	0	0	0	0	2	0	1	0	2	0	0	0	0	2	2	0	2	2	1	0	2	0	0	0
GBS054	0	0	2	0	0	1	0	0	2	0	0	1	0	2	0	2	1	0	1	0	2	0	1	0	0	0	0	0	0	1	0	2	0	2	0	0	0	1	0	2	0	2	2	2	0	2	0	0	0
GBS055	0	2	2	0	0	0	2	0	2	0	0	2	0	2	2	1	1	0	1	0	2	0	1	0	0	0	0	0	0	1	1	2	0	2	0	0	0	0	1	2	0	2	2	1	0	2	0	0	0
GBS056	0	0	0	0	0	0	1	0	0	0	0	0	0	0	0	1	0	0	0	1	0	1	1	0	1	2	0	1	1	1	0	0	0	0	0	2	0	1	1	0	0	1	0	0	1	0	0	2	0
GBS057	2	0	0	0	0	0	1	0	0	0	0	0	0	0	0	0	0	0	0	2	0	0	1	1	1	0	2	0	1	1	0	0	0	0	0	0	1	1	0	0	0	0	0	0	0	0	0	2	2
GBS058	0	0	0	0	0	0	1	1	0	0	0	0	0	0	0	0	0	0	1	1	0	0	1	1	0	0	2	0	0	1	0	0	0	0	0	1	0	0	1	0	0	0	0	0	0	0	0	2	2
GBS059	0	0	0	0	0	0	0	0	0	0	0	0	0	0	0	0	0	0	0	2	0	1	1	0	1	0	0	2	0	0	0	0	0	1	0	0	1	1	1	1	0	0	0	0	0	0	0	2	0
GBS060	0	0	0	0	0	0	0	0	0	0	0	0	0	0	0	0	0	0	1	2	0	0	1	1	1	0	0	2	0	0	0	0	0	0	0	2	1	1	0	0	0	0	0	0	0	0	0	2	0
GBS061	0	0	2	0	1	0	1	1	0	0	0	0	0	0	0	0	0	0	1	1	0	1	1	0	1	1	0	1	1	1	0	0	1	1	0	0	0	1	1	0	0	0	0	0	1	0	0	2	2
GBS062	2	0	0	0	0	0	1	1	0	0	0	0	0	0	0	0	0	0	1	0	0	0	1	0	1	0	2	2	0	0	0	0	0	0	0	0	1	0	0	0	0	0	0	0	0	0	0	2	0
GBS063	2	0	0	0	0	0	0	0	0	0	0	0	0	0	0	0	0	0	1	1	0	1	1	0	1	2	0	2	0	0	0	0	0	0	0	2	0	1	1	0	0	0	0	0	0	0	0	0	0
GBS064	0	0	2	0	0	0	0	0	0	0	0	0	0	0	0	0	1	0	1	0	0	0	1	0	1	2	0	0	1	1	0	0	2	2	0	2	2	1	2	0	0	0	0	0	0	0	0	0	0
GBS066	0	0	2	0	2	0	0	0	0	0	0	2	0	0	0	2	0	0	1	0	0	0	1	0	1	2	0	0	1	1	0	0	2	2	0	0	0	0	0	0	0	0	0	0	0	0	0	2	0
GBS068	0	0	2	0	0	0	0	0	0	0	0	2	0	0	0	2	1	2	1	1	0	1	1	0	0	2	0	2	0	1	0	0	2	2	0	0	2	1	0	0	0	0	0	0	0	0	0	0	0
GBS069	0	0	2	0	0	0	0	0	0	0	0	2	0	2	0	2	1	0	1	1	0	1	1	0	1	0	0	0	0	0	0	0	0	2	0	0	0	1	1	0	0	1	0	0	0	0	0	1	0
GBS070	0	0	2	0	0	0	0	0	0	0	0	2	0	0	0	2	0	1	1	1	0	1	1	0	1	1	0	1	0	0	0	0	1	1	0	0	0	1	0	0	0	1	0	0	0	0	0	0	0
GBS071	0	0	2	0	1	0	0	0	0	0	1	1	0	0	0	2	1	0	1	0	0	0	1	0	1	0	0	2	0	2	0	0	0	1	0	1	0	1	2	1	0	1	0	0	0	0	0	2	0
GBS072	0	0	0	0	0	0	0	0	0	0	0	1	0	0	0	0	0	0	0	0	0	0	1	1	1	0	0	2	0	0	0	0	0	0	0	2	0	1	1	0	0	0	0	0	0	0	0	2	0
GBS073	0	0	2	0	2	0	0	0	0	0	2	0	0	0	0	2	0	0	1	1	0	0	1	0	1	0	0	2	1	1	0	0	0	0	0	2	0	1	1	0	0	0	0	0	0	0	0	2	0
GBS074	0	0	2	0	2	0	0	0	0	0	2	0	0	0	0	2	0	0	1	1	0	1	1	0	1	0	0	2	1	1	0	0	0	0	0	2	0	0	1	0	0	0	0	0	0	0	0	2	0
GBS075	0	0	2	0	0	0	1	1	0	2	2	2	0	0	0	2	0	0	1	0	0	1	1	0	1	0	0	1	1	0	0	0	0	1	0	2	0	0	1	1	0	1	0	1	0	0	0	1	0
GBS076	2	0	2	0	2	0	0	0	0	0	0	2	0	1	0	2	1	0	0	0	0	0	1	0	0	2	0	0	0	0	0	0	0	2	0	0	0	0	0	0	0	0	0	0	0	0	0	2	0
GBS079	0	0	2	0	1	0	0	0	0	0	1	2	0	1	0	2	1	0	0	1	0	0	1	0	1	0	0	1	0	0	1	1	1	1	0	1	0	1	0	1	0	1	0	0	0	0	0	1	0
GBS080	0	0	2	0	2	0	0	0	0	1	1	1	0	0	0	2	1	1	0	0	0	1	1	0	1	0	0	1	0	1	1	0	0	1	0	2	0	0	0	1	0	1	0	1	0	0	0	1	0
GBS081	0	0	2	0	2	0	0	0	0	0	0	2	0	0	0	2	0	0	1	1	0	0	1	0	1	2	0	0	0	2	0	0	2	2	0	0	0	0	0	0	0	0	0	0	0	0	0	0	0
GBS083	0	0	2	0	2	0	0	0	0	0	0	2	0	0	0	1	0	0	1	2	0	0	1	0	0	2	0	0	0	0	0	0	0	0	0	2	0	0	1	0	0	0	0	0	2	0	0	1	2
GBS084	0	0	2	0	2	0	0	0	0	0	0	2	0	0	0	2	0	0	0	0	0	0	1	0	1	2	0	0	1	1	0	0	2	2	0	0	0	0	1	0	0	0	0	0	0	0	0	0	0
GBS085	0	0	0	0	2	0	0	0	0	0	2	2	0	0	0	2	1	0	1	1	0	0	1	0	1	0	0	0	0	0	0	0	0	2	0	0	0	0	1	0	0	0	0	1	0	0	0	2	0
GBS087	0	0	2	0	2	0	0	1	0	0	0	2	0	0	0	2	0	0	1	0	0	0	1	0	1	2	0	0	0	2	0	0	2	2	0	0	0	0	2	0	0	0	1	0	0	0	0	0	0
GBS088	0	0	2	0	2	0	0	0	0	0	0	2	0	0	0	2	0	0	0	1	0	0	1	0	1	2	0	0	1	1	0	0	2	2	0	0	0	0	1	0	0	0	0	0	0	0	0	0	0
GBS089	0	0	2	0	2	0	0	0	0	0	0	2	0	0	0	2	0	0	1	0	0	0	1	0	1	2	0	0	0	1	0	0	2	2	0	0	0	0	1	0	0	0	0	0	0	0	0	0	0
GBS090	2	0	0	0	0	0	0	0	0	0	2	2	0	0	0	0	1	1	1	1	0	0	1	0	1	0	1	1	0	0	0	0	0	0	0	1	1	0	1	0	0	0	0	1	0	1	0	0	2
GBS091	0	0	2	0	0	0	0	0	2	0	0	2	0	2	0	2	0	0	0	1	2	1	1	0	1	0	0	0	0	1	0	2	0	2	0	0	0	0	0	2	0	2	0	1	0	2	0	0	0
GBS092	0	0	0	0	1	0	0	1	0	0	0	2	0	0	0	0	0	0	0	1	0	0	1	0	1	2	0	1	0	0	0	0	1	1	0	1	1	0	1	0	0	0	0	0	0	0	0	2	0
GBS127	0	0	2	0	0	0	1	1	0	1	1	2	0	0	0	2	1	0	0	0	0	0	2	0	1	0	0	0	0	0	1	0	0	2	0	2	0	0	1	2	0	2	0	1	0	0	0	0	0
GBS130	0	0	2	0	0	0	0	1	0	0	0	1	0	0	0	2	1	0	0	0	0	0	2	0	1	0	0	0	0	0	0	0	0	2	0	2	0	1	2	2	0	2	0	2	0	0	0	0	0
GBS223	0	0	0	0	1	0	0	1	0	0	0	1	0	0	0	0	0	0	1	0	1	1	1	0	0	1	0	2	0	0	0	0	0	0	0	1	0	1	1	0	0	2	0	0	1	0	0	2	0
GBS224	0	0	2	0	2	0	0	0	0	0	0	2	0	0	0	0	0	0	1	0	0	0	1	0	0	0	0	0	0	1	1	0	0	0	0	2	0	0	0	0	0	0	0	0	0	0	0	2	0
GBS225	2	0	0	0	2	0	0	0	0	0	0	2	0	0	0	2	0	0	1	1	0	0	1	0	0	0	0	0	0	0	0	0	2	2	0	0	0	0	0	0	0	0	0	0	2	0	0	2	0
GBS226	0	2	2	0	1	0	0	0	0	0	0	2	0	0	0	0	0	0	1	1	0	0	1	0	0	0	0	0	0	0	0	0	0	0	0	2	0	0	2	0	0	0	0	0	0	0	0	2	0
GBS227	0	0	0	0	0	0	0	0	0	0	0	0	0	0	0	0	0	0	1	1	0	0	1	0	1	0	0	1	0	0	0	0	0	0	0	2	0	0	1	0	0	1	0	0	0	0	0	2	1
GBS228	0	0	2	0	1	0	0	1	0	2	0	2	0	1	0	2	1	0	2	0	0	1	1	0	1	0	0	0	0	0	2	0	0	2	0	2	0	0	0	2	0	2	0	2	0	0	0	0	0
GBS229	2	0	2	0	0	0	0	0	2	0	0	2	0	2	2	2	0	0	1	0	2	0	0	1	0	0	0	1	0	0	0	2	0	1	0	0	0	0	1	2	0	2	2	2	0	2	0	0	0
GBS230	0	0	2	0	0	0	0	0	2	0	0	2	0	2	2	2	1	0	1	0	2	0	0	0	0	0	0	0	0	0	0	2	0	2	0	0	0	0	0	2	0	2	2	1	0	2	0	0	0
GBS231	0	2	2	0	0	0	0	0	2	0	0	2	0	2	0	2	0	0	1	0	0	0	1	0	0	0	1	0	1	1	0	2	0	2	0	0	1	1	0	2	0	2	2	1	0	2	0	0	0
GBS232	0	0	2	0	0	2	0	0	2	0	0	2	0	2	0	2	1	0	1	0	2	0	1	0	0	0	0	0	1	1	0	2	0	2	0	0	0	1	0	2	0	2	2	2	0	1	0	0	0
GBS233	0	0	2	0	0	0	0	0	2	0	0	2	0	0	2	2	1	0	1	0	2	0	1	0	0	0	0	0	0	0	0	2	0	2	0	0	1	0	1	2	0	2	2	1	0	2	0	0	0
GBS234	2	0	2	0	0	0	0	0	2	0	0	2	0	2	2	2	0	0	1	0	2	0	0	0	0	0	0	0	0	0	0	2	0	2	0	0	0	0	1	2	0	2	2	2	0	2	0	0	0
GBS235	0	0	2	0	0	0	0	0	2	0	0	2	0	2	2	2	1	0	1	0	2	0	0	0	1	0	0	0	0	0	0	2	0	2	0	0	0	0	0	2	0	2	2	2	0	2	0	1	0
GBS236	0	2	2	0	0	1	0	0	2	0	0	2	0	2	0	2	1	0	1	0	2	0	1	0	0	0	0	0	0	0	0	2	0	2	0	0	0	0	2	2	0	2	2	1	0	2	0	0	0
GBS237	0	0	2	0	0	0	0	0	2	0	0	2	0	2	0	2	1	0	0	0	2	0	1	0	0	0	0	0	0	1	0	2	0	2	0	0	0	0	0	2	0	2	2	2	0	2	0	0	0
GBS238	0	2	2	0	0	0	0	0	2	0	0	2	0	2	0	2	1	0	0	0	NA	0	2	0	0	0	0	0	1	1	0	2	0	2	0	0	0	1	0	2	0	1	2	1	0	2	0	0	0
GBS239	0	0	2	0	0	2	0	0	2	0	0	1	0	2	0	1	0	0	1	0	2	0	2	0	0	0	0	0	1	1	0	2	0	2	0	0	0	0	1	2	0	2	2	2	0	2	0	0	0
GBS240	0	2	2	0	1	2	0	0	2	0	0	2	0	2	0	2	1	0	1	0	2	0	1	0	0	0	0	0	1	1	0	2	0	2	0	0	0	0	0	2	0	1	2	2	0	2	0	0	1
GBS241	0	0	2	0	0	2	0	0	2	0	0	2	0	2	0	2	1	0	1	0	2	0	1	0	0	0	0	0	1	1	0	2	0	2	0	0	1	0	1	2	0	2	2	2	0	2	0	0	0
GBS242	0	0	2	0	0	2	0	0	2	0	0	2	0	2	0	2	1	0	1	0	2	0	1	0	0	0	0	0	0	1	0	2	0	2	0	0	0	0	1	2	0	2	2	2	0	2	0	0	0
GBS243	0	2	2	0	0	0	0	0	2	0	0	2	0	2	0	2	0	0	1	0	2	0	1	0	0	0	0	0	1	1	0	2	0	2	0	0	0	0	0	2	0	2	2	1	0	2	0	0	0
GBS244	0	2	2	0	0	1	0	0	2	0	0	2	0	2	0	2	1	0	0	0	2	0	1	0	0	0	0	0	1	1	0	2	0	2	0	0	1	1	NA	2	0	2	2	2	0	2	0	0	0
GBS245	0	0	2	0	0	2	0	0	2	0	0	2	0	2	0	2	0	0	0	0	2	0	2	0	0	0	0	0	1	1	1	2	0	2	0	0	0	0	1	2	0	2	2	2	0	2	0	0	0
GBS246	0	2	2	0	0	2	0	0	2	0	0	2	0	2	0	2	0	0	1	0	2	0	1	0	0	0	0	0	1	1	0	2	0	2	0	0	0	1	1	1	0	2	2	2	0	2	0	0	0
GBS247	0	0	2	0	0	0	0	0	2	0	0	2	0	2	0	2	1	1	0	0	2	0	1	0	0	0	0	0	1	1	0	1	0	2	0	0	1	1	1	2	0	2	2	2	0	2	0	0	0
GBS248	0	0	1	0	0	0	0	0	2	0	0	2	0	2	0	2	1	0	1	0	2	0	1	0	0	0	0	0	1	1	0	2	0	2	0	1	1	1	1	2	0	2	2	1	0	2	0	0	0
GBS249	0	2	2	0	0	2	0	0	2	0	0	2	0	2	0	2	1	0	1	0	2	0	1	0	0	0	0	0	1	1	0	2	0	2	0	0	0	1	1	2	0	2	2	2	0	2	0	1	0
GBS250	0	2	2	0	0	0	0	0	2	0	0	2	0	2	0	2	1	1	0	0	2	0	1	0	0	0	0	0	1	1	0	2	0	2	0	0	0	0	1	2	0	2	2	2	0	2	0	0	0
GBS251	0	0	2	0	0	0	0	0	2	0	0	2	0	2	2	2	0	1	0	0	2	0	0	0	0	0	0	0	1	0	1	2	0	2	0	0	0	0	1	2	0	2	2	2	0	2	0	0	0
GBS252	0	2	2	0	0	0	0	0	2	0	0	2	0	2	0	2	1	0	0	0	NA	0	1	0	0	0	0	0	0	0	1	2	0	2	0	0	0	1	1	2	0	2	2	2	0	2	0	0	0
GBS253	0	1	2	0	0	0	0	0	2	0	0	2	0	2	2	2	0	0	1	0	2	0	1	0	0	0	0	0	0	0	1	2	0	2	0	0	0	0	2	2	0	2	2	1	0	2	0	0	0
GBS254	0	2	2	0	0	0	0	0	2	0	0	2	0	2	2	2	0	0	1	0	2	0	1	0	0	0	0	0	0	0	0	2	0	2	0	0	0	0	1	1	0	2	2	1	0	2	0	0	0
GBS255	0	2	2	0	0	0	0	0	2	0	0	2	0	2	1	2	0	0	1	0	2	0	1	0	0	0	0	0	0	0	1	2	0	2	0	0	0	0	1	2	0	2	2	2	0	2	0	0	0
GBS257	0	0	2	0	0	2	0	0	2	0	0	2	0	2	0	2	1	0	1	0	2	0	1	0	0	0	0	0	0	2	0	2	0	2	0	0	0	1	1	2	0	2	2	2	0	2	0	0	0
GBS258	0	0	2	0	0	2	2	0	2	0	0	2	0	2	0	2	0	0	1	0	2	0	2	0	0	0	0	0	0	1	0	2	0	2	0	0	1	1	1	2	0	2	2	1	0	2	0	0	0
GBS260	0	0	2	0	0	2	0	0	2	0	0	2	0	2	0	2	1	0	0	0	2	0	1	0	0	0	0	0	1	0	0	2	0	2	0	0	0	1	NA	2	0	2	2	1	0	2	0	0	0
GBS262	0	2	2	0	0	2	0	0	2	0	0	2	0	1	0	2	1	0	0	0	2	0	2	0	0	0	0	0	1	1	0	2	0	2	0	0	0	1	1	2	0	2	2	2	0	2	0	0	0
GBS263	0	0	2	0	0	1	0	2	2	0	0	2	0	2	0	2	1	0	0	0	2	0	2	0	0	0	0	0	1	1	0	2	0	2	0	0	0	1	2	2	0	2	2	2	0	2	0	0	0
GBS264	0	0	2	0	0	1	0	0	2	0	0	2	0	2	0	2	1	0	1	0	2	0	1	0	0	0	0	0	0	2	0	2	0	2	0	0	1	1	1	2	0	2	2	2	0	2	0	0	0
GBS265	0	0	2	0	0	0	0	0	2	0	0	2	0	2	0	2	1	0	1	0	2	0	1	0	0	0	0	0	0	1	0	2	0	2	0	0	1	0	1	2	0	2	2	2	0	2	0	0	0
GBS266	0	2	2	0	0	0	0	0	2	0	0	1	0	2	0	2	1	1	1	0	2	0	1	0	0	0	0	0	1	1	0	2	0	2	0	0	0	1	0	2	0	2	2	1	0	2	0	0	0
GBS267	0	0	0	0	0	0	0	0	0	0	2	2	0	1	0	0	1	0	1	0	0	0	1	0	0	2	0	0	0	1	0	0	0	0	0	0	0	0	0	0	0	0	0	0	0	0	0	2	0
GBS268	0	0	0	0	0	0	0	0	0	0	0	0	0	0	0	0	1	0	0	1	0	1	1	0	1	2	0	2	0	1	0	0	0	0	0	2	0	0	1	0	0	0	0	0	0	0	0	2	0
GBS269	0	0	0	0	0	0	1	0	0	0	0	0	0	0	0	0	1	1	1	0	0	0	1	1	0	0	0	0	0	0	0	0	0	0	0	2	0	0	0	0	0	0	0	0	0	0	0	2	0
GBS270	2	0	0	0	0	0	0	1	0	0	0	0	0	0	0	0	1	0	1	0	0	0	1	1	1	2	0	0	0	0	1	0	0	0	0	0	0	1	0	0	0	0	0	0	0	0	0	0	0
GBS271	0	0	2	0	0	1	1	0	2	0	0	2	0	2	0	2	1	0	1	0	2	0	1	0	0	0	0	0	0	2	0	2	0	2	0	0	1	1	0	2	0	2	2	2	0	2	0	0	0
GBS272	0	0	0	0	0	0	1	0	0	0	0	0	0	0	0	0	0	0	0	0	0	0	1	0	1	0	0	0	0	0	0	0	0	2	0	2	0	0	0	0	0	0	0	0	0	0	0	0	0
GBS273	0	0	0	0	0	0	0	0	0	0	0	2	0	0	0	0	0	0	1	0	0	0	1	0	0	0	0	2	0	0	0	0	0	0	0	2	0	0	1	0	0	0	0	0	0	0	0	2	0
GBS274	0	1	2	0	0	0	0	0	2	0	0	2	0	2	2	2	1	0	1	0	2	0	1	0	0	0	0	0	0	0	1	2	0	2	0	0	0	0	1	2	0	2	2	1	0	2	0	0	0
GBS275	2	0	0	0	0	0	0	1	0	0	0	0	0	0	0	0	0	0	1	1	0	0	1	1	0	0	0	0	1	1	0	0	0	0	0	2	0	0	0	0	0	0	0	0	0	0	0	2	0
GBS277	2	0	0	0	0	0	1	0	0	0	0	2	0	0	0	0	1	0	2	0	0	0	1	0	1	0	0	0	1	0	0	0	2	2	0	0	0	1	2	0	0	0	0	0	0	0	0	2	0
GBS278	2	0	0	0	0	0	0	0	0	0	0	0	0	0	0	0	1	0	0	0	0	0	1	1	1	0	0	0	0	1	0	0	0	0	0	2	0	1	1	0	0	0	0	0	0	0	0	2	0
GBS279	2	0	0	0	0	0	0	0	0	0	0	1	0	0	0	0	0	1	0	2	0	1	1	0	1	2	0	1	0	0	0	0	0	0	0	2	0	1	1	0	0	0	0	0	0	0	0	2	0
GBS280	2	0	0	0	1	0	0	0	0	0	0	0	0	0	0	0	0	0	0	0	0	0	1	1	1	0	0	0	2	0	0	0	0	0	0	2	0	0	1	0	0	0	0	0	0	0	0	2	0
GBS281	2	0	0	0	0	0	1	0	0	0	0	0	0	0	0	0	1	0	1	0	0	0	1	1	1	0	0	0	0	2	0	0	0	0	0	2	0	0	0	0	0	0	0	0	0	0	0	2	0
GBS282	2	0	0	0	0	0	1	0	0	0	0	0	0	0	0	0	1	0	1	0	0	0	1	1	1	2	0	0	0	0	2	0	0	0	0	0	0	0	0	0	0	0	0	0	0	0	0	0	0
GBS283	2	0	0	0	0	0	1	0	0	0	2	2	0	0	0	0	0	0	0	0	0	0	1	1	1	0	2	0	1	1	0	0	0	0	0	2	0	0	1	0	0	1	0	0	0	0	0	2	2
GBS284	2	0	0	0	0	0	0	1	0	0	2	2	0	0	0	0	0	0	1	1	0	0	1	0	1	0	1	0	0	2	0	0	0	0	0	2	0	0	0	0	0	0	0	0	0	1	0	2	2
GBS285	2	0	0	0	0	0	1	0	0	0	2	2	0	0	0	0	0	0	1	0	0	0	1	0	1	0	2	0	0	2	0	0	0	0	0	2	0	0	0	0	0	0	0	0	0	0	0	2	2
GBS286	2	0	0	0	0	0	0	1	0	0	1	1	0	0	0	0	1	1	1	2	0	0	1	1	1	0	1	0	1	1	0	0	0	0	0	2	0	0	1	0	0	0	0	0	0	0	0	1	2
GBS289	0	0	0	0	2	0	0	0	0	0	2	0	0	0	0	0	1	0	1	1	0	0	1	1	1	2	0	0	1	1	0	0	0	0	0	2	0	0	2	0	0	0	0	0	0	0	0	2	0
GBS291	0	0	0	0	2	0	0	0	0	0	2	0	0	0	0	0	1	0	1	1	0	0	1	0	1	2	0	0	0	2	0	0	0	0	0	2	0	0	1	0	0	0	0	0	0	0	0	2	0
GBS292	0	0	0	0	2	0	0	0	0	0	2	0	0	0	0	0	0	1	0	0	0	0	1	1	1	2	0	0	0	1	0	0	0	0	0	2	0	1	0	0	0	0	0	0	0	0	0	2	0
GBS293	0	0	0	0	2	0	0	0	0	0	2	0	0	0	0	0	0	0	1	1	0	1	1	1	1	2	0	0	0	2	0	0	0	0	0	2	0	0	1	0	0	0	0	0	0	0	0	2	0
GBS295	0	2	2	0	1	2	0	0	2	0	0	2	0	1	0	0	0	0	1	0	1	1	1	0	1	0	0	0	1	1	0	1	0	1	0	0	1	0	1	1	0	1	1	1	0	1	0	1	2
GBS296	0	2	2	0	0	2	0	0	2	0	0	2	0	2	0	2	0	0	0	0	2	0	1	0	0	0	0	0	0	1	0	2	0	2	0	0	0	0	1	2	0	2	1	2	0	2	0	0	0
GBS297	0	2	2	0	0	2	0	0	1	0	0	1	0	2	0	1	1	0	0	0	0	1	1	0	1	0	0	0	0	2	0	1	0	1	0	0	1	0	1	1	0	1	1	1	0	1	0	0	1
GBS298	0	2	2	0	0	0	0	2	2	0	0	2	0	2	0	2	1	0	1	0	2	0	1	0	0	1	0	0	1	1	0	2	0	2	0	0	0	1	NA	2	0	2	2	2	0	2	0	0	0
GBS299	2	0	0	0	0	0	0	1	0	0	0	0	0	0	0	0	0	0	1	1	0	0	1	1	0	2	0	2	0	0	0	0	0	0	0	0	0	0	1	0	0	0	0	0	0	0	0	0	0
GBS300	0	0	0	0	1	0	0	0	0	0	0	0	0	0	0	0	0	0	1	0	0	0	1	0	1	0	0	2	0	0	0	0	0	0	0	0	0	0	1	0	0	0	0	0	2	0	0	2	0
GBS301	0	0	0	0	0	0	1	0	0	0	0	2	0	0	0	0	1	0	1	1	0	0	1	0	1	2	0	0	0	0	0	0	0	2	0	2	0	0	1	0	0	1	0	0	0	0	0	2	1
GBS321	0	2	2	2	0	2	0	0	2	2	0	2	0	2	0	2	0	1	0	0	2	0	0	0	0	1	0	2	1	1	0	2	0	2	2	0	0	0	1	2	2	2	2	2	0	2	2	0	0
GBS322	2	0	0	2	0	2	1	1	0	2	0	2	2	0	0	0	0	1	0	0	2	0	0	0	1	2	0	2	1	1	0	2	2	0	2	0	0	1	1	0	2	0	0	2	2	0	2	2	0
GBS323	2	0	0	2	0	2	1	0	0	2	0	2	2	0	0	0	0	2	1	2	2	0	0	0	1	2	0	2	1	1	0	2	2	0	2	0	2	1	1	0	2	0	0	2	2	0	2	2	0
GBS324	0	0	0	2	0	2	1	1	0	2	0	2	2	0	0	0	0	0	1	0	2	0	0	0	1	2	0	2	2	0	0	2	2	0	2	0	0	0	0	0	2	0	0	2	2	0	2	2	0
GBS325	2	0	0	2	0	2	0	1	0	2	0	2	2	0	0	0	0	1	1	0	2	0	0	0	1	2	0	2	0	2	0	2	2	0	2	0	1	0	1	0	2	0	0	2	2	0	2	2	0
GBS326	2	0	0	2	0	2	1	0	0	2	0	2	1	0	0	0	1	0	2	0	2	0	0	0	1	2	0	2	0	2	0	2	2	0	2	0	0	0	1	0	2	0	0	2	2	0	2	2	0
GBS327	2	0	0	2	0	2	0	0	0	2	0	2	2	0	0	0	0	0	1	0	2	0	0	0	1	2	0	2	1	1	0	2	2	0	2	0	0	0	2	0	2	0	0	2	2	0	2	2	0
GBS328	2	0	0	2	0	2	0	0	0	2	0	2	2	0	0	0	0	0	1	1	2	1	0	0	1	2	0	2	0	2	0	2	2	0	2	0	0	0	1	0	2	0	0	2	1	0	2	2	0
GBS329	2	0	0	2	0	2	0	0	0	2	0	2	2	0	0	0	0	0	1	0	2	0	0	0	1	2	0	2	1	0	0	2	2	0	2	0	1	1	1	0	2	0	0	2	2	0	2	2	0
GBS330	2	0	0	2	0	2	0	1	0	2	0	2	2	0	0	0	0	0	0	0	2	1	0	0	1	2	0	2	1	1	0	2	2	0	2	0	0	1	1	0	2	0	0	2	2	0	2	2	0
GBS331	0	0	0	2	0	2	0	1	0	2	0	2	2	0	0	0	0	0	1	0	2	0	0	0	1	2	0	2	1	0	0	2	2	0	2	0	0	1	2	0	2	0	0	2	2	0	2	2	0
GBS332	2	0	0	2	0	2	1	1	0	2	0	0	2	0	0	0	0	0	1	0	2	1	0	0	0	2	0	2	0	0	0	2	0	0	2	2	0	1	0	0	2	0	0	2	0	0	2	0	0
GBS333	2	0	0	2	0	2	1	0	0	2	0	1	2	0	0	0	0	0	1	0	2	1	0	0	0	0	0	2	0	0	0	2	0	0	2	2	0	0	0	0	2	0	0	2	0	0	2	0	0
GBS334	2	0	0	2	0	2	0	0	0	2	0	0	2	0	0	0	0	0	0	2	2	1	0	0	0	2	0	2	0	0	0	2	0	0	2	2	0	0	1	0	2	0	0	2	0	0	2	2	0
GBS335	2	0	0	2	0	2	1	1	0	2	0	0	2	0	0	0	0	0	0	2	2	1	0	0	0	2	0	2	0	0	0	2	0	0	2	2	0	0	2	0	2	0	0	2	0	0	2	NA	0
GBS338	2	0	0	2	0	2	0	1	0	2	0	0	2	0	0	0	0	0	1	1	2	0	0	1	1	2	0	2	0	1	1	2	0	0	2	0	1	1	1	0	2	0	0	2	0	0	2	0	0
GBS339	0	0	0	2	0	2	0	1	0	2	0	0	2	0	0	0	0	0	0	0	2	0	0	0	1	2	0	2	0	0	1	2	0	0	2	0	0	0	1	0	2	0	0	2	0	0	2	0	0
GBS340	0	0	0	2	0	2	0	1	0	2	0	0	2	0	0	0	0	0	1	0	2	0	0	1	1	2	0	2	0	0	1	2	0	0	2	0	1	1	1	0	2	0	0	2	0	0	2	0	0
GBS341	2	0	0	2	0	2	1	1	0	2	0	0	2	0	0	0	0	0	0	0	2	0	0	0	0	2	0	2	0	0	1	2	0	0	2	0	0	0	1	0	2	0	0	2	0	0	2	0	0
GBS342	0	2	0	2	0	2	0	0	0	2	0	0	2	0	0	0	1	0	0	0	2	0	0	0	1	2	0	2	1	0	1	2	0	0	2	0	0	0	2	0	2	0	0	2	0	0	2	0	0
GBS343	0	0	0	2	0	2	1	0	0	2	0	0	2	0	0	0	0	1	0	0	2	0	0	1	1	0	0	2	0	0	1	2	0	0	2	0	0	0	1	0	2	0	0	2	0	0	2	0	0
GBS344	0	1	0	2	0	2	1	0	0	2	0	0	2	0	0	0	0	0	1	0	2	0	0	1	1	2	0	2	0	0	1	2	0	0	2	0	0	0	1	0	2	0	0	2	0	0	2	0	0
GBS345	0	2	0	2	0	2	0	0	0	2	0	0	2	0	0	0	0	0	0	0	2	0	0	0	1	2	0	2	0	0	1	2	0	0	2	0	0	0	1	0	2	0	0	2	0	0	2	0	1
GBS346	0	2	0	2	0	2	0	0	0	2	0	0	2	0	0	0	0	0	0	0	2	0	0	1	1	2	0	2	0	0	1	2	0	0	2	0	0	1	1	0	2	0	0	2	0	0	2	0	0
GBS358	0	2	0	2	0	2	1	1	0	2	0	0	2	0	0	0	0	0	1	0	2	0	0	1	1	2	0	2	0	0	2	2	0	0	2	0	0	2	1	0	2	0	0	2	0	0	2	0	0
GBS359	0	2	0	2	0	2	1	1	0	2	0	0	2	0	0	0	0	0	0	1	2	0	0	1	1	2	0	2	0	0	1	2	0	0	2	0	1	1	1	0	2	0	0	2	0	0	2	0	0
GBS360	0	0	0	2	0	2	0	0	0	2	2	2	2	0	0	0	1	0	1	0	2	0	0	0	1	0	2	2	1	1	0	2	0	0	2	2	1	0	1	0	2	0	0	2	0	0	2	2	0
GBS361	0	0	0	2	0	2	0	1	0	2	0	0	2	0	0	0	0	0	1	1	2	0	0	1	1	2	0	2	0	0	2	2	0	0	2	0	0	0	2	0	2	0	0	2	0	0	2	0	0
GBS362	0	2	0	2	0	2	1	0	0	2	0	0	2	0	0	0	0	0	1	1	2	0	0	0	1	2	0	2	0	0	2	2	0	0	2	0	0	0	1	0	2	0	0	2	0	0	2	0	0
GBS363	0	0	0	2	0	2	1	0	0	2	0	0	2	0	0	0	0	0	1	1	2	0	0	0	1	2	0	2	0	0	1	2	0	0	2	0	1	1	1	0	2	0	0	2	0	0	2	0	0
GBS364	0	2	0	2	0	2	1	0	0	2	0	0	2	0	0	0	0	0	1	2	2	0	0	1	1	2	0	2	0	0	1	2	0	0	2	0	0	0	2	0	2	0	0	2	0	0	2	1	0
GBS365	0	0	0	2	0	2	1	0	0	2	0	0	2	0	0	0	0	0	1	1	2	0	0	1	1	2	0	2	0	0	1	2	0	0	2	0	0	1	1	0	2	0	0	2	0	0	2	1	0
GBS366	0	0	0	2	0	2	1	1	0	2	0	0	2	0	0	0	0	0	1	0	2	1	0	0	1	0	0	2	0	0	0	2	0	0	2	2	1	1	1	0	2	0	0	2	0	0	2	0	0
GBS367	0	0	0	2	0	2	1	0	0	2	0	0	2	0	0	0	0	0	1	0	2	1	0	0	1	0	0	2	0	0	0	2	0	0	2	2	0	0	1	0	2	0	0	2	0	0	2	0	0
GBS368	0	2	0	2	0	2	0	0	0	2	0	0	1	0	0	0	0	0	1	0	2	0	0	1	1	2	0	2	0	0	1	2	0	0	2	0	0	0	1	0	2	0	0	2	0	0	2	0	0
GBS369	0	2	0	2	0	2	0	0	0	2	0	0	2	0	0	0	0	0	1	1	2	1	0	0	0	0	0	2	0	0	0	2	0	0	2	2	0	0	1	0	2	0	0	2	0	0	2	0	0
GBS370	2	0	0	2	0	2	1	1	0	2	0	0	2	0	0	0	0	0	1	0	2	0	0	1	1	2	0	2	0	0	0	2	0	0	2	0	0	1	1	0	2	0	0	2	0	0	2	0	0
GBS371	2	0	0	2	0	2	0	1	0	2	0	0	2	0	0	0	1	0	0	1	2	0	0	1	0	2	0	2	0	0	1	2	0	0	2	0	0	0	1	0	2	0	0	2	0	0	2	0	0
GBS372	0	0	0	2	0	2	0	0	0	2	0	0	2	0	0	0	1	1	1	2	2	0	0	0	1	2	0	2	0	0	1	2	0	0	2	0	1	0	1	0	2	0	0	2	0	0	2	0	0
GBS373	2	0	0	2	0	2	0	1	0	2	0	0	2	0	0	0	0	0	0	1	2	0	0	1	0	2	0	2	0	0	1	2	0	0	2	0	0	0	2	0	2	0	0	2	0	0	2	0	0
GBS374	0	0	0	2	0	2	1	0	0	2	0	0	2	0	0	0	0	0	1	1	2	0	0	0	1	2	0	2	0	1	1	2	0	0	2	0	0	1	1	0	2	0	0	2	0	0	2	0	0
GBS636	0	0	0	2	0	2	0	0	0	2	0	1	2	0	0	0	0	0	0	0	2	1	0	0	1	2	0	2	2	0	0	2	1	0	2	0	0	0	0	0	2	0	0	2	1	0	2	1	0
GBS637	0	0	0	2	0	2	0	0	0	2	0	0	2	0	0	0	1	0	1	2	2	1	0	0	1	2	0	2	0	0	0	2	0	0	2	2	0	0	1	0	2	0	0	2	0	0	2	2	0
GBS638	2	0	0	2	0	2	0	0	0	2	1	1	2	0	0	0	0	0	0	2	2	0	0	0	1	0	2	2	1	0	0	2	0	0	2	1	0	0	1	0	2	0	0	2	0	0	2	2	2
GBS640	0	0	0	2	0	2	0	0	0	2	0	0	2	0	0	0	1	0	1	2	2	1	0	0	1	1	0	2	0	0	0	2	0	0	2	1	0	0	1	0	2	0	0	2	1	0	2	2	0
[truncated: 5,000 more columns]
