# Supplementary material for: Ridge regression and deep learning models for genome-wide selection of complex traits in New Mexican Chile peppers
Source: BMC Genom Data. 2023 Dec 18;24:80. doi: 10.1186/s12863-023-01179-6 (PMC10726521; doi:10.1186/s12863-023-01179-6)
Supplement: Supplementary file 3 — Supplementary Material 3: Additional file 3. Table S1. Genotype data (numeric) of the 204 chile pepper genotypes for 7,690 linkage disequilibrium (LD)-derived single nucleotide polymorphism (SNP) markers used for genomic prediction. [file 12863_2023_1179_MOESM3_ESM.xlsx]

## Sheet: GEBVs
Table S1. Genomic estimated breeding values (GEBVs) of the 204 chile pepper (Capsicum spp.) genotypes used for cross-validations and predictions across different ridge regression and deep learning models.
Genotype	Name	Bayesian Ridge Regression (BRR)																Convolutional Neural Network (CNN)																Genomic Best Linear Unbiased Prediction (GBLUP)
		Whole marker data								LD-based								Whole marker data								LD-based								Whole marker data								LD-based
		FPD	FT	GRN	PHT	PWDTH	RED	TPW	TYP	FPD	FT	GRN	PHT	PWDTH	RED	TPW	TYP		FT	GRN	PHT	PWDTH	RED	TPW	TYP	FPD	FT	GRN	PHT	PWDTH	RED	TPW	TYP	FPD	FT	GRN	PHT	PWDTH	RED	TPW	TYP	FPD	FT	GRN	PHT	PWDTH	RED	TPW	TYP
GBS001	Numex Big Jim	54.2627	49.6224	0.341803	54.2778	61.0317	0.487342	0.48661	0.777342	54.2591	49.8999	0.341891	55.1098	61.1631	0.489027	0.504605	0.778765	-2.5758	-2.50816	-5.37394e-08	-0.0549005	1.81932	-0.00657139	0.180532	-0.0101388	-2.91253	-3.1514	-0.000111576	-6.18409	2.45806	-0.0047838	0.157899	-0.00408256	54.0539	49.6835	0.343172	50.0827	60.8176	0.48482	0.503559	0.780377	54.0753	49.793	0.343172	51.9435	60.9592	0.485405	0.504176	0.780311
GBS002	Numex Sandia	53.8719	48.9251	0.34218	59.7407	61.2988	0.487331	0.399161	0.785767	53.7368	49.4691	0.342436	59.335	61.6773	0.487595	0.398411	0.781146	-2.83305	-4.24503	-4.49607e-08	3.61865	1.95887	-0.00622957	0.0782339	-0.00781625	-3.49659	-3.64804	-9.16659e-05	-0.0950918	2.21284	-0.00443679	0.103992	-0.00309086	53.6219	48.8288	0.343172	59.9355	61.1201	0.484678	0.398904	0.784287	53.7683	49.1211	0.343172	59.7275	61.0436	0.485222	0.398324	0.785542
GBS003	Numex Eclipse	53.6436	49.2975	0.342272	58.5294	58.3674	0.478747	0.39164	0.767182	53.9121	49.5575	0.342023	58.8257	58.7557	0.476586	0.399783	0.76097	-2.96297	-3.39163	-4.49641e-08	3.2395	-0.852758	-0.00932605	0.0707457	-0.0203712	-3.22584	-3.53852	-9.06938e-05	-4.09159	0.74826	-0.00852499	0.0624458	-0.00808359	53.7444	49.491	0.343172	60.7257	58.4791	0.478805	0.392622	0.774547	53.6809	49.3948	0.343172	59.9001	58.4044	0.478339	0.390904	0.772837
GBS004	Numex Sunset	53.6943	48.8037	0.34189	56.3874	58.5705	0.485421	0.349431	0.774674	53.6553	49.517	0.341793	56.9459	58.3097	0.481708	0.353643	0.771492	-2.92608	-3.42359	-4.51106e-08	0.714365	0.230957	-0.00732892	0.0720822	-0.00924214	-3.53712	-3.73687	-9.86523e-05	-4.17019	0.968723	-0.00337336	-0.0204834	-0.0060994	53.4699	49.0848	0.343172	57.7914	58.0311	0.482506	0.308684	0.778797	53.4647	49.1042	0.343172	57.1365	58.1229	0.482654	0.315346	0.776666
GBS005	Numex Sunrise	53.6598	48.5833	0.342025	53.5002	57.6105	0.480973	0.372694	0.770604	53.6913	49.2104	0.34202	54.7791	57.3615	0.477857	0.375067	0.770679	-2.8818	-3.80667	-4.38908e-08	-2.82645	0.385281	-0.00841191	0.0646186	-0.00914534	-3.50014	-4.08925	-9.56843e-05	-6.55343	1.06417	-0.0036223	0.0247326	-0.00649333	53.5309	49.0108	0.343172	51.1846	57.3759	0.480906	0.367424	0.777561	53.4202	48.9233	0.343172	52.4861	57.4524	0.481081	0.362877	0.775743
GBS006	Numex Conquistador	53.9051	49.5595	0.342186	59.0055	61.9339	0.488981	0.479573	0.791036	53.7764	49.6147	0.342239	58.7692	62.0644	0.487532	0.489353	0.788326	-2.52543	-3.3105	-5.09987e-08	2.64316	2.92	-0.00713381	0.185387	-0.00854352	-3.76486	-3.5397	-0.000110789	0.506642	3.25526	-0.00475794	0.156096	-0.00227463	53.5599	49.3968	0.343172	59.235	62.456	0.484049	0.507603	0.784625	53.5849	49.4429	0.343172	59.261	62.0602	0.484664	0.503389	0.786163
GBS007	Numex R Naky	53.5761	49.1955	0.341766	61.2216	61.5868	0.485433	0.477428	0.78185	53.5956	49.359	0.342289	60.9306	61.5762	0.487347	0.461091	0.774415	-3.17732	-3.90998	-4.96866e-08	5.49279	2.23872	-0.00709289	0.155533	-0.0125832	-3.98704	-2.95807	-0.000107894	3.41777	2.596	-0.00470155	0.132499	-0.00362427	53.2413	49.0248	0.343172	63.4999	61.4347	0.483303	0.481653	0.780541	53.3878	49.1789	0.343172	62.3347	61.56	0.483616	0.482055	0.780116
GBS008	Numex NM 6-4	54.1785	50.3166	0.341722	57.4341	62.1737	0.489391	0.472613	0.778616	54.4994	50.3962	0.341682	58.0163	61.9516	0.48722	0.474684	0.773627	-2.21839	-2.45469	-5.75325e-08	0.0517268	2.89785	-0.00691045	0.159118	-0.0147275	-2.41679	-2.7798	-0.000119745	-2.51089	3.37675	-0.00410883	0.135944	-0.00509528	54.3334	50.2741	0.343172	55.3812	62.3372	0.483961	0.478337	0.777578	54.2846	50.2066	0.343172	56.5053	62.1148	0.484436	0.479823	0.777302
GBS009	Numex Centennial	57.4358	53.0541	0.34307	47.9609	51.8954	0.490834	0.370586	0.81312	57.4961	52.9402	0.343053	47.4996	50.4034	0.495189	0.372687	0.811059	-1.53325	-1.42553	-6.59926e-09	-7.9741	-9.13241	0.00328659	0.0542345	0.0155365	0.539497	-2.06593	3.08829e-08	-11.258	-6.36727	0.00333242	0.0293611	-3.48857e-05	57.186	52.9572	0.343172	48.8429	50.3097	0.491754	0.376082	0.807968	57.2236	52.949	0.343172	48.3717	50.6046	0.493197	0.373861	0.810471
GBS010	Numex Espanola Improved	53.7965	49.3471	0.342248	61.3598	63.6398	0.482311	0.353764	0.776012	53.8839	49.3338	0.342633	61.4013	65.3137	0.477374	0.363362	0.771562	-2.3197	-3.77657	-3.92398e-08	5.6522	6.64171	-0.00834889	0.0406064	-0.0175172	-3.48627	-2.87912	-8.30368e-05	4.1724	1.65365	-0.0102014	0.0180198	-0.00602656	53.756	49.456	0.343172	62.3689	65.3352	0.479962	0.362433	0.7778	53.716	49.4337	0.343172	62.2085	64.9644	0.479482	0.362497	0.775854
GBS011	Numex Twilight	56.2726	52.361	0.342867	54.6213	56.1743	0.492582	0.373591	0.817188	56.5998	51.9855	0.343024	54.4352	56.2471	0.494925	0.371428	0.808356	-1.19675	-0.559389	-2.93681e-09	-0.407147	-6.45522	0.0027365	0.0521785	0.00998009	-0.824693	-1.36464	4.3342e-06	-11.1728	-1.42188	0.00284525	0.0206689	0.000161582	56.3587	52.0115	0.343172	58.5102	56.5336	0.491442	0.373592	0.806444	56.2904	51.9765	0.343172	56.7586	56.3778	0.49148	0.372844	0.807591
GBS012	Numex Bailey Piquin	58.8181	54.313	0.343149	69.3051	60.9549	0.491728	0.366702	0.811994	58.6789	54.3929	0.343345	69.1416	61.276	0.491861	0.358435	0.811441	1.21016	0.714264	7.387e-09	14.0412	1.70509	0.0018928	0.0492302	0.00990411	1.37175	1.04762	1.125e-05	12.3327	2.53474	0.00398857	0.0121257	0.00408842	58.4878	54.2178	0.343172	71.1257	61.3887	0.490692	0.372112	0.808493	58.5005	54.2206	0.343172	70.6321	61.2708	0.492132	0.369085	0.812704
GBS013	Numex Rio Grande 21	54.4294	49.7624	0.342602	60.3521	62.3	0.481692	0.447953	0.787028	54.3999	49.9325	0.342933	60.4558	62.8978	0.482455	0.445482	0.781517	-2.34311	-3.2933	-4.81251e-08	5.14185	3.32535	-0.0094412	0.144423	-0.0206295	-2.76091	-3.10101	-8.34192e-05	3.72735	2.99211	-0.00802842	0.118114	-0.00285793	54.2581	49.8788	0.343172	62.5244	62.5029	0.482223	0.460523	0.784752	54.2293	49.8002	0.343172	61.8588	62.5307	0.481177	0.461718	0.783813
GBS014	Numex SunBurst	52.9836	48.5118	0.341797	54.5673	53.5908	0.464696	0.168447	0.703288	53.081	48.8673	0.342051	54.4512	52.6655	0.469124	0.168803	0.714455	-3.57917	-4.73578	-2.9007e-08	-0.996134	-7.62814	-0.0113188	-0.15127	-0.0560792	-4.41239	-3.97572	-5.6832e-05	-2.63787	-3.85445	-0.0141306	-0.175005	-0.0244936	52.7903	48.3774	0.343172	54.9801	53.5482	0.47568	0.16789	0.748487	52.956	48.5616	0.343172	55.0738	53.5825	0.472793	0.172446	0.733739
GBS015	Numex Sunglo	53.1738	48.5742	0.341852	56.3347	53.9663	0.460866	0.146686	0.701309	53.2836	49.0099	0.341857	55.3244	53.1985	0.465443	0.143951	0.709081	-3.49928	-4.41846	-3.06124e-08	0.593843	-7.26619	-0.0117794	-0.171197	-0.0589895	-4.17342	-3.95051	-5.56956e-05	-0.570824	-3.92963	-0.0157887	-0.194374	-0.0251686	53.0476	48.5678	0.343172	58.1178	53.3997	0.474587	0.152827	0.746812	53.1526	48.7563	0.343172	57.127	53.6723	0.471254	0.147808	0.7311
GBS016	Numex Sunflare	53.789	49.2266	0.342003	52.3769	53.155	0.467908	0.0803638	0.70746	53.9001	49.4972	0.342062	52.0238	51.685	0.471709	0.090624	0.716504	-3.12373	-3.93722	-3.02531e-08	-5.24407	-7.98907	-0.0105095	-0.274693	-0.0568571	-3.38011	-3.73257	-5.30958e-05	-6.50248	-3.37696	-0.0143076	-0.29078	-0.0238447	53.6365	49.3091	0.343172	49.8387	52.1248	0.475027	0.0453703	0.746757	53.6123	49.2721	0.343172	50.7982	52.503	0.472942	0.0476058	0.733532
GBS017	Numex Sweet	54.1333	50.2386	0.341782	59.3938	62.0793	0.479818	0.355583	0.767131	54.2999	50.3248	0.341885	59.2319	62.346	0.479717	0.374592	0.765583	-2.34799	-3.0863	-4.98842e-08	3.94846	2.96743	-0.00816178	0.0102629	-0.0221955	-2.92872	-2.75086	-0.000104282	1.03239	3.07798	-0.00707608	0.130364	-0.00358123	54.0881	50.0082	0.343172	58.5967	62.0955	0.480827	0.328659	0.77464	54.2505	50.1597	0.343172	59.012	62.2917	0.481341	0.331452	0.773041
GBS018	Numex Joe Parker	53.7263	49.5452	0.342251	56.9228	60.2313	0.490022	0.541733	0.777644	53.7223	49.8117	0.342356	56.636	60.1787	0.49112	0.534873	0.776693	-2.70654	-2.44227	-5.02429e-08	0.812789	1.51534	-0.00650409	0.21405	-0.00896499	-2.52155	-3.13737	-9.70409e-05	-3.27474	1.29353	-0.0070086	0.191928	-0.00405056	53.5735	49.4913	0.343172	58.971	60.1101	0.486598	0.547438	0.783223	53.6078	49.5456	0.343172	57.8814	60.1896	0.48599	0.543099	0.780791
GBS019	Numex Mirasol	55.0871	50.7469	0.34256	55.4923	59.4885	0.479037	0.353403	0.777769	55.2069	51.1152	0.342083	55.869	60.1979	0.477273	0.356278	0.774253	-1.39251	-2.53652	-1.91737e-08	-0.129955	1.21838	-0.00351554	0.0414186	-0.0139548	-2.13254	-2.39461	-3.40159e-05	-1.57704	1.05409	-0.00702558	0.0141123	-0.00688121	55.0894	50.7373	0.343172	56.6441	60.6922	0.484074	0.364579	0.787014	55.0893	50.8042	0.343172	56.2283	60.1594	0.481687	0.362689	0.781343
GBS020	Numex Primavera	53.495	49.0687	0.347036	47.4839	52.177	0.525778	0.203099	0.933272	53.3695	49.428	0.347762	47.8046	51.3672	0.530162	0.211102	0.929757	-2.95452	-4.21781	8.5857e-08	-8.32063	-9.91615	0.0056094	-0.0162572	-0.00344224	-3.93333	-3.04304	-2.85886e-05	-11.1597	-6.43963	0.0340964	-0.0505009	0.035391	53.2404	49.237	0.343172	43.7496	51.4758	0.510413	0.172584	0.875986	53.2933	49.3629	0.343172	45.4181	51.7542	0.514231	0.177251	0.895671
GBS021	Numex Pinata	53.3878	49.6073	0.343479	45.7064	53.6533	0.517307	0.249001	0.847501	53.3389	50.0174	0.343266	46.519	53.5697	0.515324	0.247611	0.846032	-3.25948	-3.66457	5.15064e-08	-12.0291	-3.72012	0.0109833	-0.101007	-0.00563785	-3.06524	-3.20304	-3.1763e-05	-9.10131	-4.74858	0.0288969	-0.123641	0.0188144	53.305	49.6249	0.343172	40.8305	53.2008	0.508334	0.198913	0.837136	53.4511	49.7851	0.343172	43.355	53.4786	0.511706	0.206952	0.84334
GBS022	Numex Nematador	52.8501	48.0545	0.343833	64.5565	57.1836	0.512423	0.225479	0.838592	52.7855	48.3565	0.343796	64.0293	57.4813	0.513311	0.24479	0.833815	-4.07968	-4.68438	1.11002e-08	9.6984	-2.56034	0.0399083	0.0630207	0.0620907	-4.57771	-4.99367	0.000223986	8.07243	0.0277159	0.0338437	0.0456173	0.0385404	52.6433	48.1169	0.343172	67.0605	57.3615	0.524792	0.180258	0.854801	52.7621	48.3197	0.343172	66.0774	57.6234	0.522406	0.184208	0.84712
GBS023	Numex Christmas	57.3025	52.2888	0.342965	35.8422	46.3087	0.493881	0.368224	0.823289	57.3298	52.3823	0.342783	35.8951	45.4897	0.494292	0.373062	0.821066	0.0781112	-2.64471	5.50486e-10	-20.3919	-13.9845	0.00150624	0.0516894	0.0179751	-1.71614	-2.84774	8.08086e-06	-21.6538	-10.3215	0.00536694	0.0309119	0.00279832	57.3043	52.4549	0.343172	37.311	45.6341	0.491701	0.368767	0.810381	57.2781	52.4556	0.343172	36.3032	45.8334	0.49269	0.370687	0.81389
GBS024	Numex Memorial Day	55.2648	51.1159	0.343314	39.7516	48.4555	0.485588	0.402862	0.804363	55.016	50.6149	0.343293	39.8706	46.7251	0.484338	0.401872	0.804212	-1.91477	-2.15951	5.10564e-09	-17.5811	-13.5325	-0.00101275	0.0654628	0.00772516	-1.8976	-2.25399	9.95999e-06	-19.3537	-6.50076	-0.00118164	0.0470856	-0.00121787	55.2958	50.9255	0.343172	37.2405	46.9298	0.487184	0.384417	0.801732	55.2936	50.9665	0.343172	38.2511	47.3755	0.487695	0.386636	0.803446
GBS025	Numex St Patrick’s Day	55.474	49.8973	0.342999	35.4497	44.9784	0.491459	0.375342	0.802185	55.539	50.1334	0.342515	35.8354	43.5981	0.48656	0.378493	0.797569	-1.75143	-2.06738	-4.59152e-09	-23.096	-16.7787	0.000142801	0.0501711	0.00734675	-2.5023	-3.79553	1.57022e-06	-15.2537	-12.4385	0.000122329	0.027165	-0.000852479	55.3685	50.0191	0.343172	30.3784	43.3671	0.488216	0.374466	0.801796	55.3696	50.1461	0.343172	32.0918	43.9054	0.488942	0.374304	0.802659
GBS026	Numex Halloween	55.5207	49.8548	0.342814	37.3666	49.2296	0.492341	0.36785	0.800676	55.3118	50.6728	0.34246	37.1639	49.6949	0.49365	0.363189	0.798264	-2.25008	-2.98761	-9.3428e-09	-16.5782	-9.7685	0.00184643	0.0452985	0.0125636	-2.69155	-3.29252	-4.35705e-06	-17.3685	-8.36677	0.00154459	0.0193854	-0.00144085	55.0103	50.1806	0.343172	35.8425	49.7878	0.490328	0.370635	0.803551	55.083	50.2734	0.343172	36.4627	49.4887	0.491102	0.368076	0.803466
GBS027	Numex Thanksgiving	56.2802	51.4904	0.343118	31.9707	45.3856	0.495821	0.376004	0.816957	56.4433	51.747	0.342954	31.4572	44.6483	0.493322	0.377848	0.81527	-0.877174	-2.53965	-1.76132e-09	-24.5009	-15.0501	0.00144893	0.0493372	0.0171875	-1.88301	-2.67879	8.53974e-06	-26.9958	-11.4363	0.00420413	0.022831	0.00161977	56.2519	51.5447	0.343172	32.8278	44.9345	0.491495	0.374769	0.808407	56.2308	51.5462	0.343172	31.5489	44.9808	0.492496	0.373503	0.810713
GBS028	Numex Valentines Day	56.1516	51.2381	0.343159	32.355	45.4767	0.493997	0.371018	0.81793	56.253	51.6356	0.342922	32.2118	45.2043	0.491607	0.36173	0.813659	-1.07123	-2.71153	-8.4392e-10	-24.5708	-14.6527	0.000841887	0.0504669	0.01574	-2.10848	-2.78123	5.47837e-06	-25.9118	-10.779	0.00388193	0.0250616	0.00167901	56.1966	51.3875	0.343172	30.4926	45.2533	0.491205	0.365333	0.808907	56.1878	51.4098	0.343172	31.0892	45.278	0.491804	0.369739	0.811184
GBS029	Numex Jalmundo	52.8343	49.6451	0.343549	49.3763	56.1653	0.515346	0.310227	0.842983	53.4078	49.6578	0.343696	49.1179	57.166	0.518105	0.316965	0.844242	-3.72441	-4.07225	4.55158e-08	-7.05325	-1.77578	0.010503	-0.0536264	0.00266631	-3.74769	-3.54031	-2.7188e-05	-8.32472	-2.11967	0.0263122	-0.0685073	0.0155456	52.9422	49.1994	0.343172	48.5413	57.0234	0.506184	0.25719	0.832446	53.0492	49.3334	0.343172	48.5645	56.6295	0.509672	0.262573	0.838093
GBS030	Numex Garnet	53.2835	49.1192	0.341886	60.573	63.5743	0.469606	0.22273	0.748495	53.5376	49.4939	0.341699	59.8921	64.668	0.476749	0.235412	0.750388	-2.98566	-4.25925	-4.70139e-08	4.0481	4.86038	-0.0106895	-0.12868	-0.0339357	-3.74884	-3.75224	-0.000106287	4.00103	3.02664	-0.0127523	-0.143431	-0.00634846	53.2473	49.1166	0.343172	62.4299	64.3579	0.478771	0.194704	0.767169	53.2945	49.148	0.343172	62.0146	64.0984	0.476827	0.19524	0.761436
GBS031	Numex Heritage Big Jim	53.9326	49.7838	0.341796	54.068	60.2049	0.510415	0.701815	0.802616	53.9999	49.8265	0.341946	53.4917	60.3778	0.511656	0.706043	0.800248	-2.75725	-3.41002	-4.79454e-08	-2.07528	-1.09288	-0.00191096	0.385506	0.00658115	-3.22756	-1.74514	-0.000106043	-3.41401	-0.608289	0.00121019	0.365101	9.82452e-06	53.9537	49.9255	0.343172	55.07	60.4964	0.495219	0.719775	0.792894	53.9038	49.8347	0.343172	54.1508	60.1253	0.498325	0.717772	0.79741
GBS032	Numex Heritage 6-4	54.2936	50.1787	0.34162	58.1861	62.1806	0.487275	0.469217	0.775707	54.3224	50.0307	0.341483	58.6569	62.3327	0.489109	0.479445	0.773054	-2.39151	-2.68637	-5.84953e-08	0.98887	3.31664	-0.00691971	0.159256	-0.0149527	-2.68158	-2.87035	-0.000122421	-2.31098	3.86261	-0.00423987	0.135483	-0.00490418	54.1981	50.1387	0.343172	60.9032	62.7424	0.484442	0.483909	0.777727	54.1436	50.0759	0.343172	59.4363	62.4213	0.484742	0.484842	0.776732
GBS033	Numex Vaquero	54.3129	50.3642	0.345762	54.741	54.5839	0.513751	0.225164	0.890822	53.9833	50.415	0.346358	54.209	54.4832	0.521202	0.224773	0.889522	-2.1284	-3.05437	7.36252e-08	1.95818	-8.33507	0.0041872	-0.0567251	-0.00528493	-2.6734	-2.33731	-2.36285e-05	-0.495446	-4.23973	0.0297776	-0.0873872	0.0278225	54.2544	50.4519	0.343172	62.1252	54.3506	0.505282	0.240335	0.856928	54.1562	50.3369	0.343172	58.4358	54.3876	0.508216	0.236393	0.870958
GBS034	Numex Las Cruces	53.7981	49.0311	0.342839	62.9691	59.8832	0.483884	0.351959	0.768992	53.39	49.481	0.342756	62.0688	61.0177	0.485947	0.35394	0.763912	-3.56968	-4.09842	-7.19304e-09	7.67388	2.24376	-0.00184703	0.0207373	-0.00553068	-3.73154	-3.49856	-2.92812e-05	-1.94978	1.53546	0.000272964	0.000141441	-0.00867571	53.3608	49.4288	0.343172	66.0343	61.3959	0.486884	0.340014	0.78288	53.4343	49.4544	0.343172	64.9612	60.7566	0.486261	0.339807	0.778363
GBS035	Numex Cinco de Mayo	53.7476	48.5909	0.343183	42.3838	50.4444	0.490134	0.371603	0.823623	53.8843	49.1947	0.343052	43.5139	49.8126	0.48854	0.374854	0.805626	-3.57116	-3.92157	2.59657e-09	-10.7908	-9.10343	0.00261603	0.0476675	0.0117036	-4.19511	-4.51602	5.61518e-06	-15.9351	-6.36939	0.00313867	0.0251043	-0.000264864	53.4281	48.7552	0.343172	39.9933	49.8418	0.48972	0.369166	0.806921	53.7121	49.1781	0.343172	40.8884	49.785	0.490465	0.369603	0.809638
GBS036	Numex April Fools Day	54.1966	48.7556	0.343169	49.4753	50.7083	0.490106	0.388752	0.816825	54.1601	49.2774	0.34303	49.6824	49.7203	0.489644	0.387522	0.812598	-3.44379	-2.60756	-1.41947e-09	-5.21292	-7.13723	0.00377991	0.0515937	0.0121576	-3.87761	-4.44945	-1.40086e-06	-7.24769	-5.03238	0.00448674	0.0309945	-5.58915e-05	53.6342	48.8807	0.343172	51.0766	49.4149	0.489814	0.374424	0.804981	53.8041	49.1353	0.343172	50.4851	49.7245	0.491738	0.377681	0.809309
GBS037	Numex Easter	54.8299	50.1707	0.342648	39.8153	52.4808	0.49328	0.350396	0.801918	54.8702	50.7917	0.3424	41.8802	51.3945	0.492638	0.344954	0.798133	-2.49411	-1.40572	-1.02279e-08	-18.2666	-9.34928	0.000880356	0.0372335	0.00665596	-2.93747	-3.08657	-4.8339e-06	-21.2372	-5.36731	-0.000501886	-0.0525907	-0.00291331	54.485	49.9837	0.343172	34.3017	51.5393	0.489241	0.361837	0.800167	54.8497	50.4314	0.343172	36.5778	51.8074	0.489173	0.361256	0.799096
GBS038	Numex Chinense New Year	55.8772	51.2498	0.342658	35.9805	48.8845	0.491765	0.349251	0.811173	55.6662	51.4229	0.342308	37.8121	47.9715	0.493629	0.348235	0.79718	-1.72692	-2.1181	-1.53109e-08	-21.9597	-12.6778	0.00314538	0.0400433	0.0112287	-1.61308	-2.32715	-1.28771e-05	-10.7226	-6.56437	0.00243574	0.0204468	-0.00195963	55.5504	51.0844	0.343172	31.5812	47.2287	0.489769	0.362956	0.801213	55.6184	51.2219	0.343172	33.0763	47.625	0.490742	0.362978	0.802253
GBS039	Numex Earth Day	57.1885	52.0091	0.342951	32.9289	45.0947	0.492996	0.371238	0.819545	57.4568	52.0649	0.342594	33.6113	43.8775	0.491866	0.366032	0.816633	0.154113	-2.97203	3.7159e-10	-24.0053	-15.7307	0.00132598	0.04669	0.0174243	-2.02835	-3.21588	7.69269e-06	-24.9467	-10.6002	0.00525969	0.0244624	0.00234132	57.3366	52.215	0.343172	30.5826	43.8758	0.491736	0.370002	0.809999	57.3797	52.305	0.343172	31.5455	44.2921	0.492236	0.372549	0.811948
GBS040	Numex Veterans Day	56.1871	51.1629	0.343318	30.5251	45.9697	0.495763	0.398409	0.814853	56.4447	51.4905	0.342856	30.6223	45.2811	0.495074	0.389505	0.816266	-1.12365	-2.82598	-2.66298e-09	-27.087	-14.1102	0.000621938	0.0731682	0.018044	-2.02508	-2.74894	3.96097e-06	-28.8402	-10.7651	0.00362097	0.0485364	0.00111825	56.1063	51.3459	0.343172	26.9098	45.3784	0.491213	0.383927	0.80823	56.1614	51.4097	0.343172	28.2266	45.517	0.492205	0.387168	0.810704
GBS041	Numex Orange Spice	53.9833	49.8438	0.343216	44.403	52.7718	0.500298	0.235475	0.820213	53.6941	49.98	0.343203	45.3323	52.5756	0.496827	0.23672	0.816608	-2.97726	-3.65233	4.61744e-08	-12.4197	-7.0637	0.00244556	-0.0867777	-0.0104345	-3.27867	-3.18375	-4.04206e-05	-7.87501	-5.34993	0.0155441	-0.109661	0.0111469	53.9123	49.7736	0.343172	41.6633	52.5399	0.498734	0.224952	0.822635	53.8912	49.8136	0.343172	42.6646	52.573	0.499494	0.229738	0.824485
GBS042	Numex Lemon Spice	53.5058	49.5293	0.343185	54.1571	55.2673	0.512422	0.247861	0.815417	53.4621	49.9358	0.342824	53.4847	55.968	0.512433	0.253483	0.820798	-3.23971	-3.79161	4.5651e-08	0.730481	-3.53843	0.00798733	-0.0869118	-0.0113839	-3.11838	-3.15648	-4.46559e-05	-0.35148	-2.90051	0.0225098	-0.047886	0.0129894	53.4618	49.5413	0.343172	60.9831	55.6525	0.504549	0.236515	0.824483	53.5965	49.7113	0.343172	58.269	55.5489	0.506894	0.236986	0.826881
GBS043	Numex Pumpkin Spice	53.2565	48.9749	0.343669	49.8731	54.1999	0.504681	0.285882	0.824529	53.2955	49.5161	0.343333	49.3504	54.0675	0.49984	0.292806	0.821817	-3.60735	-4.07171	4.67754e-08	-5.85497	-5.16354	0.0054658	-0.071468	-0.00850716	-3.8153	-3.74708	-3.17542e-05	-6.87961	-4.15582	0.0188037	-0.0385931	0.0135656	53.1961	49.2023	0.343172	50.3222	54.1546	0.500958	0.303004	0.825795	53.2156	49.2331	0.343172	50.4938	54.0362	0.502823	0.298605	0.82848
GBS044	Numex Sandia Select	54.1907	49.9915	0.341961	62.366	62.3658	0.491568	0.606268	0.783492	53.9416	49.8906	0.341735	61.8236	63.142	0.495007	0.611367	0.780387	-2.4343	-2.72027	-5.41076e-08	3.86255	3.79936	-0.00413799	0.292365	-0.00448065	-2.32359	-2.90215	-0.000112345	5.59474	2.42161	-0.0016526	0.244739	-0.00228824	54.0095	49.9569	0.343172	65.7129	63.0608	0.4881	0.618695	0.783097	54.0347	49.9553	0.343172	64.4596	62.9157	0.489593	0.618448	0.783561
GBS045	Numex Summer Solstice	56.4374	51.4605	0.343155	31.8763	45.1991	0.494778	0.375687	0.815301	56.5102	51.9749	0.342971	31.4664	44.7255	0.4907	0.363838	0.815561	-0.915904	-2.42306	-1.03572e-09	-25.2306	-15.1115	0.00037651	0.0552663	0.0149628	-1.74199	-2.55804	4.7107e-06	-25.6937	-11.3558	0.0034249	0.0336023	0.00188961	56.4298	51.6332	0.343172	30.5589	44.9113	0.490985	0.374761	0.808972	56.4401	51.6871	0.343172	30.7068	44.8543	0.491344	0.372519	0.81083
GBS046	Numex Columbus Day	58.1294	53.2752	0.343037	35.5885	46.3396	0.493507	0.362492	0.822035	58.2017	53.1396	0.342584	35.0799	45.8881	0.491587	0.355813	0.81914	0.896463	-2.79764	6.03737e-10	-21.1992	-13.9058	0.00174706	0.0410922	0.017254	-2.04123	-3.16834	5.56745e-06	-21.9934	-10.4375	0.00563733	0.0177422	0.00287822	58.4398	53.5633	0.343172	36.0457	45.5126	0.491973	0.368381	0.8107	58.1998	53.3197	0.343172	35.645	45.6918	0.492767	0.366057	0.813297
GBS047	Numex R. Vince Hernandez	53.2259	49.5522	0.341849	53.7003	59.5689	0.479652	0.389774	0.767165	53.2471	49.2556	0.342061	53.8914	59.9257	0.480083	0.395559	0.770403	-2.4811	-4.00575	-4.33721e-08	-2.5151	-0.1443	-0.00857249	0.0341903	-0.0261682	-4.27455	-3.66222	-9.54531e-05	-4.25843	0.930628	-0.00195336	0.0156265	-0.00300126	53.0646	49.2145	0.343172	53.7564	59.7813	0.482559	0.355879	0.776947	53.0907	49.2417	0.343172	53.8172	59.5588	0.482368	0.355245	0.774168
GBS048	Numex Sabroso	53.9106	49.7731	0.341949	51.7122	59.2081	0.511818	0.719932	0.80878	54.0078	49.6784	0.342114	52.1135	58.714	0.510577	0.722733	0.803341	-2.74268	-3.42705	-4.71639e-08	-6.06533	-0.931963	-0.00270427	0.390682	0.00833641	-3.25852	-1.65102	-0.000100357	-7.35453	-1.04917	0.00182557	0.390629	0.000466855	53.9056	49.8473	0.343172	46.8255	59.1175	0.495585	0.743286	0.794627	53.8197	49.7647	0.343172	49.3542	58.9298	0.498309	0.743831	0.799187
GBS049	Numex Cajohns	53.8307	49.6228	0.343999	65.374	56.4676	0.497912	0.351492	0.807924	53.8139	49.8344	0.344262	63.7808	56.6522	0.495958	0.356223	0.813431	-2.75089	-3.97974	3.46005e-08	11.1939	-3.6196	0.00244688	0.0436549	-0.0110999	-3.80435	-3.35861	-6.35524e-06	9.27056	-2.11545	0.0108618	-0.0583972	0.00807751	53.5818	49.3512	0.343172	68.8795	56.7268	0.495497	0.366575	0.813951	53.8278	49.6318	0.343172	67.5439	56.7018	0.496239	0.363839	0.815386
GBS050	Numex Lotalutein	53.1687	48.8204	0.34111	51.1677	50.536	0.445123	0.154821	0.728691	52.9833	48.7557	0.340719	51.7115	50.1422	0.439092	0.163633	0.717944	-3.82326	-4.98225	-4.25366e-08	-7.13503	-10.825	-0.0158026	-0.187943	-0.0625215	-4.49748	-4.07298	-4.43563e-05	-2.60657	-7.3258	-0.029098	-0.208084	-0.0187366	52.5378	48.2894	0.343172	47.2284	49.0745	0.463581	0.128355	0.749405	52.8388	48.6899	0.343172	48.8968	49.8968	0.459864	0.132367	0.739653
GBS051	Numex Suave Red	66.897	63.3013	0.343575	67.1648	68.3537	0.508268	0.213967	0.834569	67.2896	63.0955	0.343716	66.6004	68.9758	0.508998	0.222794	0.831588	9.05746	9.76624	2.18856e-07	7.2995	9.59457	0.014708	-0.131896	0.0353815	9.87506	10.2217	0.000502082	6.81036	9.85637	0.0124645	-0.0710488	0.0219313	67.347	63.5238	0.343172	71.1533	69.128	0.506537	0.184383	0.831856	67.028	63.1317	0.343172	69.3195	68.6272	0.505353	0.194596	0.832351
GBS052	Numex Suave Orange	67.5251	63.9028	0.343708	69.1862	68.7413	0.495889	0.191556	0.819719	67.7714	63.5368	0.343595	68.4329	69.7254	0.498296	0.18746	0.822106	9.86972	10.2702	2.19404e-07	7.80691	9.58457	0.0105442	-0.159641	0.0249539	10.6745	10.7484	0.000504892	13.5106	9.95733	0.00665984	-0.0699836	0.0204339	67.9983	64.0874	0.343172	78.0782	69.8858	0.49942	0.148804	0.823749	67.6421	63.7035	0.343172	73.8371	69.206	0.499497	0.159814	0.824025
GBS053	Numex Farolitos	67.4137	63.4351	0.343321	65.0297	67.2495	0.50964	0.233336	0.833744	67.3673	63.5057	0.343427	64.8864	68.3886	0.509149	0.233916	0.829174	9.97258	9.71334	2.18157e-07	10.4786	9.33214	0.0152981	-0.113032	0.0304273	9.93437	10.195	0.000499924	10.173	9.40022	0.0123158	-0.127572	0.0213906	67.6136	63.7034	0.343172	74.6701	68.5021	0.507379	0.207423	0.829625	67.3699	63.4131	0.343172	69.1358	67.937	0.505804	0.212889	0.830922
GBS054	Numex Trick or Treat	68.017	64.7314	0.34345	54.5664	66.7296	0.514666	0.242032	0.841315	67.9406	64.3395	0.343479	54.9335	66.8632	0.512876	0.251231	0.836067	10.9194	11.4405	2.18548e-07	1.30085	7.88979	0.016608	-0.0315277	0.0313369	8.41699	11.435	0.000501552	2.25955	8.49164	0.0159729	-0.120019	0.0226818	69.6762	66.0331	0.343172	46.6651	66.9653	0.510639	0.202173	0.837578	68.213	64.4487	0.343172	50.73	66.7087	0.508141	0.219052	0.836587
GBS055	Numex Nobasco	70.3388	67.4347	0.34374	64.6207	64.9317	0.488268	0.216396	0.821487	70.2769	66.6779	0.344027	64.5427	64.6307	0.487961	0.225417	0.821568	13.6681	13.9289	2.06941e-07	3.26324	5.27194	0.00274226	-0.159032	0.0301077	14.2211	10.3525	0.000489733	9.58728	6.85044	0.00112404	-0.167045	0.0171699	72.2989	68.8106	0.343172	70.6884	64.9456	0.490849	0.14308	0.823017	70.5375	66.9255	0.343172	67.9603	64.5797	0.491669	0.164912	0.824005
GBS056	Floral Gem	53.1384	48.0625	0.341762	58.3947	60.9365	0.450013	0.178588	0.728048	53.368	49.0546	0.341702	58.1628	62.2979	0.453317	0.171844	0.727114	-3.70393	-4.77184	-2.19082e-08	1.42031	2.73527	-0.00817399	-0.175522	-0.0561436	-4.9687	-4.20854	-7.67052e-05	0.0608652	2.91319	-0.0209986	-0.195065	-0.0153432	52.7257	48.4931	0.343172	56.9444	61.8778	0.468713	0.14642	0.754529	53.0385	48.8527	0.343172	57.5416	61.874	0.466534	0.1475	0.745899
GBS057	Chilehuacle Orange	57.0567	53.5301	0.34325	57.5186	62.9345	0.472671	0.246283	0.776024	57.0264	52.8352	0.343018	57.6887	64.552	0.471232	0.26384	0.780324	0.281081	-0.1402	-2.20211e-09	2.98858	5.75573	-0.00242924	-0.0757387	-0.00668065	0.373883	-0.940637	4.12495e-08	0.793811	4.34843	-0.0084821	-0.0959604	-0.00448972	57.2702	52.865	0.343172	59.7056	64.4306	0.480499	0.241207	0.784923	57.2751	52.8714	0.343172	59.038	63.9269	0.479408	0.239035	0.781809
GBS058	Tipo Ancho	55.9515	52.1071	0.343047	56.3554	57.7574	0.467611	0.257821	0.764705	56.2693	52.0706	0.343038	56.3145	57.0828	0.465524	0.255023	0.760823	-0.781185	-1.44123	-4.79825e-09	1.23022	-2.94122	-0.00271269	-0.0691681	-0.00988617	-1.06603	-1.66532	-5.9031e-06	-0.539118	-1.25035	-0.0116586	-0.094979	-0.00542668	56.0501	51.7232	0.343172	57.5492	57.0155	0.477736	0.250315	0.778074	56.1366	51.8085	0.343172	57.0854	57.2313	0.477062	0.250793	0.774211
GBS059	Pasilla Salvaterra	53.3522	47.6509	0.341624	57.9989	56.8386	0.443747	0.2057	0.70941	53.0464	48.6999	0.341558	58.0181	56.6243	0.446899	0.222138	0.719336	-3.70664	-5.29217	-3.14524e-08	3.14127	-3.04218	-0.0193853	-0.129526	-0.0612489	-4.73608	-2.46444	-9.11948e-05	1.69862	-1.52554	-0.0243175	-0.145242	-0.00789809	52.931	48.148	0.343172	57.8468	56.7412	0.465209	0.189389	0.751311	52.9363	48.2921	0.343172	57.9285	56.9028	0.462731	0.189816	0.740737
GBS060	Mulato	57.5897	53.9579	0.343308	68.8848	59.8536	0.442897	0.415449	0.738407	57.9604	53.6413	0.342967	68.1317	60.6771	0.441048	0.411018	0.740361	0.691406	0.541514	-1.65362e-08	14.1264	2.71084	-0.0230213	0.107004	-0.0410711	1.19931	0.54648	-5.84988e-05	12.8011	2.34056	-0.018063	0.0773745	-0.00926558	57.954	53.8997	0.343172	72.893	61.2584	0.462748	0.415243	0.759441	57.7839	53.6442	0.343172	71.2865	61.0197	0.459524	0.4118	0.753388
GBS061	CM-334	60.4272	57.3339	0.342567	66.4913	64.5658	0.483632	0.359922	0.805604	60.6621	56.3951	0.34267	66.096	65.5922	0.483835	0.358008	0.787086	3.45418	4.24382	-2.97605e-09	6.7905	6.62659	-0.000569164	0.043903	-0.00100691	4.58847	3.90396	-4.64351e-06	10.5512	1.04706	-0.00181733	0.0215826	-0.00185038	60.8196	57.1285	0.343172	70.3046	65.5275	0.485872	0.369542	0.794604	60.6984	56.8905	0.343172	69.4694	65.2839	0.486258	0.369871	0.794528
GBS062	Giant Szegedi	52.8659	48.8375	0.344434	46.4254	53.7198	0.470052	0.767525	0.774538	53.0567	48.8526	0.344515	46.6293	52.6309	0.466503	0.741528	0.77345	-4.22483	-4.57086	1.5497e-10	-12.0889	-7.3403	-0.0112402	0.467449	-0.0140801	-5.07935	-4.57247	8.41535e-06	-14.6873	-5.21677	-0.0133348	0.435734	-0.00795114	52.6559	48.7572	0.343172	40.6908	52.6717	0.475511	0.79476	0.781025	52.705	48.777	0.343172	42.7583	52.7321	0.475033	0.791629	0.780014
GBS063	Esmerelda Ancho	55.4601	51.3486	0.342787	63.7705	61.6492	0.4681	0.309154	0.779146	55.5372	51.0935	0.342467	62.2989	61.6586	0.472318	0.322253	0.781476	-1.41945	-1.40659	-2.51529e-08	7.09091	3.1216	-0.00984777	0.0422681	-0.0181753	-1.51743	-1.08085	-6.95858e-05	5.91208	2.87591	-0.0110949	0.0212586	-0.00523518	55.4696	51.7224	0.343172	64.132	62.2352	0.476002	0.31341	0.778232	55.4273	51.6047	0.343172	63.5977	61.9033	0.474936	0.313764	0.776399
GBS064	Novojoa	58.3207	53.4446	0.342999	69.9522	62.2445	0.49987	0.376021	0.829251	57.8679	53.7895	0.343153	70.1505	62.3116	0.50211	0.365713	0.828258	0.568146	0.220213	9.9565e-09	13.5973	2.40082	0.00606418	0.0479396	0.0217501	0.127769	0.468919	3.34965e-05	12.4357	3.15921	0.00782304	-0.00578669	0.00656744	57.6629	53.4786	0.343172	70.2812	61.9104	0.495929	0.369209	0.817615	57.9157	53.8224	0.343172	70.4735	62.0404	0.497087	0.371001	0.822231
GBS066	NMCA 10101	63.5698	60.424	0.343654	70.6895	61.5118	0.499476	0.381686	0.837932	63.0429	59.9759	0.343524	70.9283	60.714	0.502731	0.382865	0.83424	5.84583	7.54883	2.9275e-08	15.0481	0.671522	0.00629015	0.0921636	0.0216684	7.52991	7.17164	4.97007e-05	13.9013	2.36621	0.0103586	0.0333638	0.010875	63.9377	60.664	0.343172	71.9329	60.6651	0.497462	0.37436	0.825475	63.5656	60.2104	0.343172	71.7621	60.9523	0.499455	0.374943	0.83178
GBS068	NMSU 18C005	58.6453	54.5202	0.343321	87.5312	64.2144	0.501927	0.362421	0.832652	58.4322	54.3186	0.342883	86.802	64.7512	0.499643	0.369799	0.831738	0.466022	0.696433	5.18807e-08	33.7676	4.76102	0.00914115	0.0498685	0.0322057	-0.246197	7.10706	0.000137448	22.3609	6.12067	0.0113986	0.024395	0.010179	57.4581	53.5396	0.343172	92.8584	64.203	0.49913	0.371235	0.82395	58.3701	54.6111	0.343172	91.0759	64.6644	0.500074	0.371367	0.826256
GBS069	NMSU 18C007	61.4108	57.7102	0.342884	88.3631	65.6265	0.499601	0.348399	0.823407	61.3438	57.0182	0.342591	87.3891	66.5517	0.499228	0.36969	0.820206	2.73847	4.09343	4.54916e-08	35.2106	6.89575	0.00714622	0.043168	0.0260472	4.03399	6.54919	0.000122667	33.0254	7.16791	0.00935543	-0.0172355	0.00858568	61.5484	57.5361	0.343172	95.6587	66.4778	0.49624	0.365377	0.817861	61.4171	57.4243	0.343172	93.0689	66.3513	0.497645	0.365875	0.819941
GBS070	NMSU 18C008	61.5001	58.467	0.343193	78.817	67.8787	0.503065	0.352492	0.832784	61.6304	57.6456	0.342847	79.2437	69.2562	0.49997	0.363963	0.825475	3.70429	4.7005	4.96697e-08	22.7327	9.9164	0.00859737	0.0451838	0.0302645	4.61335	7.16406	0.000130778	19.7302	9.56185	0.0111951	0.017605	0.0100378	61.723	57.971	0.343172	77.3145	69.6413	0.498452	0.369054	0.822104	61.6161	57.8603	0.343172	78.6485	69.0726	0.499519	0.368082	0.824377
GBS071	NMSU 18C009	62.0174	57.8929	0.342998	72.7871	68.0373	0.494231	0.362536	0.819071	61.8324	57.5999	0.343213	71.832	69.2855	0.499188	0.374184	0.825709	4.34218	4.54374	2.73542e-08	8.30889	9.70005	0.0046462	0.0158549	0.0223812	5.07829	4.71729	7.20442e-05	16.5173	4.02667	0.00743369	0.0230253	0.0065165	62.294	58.1048	0.343172	76.5765	69.7038	0.494756	0.370989	0.815821	62.088	57.921	0.343172	74.843	68.868	0.495393	0.367053	0.81854
GBS072	NMSU 18C010	57.8753	54.4073	0.343282	66.4325	57.7285	0.45073	0.398743	0.755271	58.3424	53.8524	0.343089	65.8962	57.3591	0.455165	0.393505	0.754603	1.08593	0.949878	-1.35279e-08	11.459	-1.50876	-0.0185676	0.0702964	-0.032766	1.76286	0.994272	-5.74079e-05	10.2818	-0.599663	-0.0155596	0.114774	-0.00769438	58.297	54.2062	0.343172	68.6421	57.2137	0.46785	0.382901	0.767941	58.0989	53.9279	0.343172	68.2389	57.6953	0.465756	0.38631	0.764769
GBS073	NMSU 18C011	61.2572	57.6441	0.343083	69.9336	62.9207	0.501123	0.388575	0.825785	61.2924	57.285	0.343306	70.7999	63.1384	0.494427	0.390261	0.82669	4.45674	3.42296	1.01682e-08	10.4982	2.08441	0.00355125	0.0618494	0.0210939	5.21604	4.16769	2.73312e-05	10.2272	2.88639	0.00739379	0.0326217	0.00500359	61.6221	57.3431	0.343172	67.829	62.9058	0.493459	0.376575	0.813627	61.4977	57.1996	0.343172	69.147	63.227	0.494157	0.378009	0.817591
GBS074	NMSU 18C012	62.2094	58.3431	0.343041	69.1239	66.639	0.497068	0.374266	0.820132	61.9763	58.0594	0.343068	69.1548	67.5225	0.499091	0.374851	0.826832	4.72308	4.6494	2.6656e-08	8.90635	4.98191	0.004132	0.050593	0.0242711	5.29622	4.86519	7.41336e-05	11.5907	4.62921	0.00632653	0.0244866	0.00660196	62.3711	58.1054	0.343172	69.9692	68.0466	0.493386	0.373535	0.815217	62.3471	58.1114	0.343172	69.6623	67.5626	0.494159	0.372065	0.818149
GBS075	NMSU 18C013	62.8183	58.5237	0.342759	66.0716	64.3575	0.497734	0.355	0.822269	62.562	58.5064	0.343034	66.2444	64.7544	0.495461	0.357426	0.815407	4.63111	5.27158	2.24584e-08	6.70438	2.36456	0.00531028	0.0444797	0.0238735	5.29914	5.08859	7.24298e-05	9.19637	5.22413	0.00671405	0.0200923	0.00569328	62.8594	58.6259	0.343172	67.4633	65.4731	0.494372	0.364527	0.813716	62.8097	58.626	0.343172	66.8148	65.0102	0.495232	0.365289	0.815793
GBS076	NMSU 18C014	58.0102	55.9886	0.342612	56.5871	56.0521	0.484008	0.336173	0.792165	58.4862	54.6487	0.342512	57.2791	54.6157	0.479096	0.339925	0.793171	1.3632	2.48286	-5.82788e-09	1.05763	-5.316	-0.00185392	-0.0594999	-0.0038205	1.86128	2.13849	-1.27901e-05	-1.05028	-3.32292	-0.00303008	0.012068	-0.0023682	58.5376	55.4834	0.343172	56.1468	54.6149	0.484771	0.359096	0.792569	58.3919	55.2	0.343172	56.2571	54.9303	0.484727	0.355572	0.792909
GBS079	NMSU 18C018	61.8	57.8241	0.343161	65.603	65.4956	0.497178	0.372734	0.825805	62.0098	57.4105	0.343507	66.7261	66.1573	0.498507	0.375609	0.825909	4.49067	4.27911	2.52764e-08	6.91971	5.971	0.00391103	0.0296343	0.0230035	5.08906	4.60755	6.55222e-05	6.73053	5.16016	0.00710204	0.027327	0.00651262	62.0024	57.7219	0.343172	62.5797	66.1875	0.49384	0.370606	0.815605	62.0085	57.7529	0.343172	63.9435	66.1028	0.494654	0.371003	0.819049
GBS080	NMSU 18C019	62.6066	59.3185	0.343351	65.4545	66.4478	0.497208	0.392801	0.832529	62.8329	58.8498	0.343646	65.8391	67.3325	0.496709	0.392006	0.828434	4.972	5.56613	3.83428e-08	7.98958	6.99154	0.00517761	0.0615891	0.0293658	4.95723	5.5111	0.000105861	6.85056	7.28225	0.00780233	0.0409316	0.00796684	62.8483	58.9112	0.343172	64.1159	67.4711	0.49603	0.381676	0.820076	62.9448	59.0254	0.343172	64.7471	67.042	0.497079	0.38396	0.823829
GBS081	NMSU 18C022	61.7026	60.1788	0.343155	64.0579	65.0426	0.490717	0.347585	0.813451	61.5337	59.8304	0.342913	65.7807	65.7356	0.497026	0.361656	0.816509	3.83849	7.33073	8.37457e-09	7.05799	6.19871	0.00212598	0.0424588	0.00466376	4.29011	7.38499	1.4396e-05	5.51465	6.65504	0.00322547	0.0233078	0.00523201	61.5503	60.2208	0.343172	59.4427	65.8737	0.4921	0.367448	0.81175	61.6033	60.2189	0.343172	61.7272	65.6503	0.492752	0.364459	0.812361
GBS083	NMSU 18C024	60.0013	56.7649	0.342662	55.8442	59.9721	0.486928	0.361175	0.807783	60.1533	56.544	0.342648	55.9396	58.5387	0.487505	0.366057	0.803396	2.54873	5.72562	-1.73131e-09	-2.36351	5.79752	0.00108773	0.0470119	0.00244729	2.68726	3.47099	8.26695e-06	-3.93829	0.940803	0.000329044	0.0245352	0.00121149	59.7557	56.3565	0.343172	50.7997	58.6255	0.48925	0.368157	0.802408	59.9419	56.663	0.343172	52.6055	59.3648	0.489873	0.37004	0.803425
GBS084	NMSU 18C025	62.6424	64.5379	0.343037	71.5287	67.7082	0.491384	0.382686	0.821506	62.6724	63.3331	0.342857	71.0936	69.2631	0.497809	0.383233	0.817947	4.4504	11.9258	8.94569e-09	16.6835	10.9013	0.00295446	0.056723	0.00905482	6.07018	11.2067	1.97522e-05	14.9462	9.62095	0.00480729	0.0695813	0.00591425	62.8562	64.8508	0.343172	74.7852	69.7477	0.492648	0.379679	0.811553	62.7978	64.0411	0.343172	73.404	69.0747	0.493964	0.380047	0.815428
GBS085	NMSU 18C026	61.1287	58.6042	0.342967	79.5615	64.0179	0.503721	0.371953	0.82176	61.1415	58.052	0.342599	77.9865	64.7558	0.500933	0.377456	0.813511	4.24521	4.70528	8.49377e-09	12.0161	5.07192	0.00509741	0.0550797	0.0183001	5.28844	4.81238	2.36019e-05	10.1407	5.09577	0.00767864	0.0297694	0.00405234	61.9723	58.4397	0.343172	85.8158	64.8474	0.495348	0.373668	0.813266	61.5253	57.9448	0.343172	83.6269	64.5708	0.49549	0.374748	0.814454
GBS087	NMSU 18C028	62.8139	60.6087	0.342885	82.6981	63.6403	0.495997	0.356857	0.81531	62.3965	59.7391	0.342544	81.9911	63.5802	0.499636	0.356741	0.82094	5.55289	6.69314	2.19517e-09	27.9973	4.03312	0.00482119	0.0399981	0.0162561	6.45274	6.90366	1.83161e-05	27.2784	4.11075	0.0058718	0.0171275	0.00464178	63.1496	60.2735	0.343172	89.2516	63.6233	0.493658	0.362926	0.810625	62.918	60.0637	0.343172	87.1882	63.5813	0.494498	0.364283	0.813821
GBS088	NMSU 18C029	64.7937	62.7073	0.342667	83.1638	67.2371	0.488687	0.37965	0.801873	64.681	61.8997	0.342685	81.8865	67.9385	0.490207	0.374365	0.806881	7.53754	9.87929	-5.57331e-09	32.1987	9.25942	0.000643383	0.058142	0.00404539	8.9929	9.7942	1.61807e-06	29.4652	8.66596	0.000255336	0.0352937	0.000793735	65.3045	62.5914	0.343172	92.8907	68.3345	0.489504	0.37458	0.803225	64.9427	62.2137	0.343172	88.9512	68.0497	0.490257	0.377691	0.803688
GBS089	NMSU 18C030	66.145	64.8922	0.342619	78.2797	66.4352	0.494715	0.353724	0.804156	65.9859	63.4557	0.342918	77.2629	67.2669	0.490949	0.345748	0.808307	8.8651	11.6907	-5.52513e-09	27.6029	8.47683	0.00204459	0.038689	0.00596079	11.2101	11.3483	3.63927e-07	21.8222	8.1326	0.00193763	0.0135253	0.00107861	67.0461	64.532	0.343172	78.57	67.3793	0.490184	0.3634	0.803779	66.5041	63.9099	0.343172	79.4303	67.2488	0.491449	0.360969	0.805184
GBS090	NMSU 18C032	56.299	52.3878	0.343078	44.8305	55.6208	0.483696	0.323314	0.753012	56.3281	52.1013	0.342784	46.2264	55.5412	0.482915	0.338211	0.745944	-0.976403	-1.02903	-3.88486e-09	-1.27983	-4.07906	-0.00337499	0.124336	-0.0234191	-0.767255	-1.41009	-1.85092e-05	-14.8502	-2.78381	-0.00476482	-0.0322551	-0.0111002	56.0797	52.0037	0.343172	39.8262	55.2063	0.482736	0.302812	0.773128	56.116	52.016	0.343172	41.7096	55.5518	0.482677	0.307008	0.76858
GBS091	NMSU 18C033	69.9112	67.3753	0.343725	51.171	60.985	0.500829	0.37764	0.835393	69.6939	66.3365	0.343534	52.0762	59.9705	0.49681	0.37269	0.824315	7.4936	7.92247	1.52786e-07	5.27843	0.28374	0.00704014	0.0506535	0.0389714	13.7537	13.5726	0.000361811	-8.36944	2.83244	0.00863904	0.0511756	0.0179047	71.5127	68.2713	0.343172	47.6985	59.3141	0.497935	0.372061	0.833	70.0273	66.73	0.343172	48.7661	60.3049	0.497848	0.373371	0.832491
GBS092	NMSU 18C034	60.0331	56.8962	0.343226	57.494	61.0462	0.504027	0.360167	0.831328	60.0112	56.2166	0.343417	57.5308	61.4366	0.496444	0.370772	0.825357	2.79385	2.99338	1.86421e-08	0.85967	2.47807	0.00547196	0.0501252	0.0185404	3.47666	3.46636	3.97212e-05	-0.692014	2.9968	0.00769224	0.0246999	0.00692331	60.3493	56.6093	0.343172	56.1616	61.8173	0.494761	0.370133	0.817121	60.162	56.3639	0.343172	56.4796	61.61	0.495869	0.369746	0.819954
GBS127	NMSU 18C1139	64.7844	61.4856	0.343297	60.4376	65.2921	0.494701	0.379812	0.819888	64.7535	60.7215	0.343079	61.2017	65.5738	0.493658	0.381296	0.816414	4.80678	8.71755	6.13204e-08	4.24056	4.25552	0.00407918	0.0718405	0.0282819	3.87327	6.62474	0.000177814	2.80519	6.8371	0.00390786	0.0351802	0.00901317	64.8015	61.1353	0.343172	60.3245	65.1549	0.494817	0.375081	0.81785	64.7086	60.9942	0.343172	60.3868	65.2024	0.495189	0.376805	0.818158
GBS130	NMSU 18C1142	65.278	61.634	0.343269	60.0875	64.3614	0.491787	0.374898	0.818851	65.2524	60.8604	0.342874	60.6442	65.6531	0.491635	0.369285	0.809986	5.51112	9.35163	6.32695e-08	4.00765	3.50663	0.00338118	0.0470866	0.0264084	4.247	7.05148	0.000182332	2.42908	6.38715	0.00286494	0.019881	0.00907677	65.2899	61.6903	0.343172	59.7798	64.7545	0.494072	0.367588	0.815963	65.1756	61.4588	0.343172	59.8535	64.7707	0.494141	0.366331	0.816819
GBS223	Costeno Amarillo	58.8452	55.367	0.342742	52.1833	60.0001	0.494024	0.348089	0.813689	59.2074	55.2646	0.342523	52.6914	59.8254	0.491759	0.33784	0.80621	1.67553	2.07843	9.57709e-09	-6.90552	0.719004	0.00271317	0.0353192	0.0061546	2.15445	2.26482	2.15224e-05	-8.07619	1.73933	0.00388118	0.00896556	0.00326069	59.1941	55.3199	0.343172	46.7919	60.4695	0.492422	0.361756	0.807845	59.191	55.3239	0.343172	48.8103	60.3949	0.492383	0.357716	0.808377
GBS224	Purple Flash commercial	55.4511	50.645	0.342343	55.331	56.3155	0.480953	0.360794	0.794387	55.633	50.8448	0.342107	55.8513	57.4346	0.484813	0.361118	0.78903	-2.20116	-2.29447	-1.37344e-08	1.0632	-1.88925	-0.00140404	6.14202e-05	-0.00364929	-2.46606	-2.43875	-2.16089e-05	-5.35214	-1.3185	-0.00452783	-0.0219498	-0.00624992	55.062	50.7071	0.343172	58.7057	56.8308	0.485408	0.36544	0.791729	55.237	50.9428	0.343172	57.6138	56.8336	0.485155	0.366355	0.789351
GBS225	Chilly chili commercial	55.1138	50.2489	0.343082	35.5383	46.7633	0.483944	0.393012	0.803757	54.9463	50.9027	0.343089	36.6278	44.7644	0.487826	0.396141	0.800866	-2.51481	-2.2089	-2.17454e-09	-23.1447	-16.0068	0.000431495	0.0671954	0.00696066	-2.0929	-2.89924	4.73421e-06	-10.6251	-10.9269	-0.000469265	0.130288	-0.00319673	54.9291	50.6849	0.343172	29.7126	44.3085	0.488029	0.389295	0.801214	54.8941	50.6879	0.343172	31.7136	45.0397	0.487659	0.387737	0.800028
GBS226	Jigsaw 10645	57.1751	53.2408	0.342507	52.3396	55.7099	0.482576	0.362045	0.802316	57.5646	53.4955	0.342145	52.2208	55.0374	0.484835	0.349351	0.793164	-1.33243	-0.169472	-1.25033e-08	-3.62925	-1.60655	0.000496894	0.0415693	0.00193821	-0.854145	-0.604461	-1.74279e-05	-5.7164	-2.94602	-0.00238809	0.0213942	-0.00404721	57.3118	53.0567	0.343172	51.6823	54.7282	0.488316	0.368308	0.797125	57.3263	53.1314	0.343172	52.091	55.1645	0.487785	0.369745	0.796049
GBS227	Corcel cult box	57.6777	53.624	0.3436	65.1005	57.8229	0.44037	0.521213	0.749285	57.5621	53.1749	0.343632	64.2431	57.6771	0.440811	0.510316	0.747538	0.484687	0.455812	-9.33868e-09	8.72428	0.184843	-0.0227989	0.223765	-0.0341977	0.970955	0.407069	-5.31837e-05	6.69268	-0.461424	-0.0235787	0.199037	-0.0084493	57.6249	53.4571	0.343172	64.6233	57.7692	0.463778	0.54768	0.766506	57.6173	53.4009	0.343172	64.9109	57.9607	0.460447	0.5479	0.762115
GBS228	Chiltepin CPI	65.854	63.0335	0.343076	60.6162	65.696	0.489436	0.373647	0.819611	65.9412	61.7985	0.342937	61.553	66.3153	0.491533	0.369283	0.812618	4.77828	10.0052	6.59678e-08	4.08738	3.23867	0.00295962	0.0467192	0.025713	3.77402	6.34378	0.000187097	2.74281	7.18478	0.00282204	0.0223391	0.00841997	66.4862	62.8755	0.343172	60.6045	66.3073	0.494243	0.370916	0.817891	66.0097	62.305	0.343172	60.7794	65.876	0.49391	0.369068	0.817005
GBS229	Aji Verde	62.9328	59.0911	0.345144	57.811	71.6939	0.496469	0.318794	0.84981	62.7576	59.7527	0.345179	58.0013	72.6685	0.494991	0.3104	0.853059	5.76508	8.18822	2.11177e-07	-0.360684	13.908	0.00534154	0.0137492	0.058507	4.36322	6.10315	0.000523613	0.253686	12.9546	0.00366303	-0.0104292	0.0246453	61.4968	58.7526	0.343172	59.4323	73.965	0.493579	0.349448	0.852821	62.5562	59.9067	0.343172	58.5202	72.1578	0.495291	0.340228	0.849784
GBS230	Uba Tuba	64.1293	60.7916	0.345275	57.0386	68.493	0.494849	0.250529	0.859621	64.122	61.1406	0.345788	56.621	67.8889	0.494098	0.255034	0.858137	7.13682	7.59407	2.14433e-07	-0.192054	8.86003	0.0045981	-0.0814424	0.0626149	6.50311	7.39349	0.00052783	-1.32357	9.81788	0.00364383	-0.096597	0.025046	63.392	60.5848	0.343172	56.2879	67.7618	0.49281	0.244615	0.855732	63.9636	61.1825	0.343172	56.2662	68.0455	0.494603	0.244022	0.852878
GBS231	Bolivian Aji	64.3523	59.7727	0.343607	57.9148	65.6829	0.493877	0.229234	0.814375	64.6253	60.0131	0.343652	57.9952	65.2407	0.490775	0.230827	0.810785	7.08731	8.76212	2.12379e-07	-0.0974646	5.89997	0.00827523	-0.0775945	0.0198003	6.04352	8.90808	0.000484992	-1.15673	7.06825	0.00464292	-0.126292	0.0177036	63.2773	59.0257	0.343172	53.8259	64.9033	0.496511	0.213452	0.819074	64.2619	60.1055	0.343172	55.4398	65.1687	0.496175	0.217011	0.82002
GBS232	Brazilian wild	65.8881	61.6138	0.343405	60.8528	64.8828	0.503124	0.32207	0.821332	65.7815	61.8005	0.343758	60.9461	64.3774	0.502117	0.301596	0.830406	8.23199	8.57011	2.20184e-07	4.05322	5.37989	0.0123103	-0.073125	0.0304623	7.91469	9.36419	0.000506499	3.70302	6.64283	0.00945633	-0.0101504	0.0207936	65.4121	61.4723	0.343172	59.8084	63.663	0.501783	0.350804	0.82743	65.7854	61.8514	0.343172	60.1441	64.7417	0.501611	0.337551	0.828831
GBS233	Aji Red	64.927	62.314	0.345246	62.5589	70.5291	0.498871	0.301093	0.859402	65.2342	62.188	0.345422	62.341	71.5496	0.495519	0.30175	0.854586	7.88465	8.92796	2.18438e-07	8.78821	12.6737	0.00591554	-0.0829325	0.0626467	7.64591	8.55195	0.000540164	8.2148	12.2586	0.00426344	-0.018852	0.0254515	64.7166	62.1383	0.343172	73.0957	72.0186	0.493711	0.340718	0.854126	64.9258	62.347	0.343172	67.3744	71.1181	0.495677	0.333631	0.851763
GBS234	Omnicolor	64.0698	60.4128	0.345642	51.7569	69.3353	0.496253	0.174146	0.867508	63.8362	60.7825	0.345913	52.8454	69.9364	0.491755	0.181182	0.859058	6.78257	7.15928	2.25403e-07	-8.09537	10.9927	0.00465367	-0.204041	0.0663463	5.69205	7.00568	0.000557437	-9.24738	11.3383	0.00246215	-0.208265	0.0272443	62.6884	59.8361	0.343172	40.5243	70.38	0.49197	0.100272	0.858817	63.6204	60.7559	0.343172	46.5008	69.9217	0.494193	0.12299	0.855511
GBS235	Aji Limon	65.3766	62.4436	0.345124	54.5337	69.3645	0.499347	0.205865	0.859495	65.452	62.1777	0.34528	54.7566	69.3011	0.495765	0.218319	0.85602	8.19367	9.14103	2.19884e-07	-2.91785	10.4195	0.00695002	-0.109258	0.0631628	8.11355	8.05131	0.00054248	-4.12815	10.8716	0.00583609	-0.145618	0.0256464	65.2178	62.5826	0.343172	51.3099	69.5531	0.494758	0.191316	0.85568	65.2876	62.5809	0.343172	53.0054	69.4362	0.496704	0.19484	0.852526
GBS236	Peri Peri	68.5255	64.5396	0.34381	62.6288	64.3192	0.496555	0.356299	0.830882	68.3663	64.7425	0.343895	62.3426	63.9275	0.496225	0.349319	0.824519	11.702	11.2976	2.08325e-07	6.36483	4.28727	0.00474586	0.0436649	0.035453	10.9101	10.5427	0.00048967	5.6603	6.43936	0.00388502	0.0217894	0.0190257	68.6899	64.8	0.343172	65.2793	63.5502	0.494621	0.368722	0.829596	68.3957	64.5561	0.343172	63.96	63.8854	0.494737	0.366174	0.829017
GBS237	Rocotillo	67.5382	63.4781	0.343827	64.3181	67.5445	0.506875	0.29547	0.835747	67.4396	63.0998	0.343746	64.3105	67.571	0.507953	0.296208	0.832423	9.26762	10.2126	2.20718e-07	8.60007	8.45167	0.0139471	-0.00353325	0.0352475	10.3691	10.3212	0.00049966	7.4262	9.0867	0.0103671	-0.084598	0.0218097	68.1481	64.1681	0.343172	67.7598	67.8593	0.506294	0.329196	0.83523	67.4463	63.3842	0.343172	66.0652	67.5765	0.504761	0.31998	0.83459
GBS238	Surinam Color	66.99	63.097	0.343401	63.2739	70.173	0.509303	0.216143	0.829558	66.7762	62.905	0.343265	63.2308	71.1368	0.510097	0.219437	0.826594	9.30643	9.77168	2.19702e-07	6.65702	12.502	0.0144006	-0.126381	0.032473	9.74755	10.125	0.000503511	5.68655	11.461	0.0126906	-0.136495	0.0212691	67.0118	63.1612	0.343172	64.2755	72.8342	0.506366	0.193672	0.829452	66.9644	63.0511	0.343172	63.8603	70.7889	0.505402	0.201034	0.830591
GBS239	Brown Habanero	64.7496	59.936	0.34472	64.4133	63.9571	0.492755	0.209773	0.837016	64.3397	60.2703	0.344946	63.7644	63.1883	0.49039	0.214946	0.836072	7.07628	7.32514	2.30156e-07	9.99805	4.38769	0.00950558	-0.159235	0.0356221	6.26895	7.48936	0.000525126	8.60135	5.59814	0.00481549	-0.153205	0.0218937	63.4889	59.1537	0.343172	71.0451	62.3352	0.49358	0.166167	0.83588	64.4533	60.2881	0.343172	67.4094	63.494	0.495601	0.183903	0.83412
GBS240	Maya commercial	65.1527	60.5655	0.344326	59.6418	66.9966	0.50038	0.227582	0.837011	65.366	60.9527	0.3444	60.0139	67.1641	0.495698	0.22925	0.835326	7.81091	7.90456	2.25052e-07	3.29651	8.2514	0.0109765	-0.106609	0.0376127	7.79845	8.50248	0.000518197	2.03562	8.58616	0.00700352	-0.11748	0.0218398	64.3588	60.0467	0.343172	59.7356	68.0435	0.498498	0.217188	0.834642	65.1024	60.9187	0.343172	59.5105	67.1205	0.498768	0.22271	0.833914
GBS241	Red Caribbean Hab commercial	66.1606	62.013	0.34349	59.5761	66.3999	0.511643	0.253854	0.838137	66.0358	62.3038	0.343493	59.4549	66.4206	0.51326	0.249384	0.838267	8.9575	8.54347	2.18454e-07	1.94132	7.52038	0.0163441	-0.0846506	0.0354379	8.15736	8.82506	0.000499954	2.82293	8.03141	0.0154537	-0.0897729	0.0227059	66.0081	61.9277	0.343172	61.1455	66.1863	0.510821	0.241423	0.837438	66.1477	62.1176	0.343172	60.0484	66.2742	0.508106	0.242534	0.835515
GBS242	Habanada commercial	66.5809	62.6915	0.343486	54.5119	67.669	0.507927	0.308659	0.827302	66.3261	62.597	0.343479	55.621	68.121	0.506383	0.293516	0.829329	9.39379	9.39423	2.167e-07	-3.28856	9.35717	0.0143101	0.00749834	0.0306026	8.66024	9.54521	0.000497706	3.02572	9.29536	0.0125798	-0.0227253	0.0212452	66.4761	62.3972	0.343172	47.106	69.0095	0.506619	0.344615	0.833043	66.554	62.5673	0.343172	50.8025	67.7627	0.504754	0.330193	0.830889
GBS243	Fatalii commercial	67.2275	63.489	0.343611	66.0964	68.506	0.502638	0.23889	0.827791	67.4068	62.9858	0.343696	65.3106	69.0126	0.505015	0.238547	0.83303	9.51684	9.42402	2.19684e-07	9.68113	10.316	0.0121619	-0.0990815	0.0315995	10.4925	10.4135	0.000504338	7.77108	10.2073	0.0102255	-0.112882	0.0209696	67.8366	63.9514	0.343172	68.6564	70.0161	0.503421	0.221093	0.829786	67.3323	63.345	0.343172	67.2733	69.0118	0.502942	0.228889	0.830825
GBS244	Chichen Itza commercial	66.3491	62.0596	0.343457	57.8313	67.0977	0.511028	0.250886	0.83695	66.1131	62.3343	0.343518	57.518	67.2373	0.511381	0.256307	0.836437	8.93127	8.75767	2.18277e-07	0.482266	8.56952	0.016208	-0.0812983	0.0349264	8.03401	9.20144	0.000498588	-0.267628	8.77233	0.0153157	-0.0980751	0.0225157	65.8297	61.9598	0.343172	53.9413	67.3752	0.509431	0.24314	0.835993	66.0983	62.1986	0.343172	55.9594	67.1659	0.507373	0.247064	0.835539
GBS245	Bhut Jolokia	67.0151	62.8865	0.343192	66.7157	67.6789	0.497166	0.240335	0.810236	66.9688	62.5776	0.343349	65.8626	67.7474	0.498318	0.238441	0.806452	9.38938	9.35509	2.16663e-07	12.1402	9.28077	0.00982033	-0.0954589	0.0192743	9.26344	9.0268	0.000497438	3.82681	8.73453	0.00690341	-0.0920774	0.0172619	67.6523	63.2906	0.343172	73.8913	68.2662	0.49743	0.221756	0.813875	67.0248	62.8066	0.343172	69.8169	67.7139	0.498736	0.226109	0.818008
GBS246	Trinidad Perfume	66.3021	61.878	0.343424	61.6058	67.4551	0.51841	0.239278	0.849087	66.1516	61.9074	0.343246	61.8497	67.7239	0.515632	0.243476	0.847064	8.62076	8.66497	2.15864e-07	4.80786	8.31327	0.0184822	-0.0955615	0.0420286	8.73496	9.06264	0.000493144	3.26876	8.9084	0.0106248	-0.113964	0.023711	66.1776	61.8069	0.343172	60.247	67.2778	0.512365	0.226795	0.839977	66.2133	61.927	0.343172	61.2681	67.2845	0.510048	0.228947	0.839051
GBS247	Trinidad Moruga Scorpion	68.2228	64.7035	0.343189	69.972	70.9352	0.492662	0.23974	0.809395	68.0871	63.9649	0.343169	69.2917	72.0395	0.497178	0.234004	0.812661	10.4089	10.6833	2.14567e-07	14.9196	13.499	0.0093556	-0.111264	0.0162135	11.6924	11.2125	0.00049045	7.1423	12.4914	0.00448954	-0.118046	0.0170005	69.0245	64.9874	0.343172	76.0432	73.8046	0.496744	0.205228	0.813566	68.3876	64.396	0.343172	73.6075	71.9877	0.497508	0.21407	0.816844
GBS248	Cajamarca	65.0072	60.2345	0.344448	57.5151	64.6591	0.492074	0.238604	0.82978	64.8762	60.6374	0.344599	57.9722	64.416	0.491298	0.234328	0.831565	7.37847	8.35252	2.25319e-07	-1.15794	5.50463	0.00797333	-0.135417	0.031043	6.86257	7.86147	0.00051786	-2.91369	6.3732	0.00372415	-0.120325	0.0200529	63.7614	59.5222	0.343172	48.8258	63.6326	0.493826	0.237448	0.831191	64.6823	60.5592	0.343172	53.4615	64.3858	0.494954	0.234745	0.829517
GBS249	Datil	66.1079	61.9103	0.343684	59.6142	65.8196	0.503	0.317816	0.834989	66.0622	62.3111	0.343592	59.4504	65.5284	0.506008	0.315906	0.831376	8.77663	8.80298	2.21175e-07	2.80164	6.60108	0.0136819	-0.0517143	0.0312283	8.32989	9.05109	0.000506104	1.74303	8.20211	0.0114787	-0.00576031	0.021275	65.9299	62.1224	0.343172	59.4782	64.8452	0.504953	0.352291	0.829636	66.1027	62.2052	0.343172	59.2279	65.4765	0.503828	0.342743	0.831221
GBS250	Aji Rojo	65.3065	60.7745	0.344561	63.4418	63.6062	0.491464	0.251372	0.831306	65.1504	60.8625	0.344905	62.7548	62.3534	0.488979	0.255121	0.834131	7.64728	8.24801	2.29454e-07	7.77551	3.6754	0.00833948	-0.146894	0.0325759	7.55094	8.2992	0.000519239	6.26028	5.2109	0.00476815	-0.082439	0.0211306	64.4447	60.2436	0.343172	66.3594	61.3515	0.49278	0.275125	0.833253	65.1558	61.0657	0.343172	64.8303	62.9216	0.4947	0.267228	0.831802
GBS251	NMCA 50009	64.6683	65.7706	0.344591	59.0868	66.6477	0.496333	0.327143	0.851031	64.5353	64.8198	0.344816	59.2226	66.2386	0.496488	0.30904	0.846409	7.58144	8.61261	2.11451e-07	3.01072	10.2428	0.00589352	0.0182892	0.0544296	7.05145	11.8507	0.000514795	1.82564	8.44075	0.00527599	-0.00695095	0.0234093	64.0671	66.6302	0.343172	59.4537	65.7291	0.494078	0.353955	0.848506	64.5658	65.3466	0.343172	59.509	66.4241	0.495853	0.344613	0.845029
GBS252	Zimbabwe Bird	69.6297	65.5696	0.343778	61.8221	63.7292	0.498546	0.355148	0.833684	69.3598	65.5877	0.344045	62.0409	63.2928	0.496179	0.357126	0.827084	12.817	12.3434	2.10026e-07	4.92828	3.19888	0.00539778	0.0347386	0.0385533	11.7602	11.3913	0.000496416	4.76607	5.98396	0.00484132	0.0132432	0.0197989	70.1091	66.0339	0.343172	63.7495	62.6845	0.495202	0.367607	0.830891	69.5458	65.5572	0.343172	62.6397	63.3556	0.495701	0.361156	0.831791
GBS253	Diente de Perro 40079	68.905	65.3702	0.343687	59.3732	64.3877	0.495855	0.350783	0.824873	68.9774	65.3625	0.343827	58.9295	63.5128	0.496335	0.357773	0.824954	12.547	12.1884	2.09532e-07	0.325243	3.566	0.00502008	0.00836543	0.0369996	12.3734	11.2366	0.000496705	0.00702887	6.10533	0.00413671	0.0129787	0.0191657	70.0831	66.1752	0.343172	54.3647	62.6247	0.494098	0.368762	0.828575	69.1348	65.3039	0.343172	57.0114	63.6296	0.495023	0.364301	0.829263
GBS254	Tabasco 40011	68.2517	64.0512	0.343633	62.1526	63.9447	0.494461	0.334366	0.822707	68.3359	64.1005	0.343863	62.045	63.7933	0.493093	0.334867	0.822734	11.4275	10.4101	2.06331e-07	4.89774	3.64059	0.00443991	0.0271329	0.0349837	10.8211	9.45428	0.000487032	4.95629	6.1034	0.00360555	0.00138019	0.0185994	68.4933	64.0107	0.343172	62.7717	63.5469	0.493469	0.358553	0.82726	68.2993	64.1029	0.343172	62.5193	63.4647	0.494244	0.35096	0.828096
GBS255	Birds Eye 40108	69.4965	65.4608	0.34382	60.3002	63.2249	0.496687	0.352227	0.827251	69.3417	65.5211	0.344051	60.2612	62.3454	0.495682	0.349843	0.827082	12.9405	12.2663	2.09505e-07	0.894584	2.07815	0.00452896	0.0409016	0.0367642	12.474	11.3805	0.00049632	1.35466	6.24117	0.00356869	0.0168094	0.0190332	70.4319	66.3116	0.343172	55.1526	61.2095	0.493503	0.364653	0.827622	69.5812	65.5446	0.343172	57.9288	62.3818	0.494294	0.362278	0.828903
GBS257	NMCA 30257	66.2901	62.1652	0.343261	62.7895	67.384	0.505623	0.255116	0.820231	66.4154	62.4106	0.34336	62.3231	67.3399	0.508176	0.251219	0.819174	9.05285	9.41545	2.1816e-07	7.76191	9.25235	0.0134238	-0.069966	0.0247212	9.18011	9.04593	0.000500022	4.98927	8.84131	0.0119588	-0.0896496	0.0196487	66.0629	62.0356	0.343172	65.8781	67.9622	0.504329	0.253534	0.824155	66.3775	62.3826	0.343172	64.1589	67.464	0.503877	0.254925	0.825661
GBS258	NMCA 30258	64.819	60.0615	0.343322	58.6677	65.972	0.501699	0.330286	0.831207	64.8911	60.482	0.343468	59.9653	65.7814	0.500591	0.324289	0.827463	7.08689	8.73044	2.19044e-07	0.717557	7.33102	0.0123736	0.0132183	0.0304295	6.22048	7.54876	0.000503897	-0.741608	7.23849	0.0100345	-0.0130356	0.0204409	63.355	58.9411	0.343172	54.5306	65.099	0.501399	0.352959	0.825533	64.6877	60.48	0.343172	56.4079	65.8146	0.502264	0.345623	0.827649
GBS260	NMCA 30260	65.8921	61.2642	0.343415	58.8214	66.5767	0.506448	0.305264	0.833169	65.9972	61.7696	0.343587	59.7797	66.3138	0.506439	0.303829	0.828827	8.54236	8.56376	2.19068e-07	1.40654	7.88362	0.0137352	-0.0527261	0.0298125	7.70094	8.58606	0.000501279	0.460946	7.71178	0.0117411	-0.074183	0.0207457	65.3966	61.0369	0.343172	59.7541	66.2082	0.504769	0.343087	0.828959	65.8608	61.668	0.343172	58.7767	66.2011	0.5041	0.32977	0.830112
GBS262	NMCA 30262	65.5995	61.029	0.343432	56.1796	65.1584	0.504626	0.318279	0.831573	65.5304	61.5624	0.343603	57.9698	64.602	0.506015	0.311244	0.82821	8.25462	8.35399	2.19391e-07	-2.32123	8.33713	0.0137378	-0.00131346	0.0313065	7.49037	8.32228	0.000503305	-3.32954	6.67763	0.0117479	-0.0212607	0.0209909	64.9881	60.7258	0.343172	46.3551	63.2712	0.505469	0.34827	0.829907	65.5446	61.3969	0.343172	52.4386	64.6029	0.503984	0.339434	0.829733
GBS263	NMCA 30263	65.8792	61.8937	0.343475	62.7366	67.3512	0.496705	0.232499	0.821956	66.0404	61.8926	0.343694	62.6804	67.3654	0.497542	0.237084	0.82164	8.53593	8.99787	2.21008e-07	5.86789	8.92475	0.0101442	-0.116941	0.0250266	8.44292	8.80646	0.000506925	3.10474	7.89367	0.00842586	-0.124131	0.0189514	65.6319	61.5198	0.343172	62.1273	68.0394	0.498221	0.191894	0.820531	65.9964	61.9591	0.343172	62.5217	67.4262	0.499257	0.209025	0.823664
GBS264	NMCA 30264	66.7345	62.7563	0.343244	61.6006	66.1021	0.503587	0.208062	0.818203	66.6422	63.0881	0.343393	61.2869	66.3011	0.505741	0.211839	0.817729	9.43164	9.20796	2.17717e-07	5.29023	8.73372	0.0137737	-0.141801	0.0235743	8.90778	9.29747	0.000495232	3.0457	7.77421	0.0118162	-0.157072	0.0192764	66.7853	62.7725	0.343172	60.9596	65.9177	0.504303	0.174122	0.821921	66.7193	62.7357	0.343172	61.5316	66.2465	0.503822	0.181484	0.823794
GBS265	Carolina Reaper	67.5063	63.5972	0.34335	64.923	67.687	0.499835	0.311509	0.820411	67.5185	62.9664	0.343382	65.4447	67.6828	0.501905	0.309827	0.819232	9.59891	9.76221	2.19497e-07	7.68426	8.17182	0.0120311	0.00848316	0.0248238	10.4026	10.2088	0.000503829	4.72082	9.15146	0.0082286	-0.0127794	0.0195268	67.7462	63.6969	0.343172	61.3964	67.3845	0.500497	0.349168	0.821195	67.4248	63.3443	0.343172	64.2943	67.8085	0.500613	0.333681	0.823876
GBS266	Scorpion	68.2743	64.9619	0.34329	62.1347	66.8857	0.501088	0.308185	0.827508	68.3617	64.2294	0.343547	62.615	66.7037	0.503838	0.291459	0.818941	9.3665	9.58895	2.18848e-07	3.61104	7.33402	0.0121186	0.00225444	0.0278001	12.068	11.6481	0.000501564	1.52867	8.28352	0.00955275	-0.0175536	0.0200407	69.5264	66.076	0.343172	56.2983	66.0748	0.500978	0.347509	0.822937	68.5222	64.7852	0.343172	59.6552	66.7625	0.502079	0.328644	0.826403
GBS267	TAM Jalapeno	54.0851	49.8962	0.344005	59.7122	56.231	0.502089	0.232696	0.840166	53.9994	50.5437	0.344048	58.5884	55.9212	0.503039	0.222831	0.829777	-2.80903	-3.34034	3.876e-08	3.97353	-3.50549	0.00485964	-0.119781	0.00351769	-3.05562	-2.80728	-1.00999e-05	2.19627	-2.25031	0.0154603	-0.141047	0.0119704	54.0848	50.1037	0.343172	60.8562	56.008	0.498433	0.199039	0.824327	54.2219	50.234	0.343172	60.1322	56.1464	0.500211	0.20066	0.82988
GBS268	Early Jalapeno	53.4585	49.2614	0.345026	47.64	53.3701	0.512152	0.224326	0.880003	53.3562	49.4751	0.345676	47.9451	52.8307	0.519329	0.224768	0.875715	-2.5045	-4.08866	6.60189e-08	-1.76222	-7.94623	0.00520366	-0.0360903	-0.00357971	-3.82551	-3.33305	-2.68622e-05	-12.3647	-5.06496	0.0266123	-0.104997	0.02467	53.3357	49.4101	0.343172	41.4141	52.783	0.505435	0.225241	0.849301	53.3986	49.451	0.343172	44.0791	53.0634	0.507862	0.223575	0.861579
GBS269	Jalapeno M	53.5592	49.8391	0.344	53.0164	55.6825	0.477904	0.500283	0.77687	53.6326	49.8155	0.344079	52.8988	56.077	0.474415	0.493331	0.776767	-3.39207	-3.52757	-4.36909e-10	-2.21194	-3.38668	-0.00718231	0.118077	-0.01068	-4.14458	-3.85675	1.10408e-06	-8.81238	-2.50556	-0.00937898	0.105186	-0.00722812	53.6491	49.9622	0.343172	55.1998	56.236	0.480142	0.4289	0.785039	53.5385	49.756	0.343172	54.3656	55.9509	0.479039	0.433693	0.782635
GBS270	Large Red Thick Cayenne	52.6496	48.2607	0.342435	55.7825	55.4765	0.465846	0.283162	0.738972	52.412	48.6315	0.342452	56.0881	55.8221	0.467537	0.290961	0.730593	-4.34547	-4.75126	-2.02741e-08	0.708851	-3.28809	-0.0134327	-0.047635	-0.0330699	-4.52272	-4.41392	-5.5538e-05	-1.93427	-2.44123	-0.0139182	-0.0614098	-0.0165246	52.4453	48.6261	0.343172	56.27	56.2221	0.473613	0.25436	0.760084	52.3971	48.5189	0.343172	56.2842	56.0415	0.471554	0.254722	0.750779
GBS271	Orange Habanero	67.4136	63.5043	0.343451	57.4317	65.9678	0.510608	0.230551	0.837226	67.3495	63.6278	0.343831	57.9526	66.3123	0.512125	0.233521	0.840166	10.3006	9.46793	2.18741e-07	1.84413	7.45523	0.0160169	-0.113438	0.0319673	9.00024	10.3395	0.000500767	0.735525	8.09025	0.0145207	-0.132946	0.0227194	67.9076	63.9235	0.343172	56.2571	65.8017	0.509692	0.19695	0.836732	67.4618	63.4685	0.343172	56.6222	66.1452	0.507284	0.206134	0.836272
GBS272	Mulato	57.279	53.6999	0.342748	62.2301	60.2892	0.463677	0.483625	0.759672	57.5634	53.006	0.342527	61.567	61.0695	0.46317	0.48781	0.75166	0.215107	0.234343	-1.77759e-08	6.53513	2.18797	-0.014588	0.172995	-0.0320687	0.82894	-0.133926	-6.0215e-05	5.18883	2.26549	-0.0113422	0.14806	-0.00879091	57.4439	53.2738	0.343172	62.7226	61.4744	0.472099	0.489349	0.768025	57.4571	53.2646	0.343172	62.6081	60.9002	0.470502	0.492532	0.763808
GBS273	Shishito	54.2158	50.2664	0.341231	44.2558	51.5615	0.460569	0.13731	0.730477	54.7335	50.1261	0.34066	45.7618	50.1665	0.459741	0.151812	0.737149	-2.88885	-2.94701	-2.92775e-08	-5.41239	-9.37596	-0.00112789	-0.215157	-0.044797	-1.38333	-3.15929	-6.78823e-05	-13.9997	-6.89824	-0.0167268	-0.230672	-0.0165552	54.078	50.0375	0.343172	41.6434	50.5562	0.475814	0.106731	0.764217	54.1806	50.1757	0.343172	42.6551	50.7565	0.472908	0.109948	0.753055
GBS274	Siling Labuyo	67.79	63.5697	0.343649	64.6543	64.8068	0.497914	0.358047	0.829374	67.698	63.9932	0.343966	63.5745	64.5322	0.496491	0.356289	0.82981	12.4881	10.0973	2.04968e-07	3.38971	3.90392	0.00532088	0.0375348	0.0380634	10.0561	9.42377	0.000487179	7.61104	6.51442	0.00491271	0.0151819	0.0190946	67.2283	62.9411	0.343172	67.6142	64.0653	0.494338	0.366619	0.829075	67.8043	63.7731	0.343172	66.0925	64.3955	0.495765	0.362874	0.831419
GBS275	NMSU 12C162	52.9633	48.5982	0.342357	55.7258	54.852	0.472818	0.158737	0.765836	52.7805	48.5847	0.342138	56.0779	54.7878	0.474666	0.16574	0.762646	-3.81339	-4.80019	-2.64877e-08	0.723027	-5.01715	-0.00739399	-0.181369	-0.0263961	-4.28899	-3.59035	-5.66435e-05	-0.153049	-3.44579	-0.00962548	-0.201666	-0.0106102	52.9767	48.5815	0.343172	59.0122	54.8696	0.478871	0.139398	0.774697	52.9416	48.6041	0.343172	57.8202	54.6406	0.477382	0.140015	0.770134
GBS277	NMSU 16C353	52.8922	48.5772	0.340719	56.1785	55.0279	0.451737	0.108779	0.737551	52.3932	48.6986	0.340279	55.9979	55.5682	0.451633	0.117088	0.74233	-4.23326	-5.20624	-3.88205e-08	1.06302	-3.96751	-0.0106086	-0.21474	-0.0438012	-4.97162	-4.30858	-4.81882e-05	-0.632799	-2.30456	-0.0223508	-0.236469	-0.0155028	52.3475	48.3201	0.343172	59.2152	55.7056	0.470507	0.112005	0.763129	52.4871	48.5075	0.343172	57.9802	55.2405	0.467051	0.10997	0.752601
GBS278	NMSU 16C359	53.2342	48.2575	0.341265	52.2748	52.1873	0.433039	0.149501	0.718653	52.7831	48.6924	0.340883	51.7396	52.3083	0.43213	0.158016	0.717715	-3.69459	-5.0541	-4.52131e-08	-4.95405	-8.13245	-0.0153888	-0.169791	-0.064151	-4.31162	-4.05141	-5.4982e-05	-4.50623	-5.56023	-0.0347354	-0.203959	-0.0179788	52.7896	48.5407	0.343172	52.3632	52.0901	0.460016	0.138868	0.746813	52.8855	48.6475	0.343172	51.9916	51.9761	0.455261	0.13816	0.735094
GBS279	NMSU 16C460	55.7523	51.94	0.341498	54.5048	56.6251	0.486722	0.156322	0.792361	55.525	51.8459	0.341697	54.9362	56.5403	0.488673	0.165453	0.791953	-0.945586	-2.80291	-1.97883e-08	-1.89785	-3.09065	-0.000293296	-0.168458	-0.0117982	-0.725548	-0.776934	-2.79332e-05	-3.48094	-1.61222	-0.00225779	-0.191247	-0.00259178	55.9418	51.9964	0.343172	52.8189	55.9384	0.485633	0.156669	0.79342	55.8452	51.9258	0.343172	53.9026	56.3833	0.484992	0.15409	0.790944
GBS280	NMSU 16C469	52.5682	48.1641	0.341197	53.8922	52.1484	0.448741	0.139165	0.729883	52.3952	48.287	0.34062	53.9804	52.1002	0.443207	0.14308	0.732992	-4.20507	-5.24708	-4.46086e-08	-1.28732	-8.12561	-0.0165218	-0.196108	-0.0533777	-4.73654	-4.68985	-6.58257e-05	-5.76545	-5.03726	-0.0283887	-0.214991	-0.0180603	52.5473	48.3717	0.343172	57.0516	52.0305	0.465959	0.1275	0.757149	52.5073	48.3146	0.343172	55.6579	51.9171	0.461229	0.129836	0.74606
GBS281	NMSU 16C470	53.634	48.7028	0.341082	49.1764	52.0166	0.438626	0.136593	0.726917	53.3031	49.3495	0.340916	50.8755	51.8182	0.439568	0.140976	0.729787	-2.69539	-4.60217	-4.03419e-08	-7.24552	-8.36105	-0.0179276	-0.182982	-0.054312	-2.79869	-4.13545	-6.15142e-05	-9.10171	-4.10552	-0.0300645	-0.210053	-0.01703	53.1467	48.8814	0.343172	46.4949	51.1743	0.463871	0.137673	0.757811	53.3292	49.1276	0.343172	47.9729	51.7009	0.458907	0.13471	0.747045
GBS282	NMSU 18C499	54.5627	50.592	0.341763	54.2476	59.6972	0.509066	0.697175	0.806355	54.4791	50.5741	0.341993	54.3935	59.6424	0.508754	0.694364	0.804611	-2.24211	-2.59082	-4.77613e-08	-1.80731	-0.878825	-0.00183699	0.37074	0.00817316	-2.38632	-1.28827	-0.000101859	-3.44136	-0.580124	0.00116357	0.353267	0.000572438	54.6653	50.741	0.343172	55.0556	59.6257	0.495129	0.69728	0.794713	54.5162	50.5435	0.343172	54.55	59.6803	0.497745	0.700154	0.799459
GBS283	Turnpike	53.5005	49.3308	0.345744	50.7773	50.8208	0.471892	1.41196	0.802857	53.4691	49.3497	0.346026	51.0302	49.9396	0.472804	1.35686	0.797426	-3.43829	-3.47447	3.0126e-08	-4.32246	-9.71456	-0.00747476	1.23818	0.00265232	-3.72754	-3.63015	5.24313e-05	-5.55096	-7.42857	-0.00789509	1.18145	-0.0026992	53.5194	49.5397	0.343172	53.8633	50.094	0.479247	1.57617	0.795971	53.4901	49.4784	0.343172	52.276	50.3435	0.478133	1.56232	0.797681
GBS284	Camelot	54.7562	51.1788	0.345707	48.1518	51.5815	0.470099	1.23853	0.810516	54.6774	50.9652	0.346252	47.9171	51.349	0.470683	1.19459	0.795747	-2.05786	-1.9419	2.68849e-08	-8.97497	-9.20796	-0.00881211	1.0217	0.00459247	-1.62315	-2.12841	2.30049e-05	-10.6893	-6.29053	-0.00956517	0.977433	-0.00316108	55.0238	51.2497	0.343172	45.7698	51.1095	0.478237	1.34874	0.794778	54.876	51.0532	0.343172	46.6959	51.0225	0.477155	1.34696	0.796901
GBS285	Paladin	53.5766	48.93	0.345478	50.0344	50.4753	0.477291	1.2083	0.800626	53.3737	49.7561	0.345803	50.4691	49.283	0.475703	1.19174	0.79304	-3.31118	-3.83167	2.72393e-08	-5.83228	-10.6446	-0.00595666	0.934721	-6.78813e-05	-3.66078	-3.87318	4.59377e-05	-7.05783	-8.15448	-0.00597243	0.839832	-0.00330124	53.3372	49.2638	0.343172	51.5207	49.2055	0.480917	1.25489	0.795394	53.429	49.359	0.343172	51.0154	49.3901	0.480423	1.25773	0.796965
GBS286	NMSU 13C105-1	52.8695	48.9114	0.343805	44.5934	50.4713	0.462322	0.367563	0.754374	53.1414	48.7072	0.344077	45.1298	49.1801	0.465643	0.368974	0.755479	-3.60722	-4.61782	4.04823e-10	-13.5387	-11.3369	-0.00640434	0.0124872	-0.0310789	-4.17474	-3.8522	-4.43314e-06	-3.80174	-7.91976	-0.0143299	-0.00483714	-0.0108243	53.0229	48.8489	0.343172	39.146	48.8654	0.475447	0.330809	0.772188	53.0395	48.8258	0.343172	41.0775	49.297	0.473627	0.333178	0.767504
GBS289	NMSU 13C104-4	53.0991	49.1407	0.343546	47.6835	54.1361	0.518078	0.266854	0.850146	52.9353	49.6158	0.343478	47.9366	54.7126	0.516543	0.26805	0.848862	-3.60822	-3.92271	5.31468e-08	-8.57827	-3.71682	0.0112828	0.0152133	-0.00673537	-3.85365	-3.46888	-3.44285e-05	-8.42663	-3.96655	0.0292105	-0.084448	0.020086	52.926	49.3217	0.343172	49.0524	54.4951	0.509036	0.240609	0.839636	53.0243	49.3986	0.343172	48.0571	54.5002	0.512072	0.249698	0.845616
GBS291	NMSU 13C104-2	53.0119	49.0131	0.343551	47.0638	53.7712	0.517048	0.304409	0.845399	52.8915	49.5613	0.343395	47.5193	53.7465	0.515929	0.30187	0.848313	-3.68629	-4.13341	5.32174e-08	-10.1454	-4.68544	0.0105282	0.0270049	-0.00670735	-3.58102	-3.53865	-3.49599e-05	-10.3763	-4.45392	0.0287157	-0.0168593	0.0196083	52.9308	49.2564	0.343172	45.1714	53.6123	0.508005	0.334894	0.838275	52.965	49.272	0.343172	45.8982	53.746	0.510967	0.334222	0.843944
GBS292	NMSU 13C104-1	53.0709	49.2984	0.343552	46.7603	54.1578	0.516751	0.307348	0.848587	52.9348	49.6027	0.34348	47.4213	54.2196	0.516352	0.30961	0.849469	-3.6097	-4.01031	5.37204e-08	-10.0969	-3.75433	0.0105788	0.0325885	-0.00532967	-3.69447	-3.59798	-3.41424e-05	-9.85777	-4.19506	0.0288783	-0.00884042	0.0199633	52.8798	49.2266	0.343172	45.0974	54.1816	0.508194	0.338737	0.839126	53.0519	49.3613	0.343172	45.7141	54.1519	0.511304	0.333035	0.845382
GBS293	NMSU 13C103	53.192	49.3415	0.343698	47.0768	54.0139	0.512724	0.387698	0.844615	53.106	49.5348	0.343601	47.3788	54.6259	0.510511	0.372418	0.845599	-3.48194	-3.94677	5.56864e-08	-9.78663	-3.94979	0.00878138	0.154497	-0.00845916	-3.41738	-3.30047	-3.00036e-05	-9.71212	-4.09009	0.026553	0.104029	0.0191031	53.0108	49.4053	0.343172	46.0099	54.1817	0.506149	0.485444	0.836779	53.1183	49.5032	0.343172	46.1454	54.2058	0.509091	0.473792	0.842865
GBS295	NMSU 15C424	66.4409	62.987	0.343502	50.9513	61.4797	0.50669	0.346507	0.827237	66.5758	62.7265	0.343211	52.2776	60.4134	0.508983	0.347107	0.824288	9.4694	8.97715	1.78217e-07	-7.73229	0.238747	0.0132606	-0.0270992	0.0282542	8.87868	9.46403	0.000412554	-9.39906	2.92585	0.0126965	0.0127639	0.0181487	66.6065	62.7913	0.343172	44.1195	58.1486	0.506817	0.366335	0.829529	66.5072	62.6511	0.343172	47.1026	60.5128	0.504453	0.360347	0.828256
GBS296	NMSU 15C425	66.1597	62.8826	0.343245	61.3062	66.8663	0.506585	0.358129	0.829563	65.6875	62.0907	0.343173	60.8323	67.3173	0.506314	0.367209	0.830087	9.1655	9.01172	1.70112e-07	5.77029	8.26321	0.011313	0.0452627	0.0268665	9.09059	8.99747	0.000386574	-2.19959	8.18489	0.0116409	0.0220939	0.0173965	66.2122	62.6351	0.343172	65.059	68.6089	0.503135	0.370146	0.825362	66.0218	62.3113	0.343172	63.3008	67.0543	0.502929	0.372839	0.827611
GBS297	NMSU 15C426	64.784	60.7243	0.34329	59.9724	65.0328	0.507776	0.347755	0.829903	64.6868	60.9753	0.343294	60.17	64.7664	0.509751	0.332207	0.834598	9.16439	7.16415	1.8869e-07	1.72747	5.61304	0.013855	-0.0174623	0.0288089	8.42156	7.48862	0.00043151	3.20181	6.45469	0.0130105	0.00974423	0.0190816	64.0488	59.8136	0.343172	61.6753	64.3571	0.506899	0.364851	0.830011	64.8556	60.8025	0.343172	60.6966	64.8636	0.50568	0.361271	0.829955
GBS298	NMSU 15C427	67.0242	63.2358	0.342977	60.0172	66.274	0.506964	0.343627	0.834617	66.8581	63.0513	0.343177	59.9359	66.7993	0.509056	0.345784	0.832657	10.1557	9.55442	1.92256e-07	4.79432	6.54432	0.0135622	0.0307185	0.0288542	10.1193	9.49822	0.000442352	2.99276	7.87257	0.012041	0.00661148	0.0193265	68.0353	63.7139	0.343172	62.0058	66.7565	0.506862	0.361804	0.830643	67.2779	63.0897	0.343172	61.1137	66.3747	0.504548	0.357593	0.829941
GBS299	Sonoroa	53.9772	49.4202	0.342284	60.9743	62.639	0.480866	0.574438	0.786278	53.9176	49.5351	0.34275	60.8791	62.7044	0.484788	0.56776	0.791894	-2.72259	-3.26206	-4.85622e-08	5.61408	3.41622	-0.00766795	0.279934	-0.00728006	-3.08421	-2.95858	-0.000107886	1.41032	3.35908	-0.0064307	0.133635	-0.00281219	53.9098	49.671	0.343172	62.5181	62.9876	0.482916	0.609376	0.78378	53.8618	49.6517	0.343172	62.0465	62.7241	0.483203	0.603483	0.784491
GBS300	NMCA 10690	61.3076	57.2429	0.343482	64.6799	64.8357	0.492495	0.374665	0.826376	61.3825	57.2764	0.343187	65.2722	66.4537	0.498114	0.367927	0.807774	0.644354	4.43514	1.26295e-08	9.66813	8.33632	0.00407411	0.0494106	0.0127362	5.08314	0.979884	3.24769e-05	8.07342	7.49601	0.0049828	0.0267977	0.00331849	61.7882	57.7897	0.343172	66.7681	67.1039	0.491999	0.371144	0.810425	61.3993	57.3674	0.343172	66.1898	66.5667	0.493166	0.370395	0.812873
GBS301	NMCA 10399	56.6571	52.4278	0.342618	64.96	61.6669	0.491656	0.242262	0.807437	56.699	53.4553	0.342127	64.2815	61.9662	0.493703	0.238536	0.806715	-0.495029	-0.789953	9.31288e-09	5.68276	3.15161	0.00303387	-0.0236652	0.00688913	-1.0823	-0.191008	1.34993e-05	6.96704	3.32648	0.00483008	-0.0464639	0.00458931	56.2109	52.4424	0.343172	65.2869	62.3422	0.491107	0.225822	0.805391	56.6956	52.9709	0.343172	65.024	62.4343	0.492156	0.226252	0.806994
GBS321	7 Pot Primo	65.2251	60.3729	0.343154	80.1315	71.2142	0.525158	0.348228	0.850988	64.9026	60.3925	0.343081	79.223	71.5234	0.526277	0.332941	0.865826	7.861	7.43592	1.99105e-07	25.5302	8.81698	0.0553652	0.0335587	0.072203	8.24472	7.36525	0.000649112	11.0028	12.9883	0.0378335	0.0107265	0.0533072	65.9271	60.8616	0.343172	84.2141	72.2209	0.536405	0.361497	0.872417	65.3461	60.4885	0.343172	82.949	71.6017	0.53335	0.355912	0.870514
GBS322	NMSU 20C234	53.9966	50.2224	0.343569	61.9272	61.3566	0.586971	0.296654	0.957077	54.3329	50.2257	0.343494	61.957	61.5541	0.585429	0.308421	0.948101	-3.08033	-3.45005	3.676e-08	6.37407	1.09514	0.0889361	-0.0349804	0.142331	-2.38388	-2.9468	0.000285996	4.85153	3.1239	0.0870344	-0.0553678	0.0631589	54.2154	50.25	0.343172	63.5995	61.4517	0.572599	0.282701	0.930608	54.1614	50.1699	0.343172	62.9268	61.1924	0.57431	0.287275	0.935671
GBS323	NMSU 20C235	53.5345	49.5365	0.343483	61.4087	60.1588	0.5853	0.274814	0.951896	53.9422	49.5164	0.343191	60.991	60.0242	0.585367	0.271567	0.941128	-3.43615	-4.11935	3.3027e-08	4.89953	-0.383051	0.087941	-0.0554405	0.140456	-2.61618	-3.56045	0.000279566	3.52169	2.83627	0.0874932	-0.072264	0.0625057	53.5809	49.4745	0.343172	62.2484	59.6784	0.573233	0.267221	0.93009	53.6275	49.5889	0.343172	61.8083	59.9272	0.574407	0.266289	0.934028
GBS324	NMSU 20C237	54.3093	50.5237	0.343453	61.2406	61.4318	0.592077	0.302879	0.958404	54.606	50.1031	0.343307	61.5645	61.7177	0.58963	0.3127	0.9445	-2.73778	-3.52505	3.13631e-08	5.1733	0.293296	0.0889953	-0.0167685	0.144939	-1.94816	-2.58073	0.000279409	3.92777	3.33784	0.0886953	-0.0363019	0.0623384	54.327	50.2847	0.343172	62.9066	61.6789	0.574687	0.299443	0.931849	54.3623	50.3063	0.343172	62.0193	61.4061	0.576434	0.300276	0.936987
GBS325	NMSU 20C238	53.9557	50.1346	0.343866	58.9802	60.2579	0.59185	0.301706	0.96692	54.5624	49.966	0.343816	58.7107	60.3659	0.590584	0.307037	0.949993	-2.85421	-3.48353	3.5989e-08	2.02025	0.0058603	0.0884807	-0.0360795	0.144278	-2.52441	-3.48361	0.000279942	0.649209	2.00615	0.0893872	0.00872387	0.0636964	54.2489	50.1649	0.343172	57.8125	60.5444	0.57351	0.285484	0.932538	54.2189	50.1074	0.343172	58.2642	60.2348	0.57596	0.285828	0.939077
GBS326	NMSU 20C239	54.0143	49.7589	0.343286	59.382	60.8213	0.588845	0.254724	0.95626	54.1099	49.7387	0.343342	59.3076	60.589	0.589507	0.254182	0.944608	-3.0724	-3.98507	3.0043e-08	0.642878	0.162073	0.0890222	-0.102692	0.143177	-2.22036	-3.21999	0.000272764	-0.949319	2.85907	0.088724	-0.116409	0.0629974	53.9402	49.8332	0.343172	53.5966	60.6233	0.575149	0.216515	0.933061	53.9185	49.8171	0.343172	56.3234	60.5677	0.576303	0.22144	0.937078
GBS327	NMSU 20C240	53.7088	49.6574	0.343482	60.617	60.1691	0.588034	0.246779	0.95518	53.9607	49.7659	0.343232	60.389	60.0107	0.588834	0.258391	0.939543	-3.22317	-3.78915	3.3268e-08	3.12429	0.0018161	0.0894626	-0.0993623	0.139184	-2.8622	-3.37109	0.000277219	3.40814	2.18116	0.0887088	-0.112547	0.0630751	53.8135	49.7961	0.343172	62.2781	60.0016	0.573509	0.220121	0.929798	53.773	49.7494	0.343172	61.1695	60.0324	0.575128	0.219357	0.934162
GBS328	NMSU 20C241	53.7747	49.5916	0.343631	59.6616	59.9963	0.589678	0.296977	0.961921	54.2634	49.578	0.343504	59.4742	59.8391	0.589672	0.305018	0.948059	-3.12745	-4.01693	3.32691e-08	3.87738	-0.574042	0.089151	-0.0287921	0.143354	-2.88685	-3.49312	0.000277926	2.01801	2.08082	0.0896347	-0.0390059	0.0635661	53.8646	49.5823	0.343172	60.9351	59.6947	0.574149	0.291699	0.93199	53.9451	49.6782	0.343172	60.0823	59.8445	0.57656	0.294788	0.938354
GBS329	NMSU 20C242	53.9625	50.2098	0.343412	59.6755	60.2486	0.590499	0.284504	0.952339	54.3036	49.9905	0.343227	59.9041	59.9966	0.588179	0.288472	0.94073	-2.9726	-3.46159	3.19601e-08	2.62771	0.0365147	0.0890146	-0.0364788	0.139063	-2.32929	-2.95947	0.000270544	1.15349	2.36363	0.0889273	-0.0557906	0.0627832	54.1388	50.1585	0.343172	57.8851	60.2215	0.574078	0.2818	0.930096	54.1361	50.1081	0.343172	59.0939	60.1252	0.575743	0.282558	0.933832
GBS330	NMSU 20C243	53.7469	49.7023	0.343583	60.0373	60.0712	0.589238	0.298228	0.955081	53.9645	49.5302	0.343521	59.8711	59.9228	0.589658	0.29697	0.94565	-3.20114	-3.99195	3.19528e-08	3.23543	-0.183232	0.0881316	-0.0435997	0.142012	-2.70002	-3.20913	0.000276057	2.46539	2.04657	0.0878251	-0.0609012	0.063497	53.7311	49.5623	0.343172	60.0245	59.613	0.573119	0.285259	0.930894	53.801	49.669	0.343172	60.0771	59.8309	0.575243	0.282268	0.936228
GBS331	NMSU 20C244	54.4394	50.3961	0.343812	59.9857	60.7432	0.60117	0.400053	0.979372	54.6191	50.0739	0.343839	60.144	60.4145	0.599656	0.391658	0.963669	-2.5228	-3.86489	3.52768e-08	3.38337	-0.510047	0.0920202	0.14356	0.156007	-2.47282	-2.7309	0.000283888	2.21716	2.41625	0.093598	0.112488	0.0630544	54.6345	50.4908	0.343172	59.9553	60.9771	0.578005	0.474689	0.9396	54.5485	50.38	0.343172	60.0386	60.6986	0.580912	0.466589	0.948054
GBS332	NMSU 20C245	54.7964	50.4232	0.342505	62.2989	62.4335	0.518293	0.344429	0.846501	54.5765	50.3177	0.342438	62.3606	62.5052	0.518277	0.354593	0.846298	-3.02146	-2.77618	-1.67632e-08	7.46172	2.86484	0.0394752	0.0217435	0.0648904	-3.26047	-2.55755	0.000182905	5.95619	7.46495	0.0283389	0.0120609	0.0394112	54.5765	50.3561	0.343172	65.6292	62.7064	0.527697	0.35179	0.856553	54.6469	50.4284	0.343172	63.9323	62.5706	0.524638	0.351261	0.850741
GBS333	NMSU 20C247	54.5439	50.1896	0.342239	62.0417	60.7364	0.516304	0.318554	0.838665	54.4651	50.1685	0.342135	61.9885	60.9966	0.515825	0.328353	0.839518	-3.23074	-2.92783	-1.84677e-08	5.7647	0.787849	0.0387013	-0.0205912	0.0587755	-3.63629	-2.76054	0.000175514	4.49208	7.09158	0.0268826	-0.0280984	0.0386715	54.3739	50.201	0.343172	61.307	60.6598	0.526143	0.305886	0.85236	54.3613	50.1718	0.343172	61.858	60.7333	0.522995	0.308618	0.845914
GBS334	NMSU 20C249	54.7932	50.8505	0.342377	61.3891	62.102	0.52365	0.304359	0.851228	54.7312	50.7032	0.34206	61.3315	61.5512	0.527031	0.32475	0.849447	-2.9164	-2.53662	-1.94299e-08	4.3134	2.20209	0.0412837	-0.0572023	0.0679741	-3.37447	-2.43537	0.000174747	2.86993	7.00985	0.0312278	-0.0497316	0.040497	54.9552	50.7576	0.343172	60.2606	61.9128	0.529369	0.285486	0.856085	54.9334	50.6915	0.343172	60.7104	61.7579	0.527549	0.289259	0.851953
GBS335	NMSU 20C250	55.8723	51.58	0.341964	60.8107	60.3838	0.524898	0.430785	0.847984	55.3285	51.3218	0.341737	61.344	59.3365	0.526882	0.410589	0.852274	-2.99029	-1.38802	-2.16317e-08	4.61866	-0.644357	0.0427304	-0.0230344	0.071119	-3.46036	-1.39774	0.000168634	2.8603	7.04436	0.0322246	0.103396	0.0404725	55.8579	51.7743	0.343172	59.8511	59.4293	0.5312	0.466168	0.856113	55.6846	51.5224	0.343172	60.4395	59.7384	0.52954	0.462605	0.851557
GBS338	NMSU 20C262	54.1212	49.646	0.342937	59.917	61.2217	0.546458	0.577854	0.885165	54.3208	49.853	0.343004	59.8646	61.3402	0.547907	0.583225	0.890646	-2.70777	-2.74809	-1.51343e-08	3.44814	1.33601	0.0487552	0.278432	0.090092	-3.13454	-2.96582	0.000174012	2.72554	2.87206	0.0433363	0.260472	0.0510501	54.0304	49.7694	0.343172	60.1019	61.3843	0.542371	0.601271	0.879211	54.009	49.7165	0.343172	60.0129	61.3449	0.542544	0.600636	0.880459
GBS339	NMSU 20C263	54.4803	50.0797	0.3429	57.4427	61.8733	0.540607	0.581352	0.879462	54.5233	50.1138	0.342684	57.5238	62.0321	0.543795	0.564154	0.87924	-2.47914	-2.85827	-1.77695e-08	0.458531	1.8196	0.0470516	0.271974	0.0837605	-2.97937	-3.01788	0.00016899	0.0166491	3.77795	0.0432006	0.176594	0.0483586	54.4171	50.0013	0.343172	57.8862	61.8178	0.5397	0.593554	0.875409	54.3829	49.9652	0.343172	57.3552	61.8962	0.53959	0.592944	0.875347
GBS340	NMSU 20C264	54.4777	49.8813	0.342835	57.1307	61.7939	0.542016	0.51528	0.876805	54.5101	50.0482	0.342664	57.1245	61.84	0.54376	0.506096	0.878064	-2.49373	-2.84319	-1.87517e-08	0.640104	1.93881	0.0470315	0.184126	0.0819519	-2.85505	-3.09131	0.000167912	-0.915528	3.73704	0.0434743	0.139276	0.0482258	54.348	49.9433	0.343172	56.9444	61.8799	0.53984	0.508023	0.874325	54.3986	49.9816	0.343172	56.7562	61.907	0.539702	0.505035	0.874121
GBS341	NMSU 20C265	54.1929	49.7231	0.3427	60.6088	63.3909	0.541643	0.547983	0.872042	54.0001	49.7886	0.342455	61.1852	63.8382	0.543507	0.541307	0.874369	-2.68523	-2.85306	-2.05509e-08	3.469	4.17888	0.0478755	0.242475	0.0831065	-2.95021	-3.26918	0.000164196	4.10544	5.16559	0.0428878	0.191598	0.048874	54.1159	49.726	0.343172	59.483	63.64	0.538909	0.530912	0.870846	54.0748	49.6971	0.343172	60.1477	63.8044	0.539576	0.538437	0.871628
GBS342	NMSU 20C266	54.3975	49.8831	0.342879	57.4797	61.7279	0.545756	0.537723	0.882313	54.5641	50.0782	0.342685	57.8204	61.6983	0.547817	0.524085	0.881071	-2.47462	-2.88674	-1.86649e-08	1.01355	1.85819	0.0483781	0.200781	0.0839578	-2.80332	-3.00493	0.000168004	-0.144159	3.61516	0.0452898	0.15886	0.048763	54.4249	50.0466	0.343172	57.4009	61.7165	0.54114	0.513648	0.876008	54.4315	50.037	0.343172	57.5623	61.7655	0.541491	0.517869	0.876637
GBS343	NMSU 20C301	54.5218	49.975	0.342945	57.4295	62.2387	0.544249	0.552375	0.878856	54.4183	50.206	0.342734	57.5064	62.0239	0.547473	0.545284	0.882564	-2.36468	-2.82184	-1.73648e-08	0.0896177	2.18083	0.0475764	0.234502	0.0841622	-2.79572	-3.11983	0.000168647	-1.34817	3.93828	0.044124	0.165706	0.0482456	54.5237	50.0935	0.343172	54.2512	62.2894	0.540755	0.558451	0.876218	54.4668	50.037	0.343172	55.7218	62.2602	0.540966	0.553999	0.876772
GBS344	NMSU 20C302	54.6235	50.357	0.342616	58.4404	62.626	0.540992	0.502148	0.872022	54.5811	50.0995	0.342298	58.2196	62.6413	0.542889	0.504388	0.872839	-2.17316	-2.3719	-2.0523e-08	2.0047	3.08699	0.0471762	0.187218	0.0753595	-2.42693	-2.81704	0.000159632	0.43813	4.53258	0.0446566	0.160406	0.0469325	54.6041	50.2592	0.343172	57.1085	62.7486	0.539286	0.510258	0.871382	54.6111	50.2044	0.343172	57.551	62.799	0.53941	0.506704	0.870267
GBS345	NMSU 20C303	54.5098	50.1846	0.342754	58.8926	62.4664	0.542353	0.511663	0.875141	54.5956	49.9597	0.342459	58.5861	62.4365	0.543074	0.517531	0.874701	-2.21099	-2.72134	-1.8318e-08	2.3219	2.3996	0.046876	0.188242	0.0775773	-2.7809	-2.94401	0.000165443	0.798473	4.28574	0.0446064	0.160137	0.04734	54.4259	50.0193	0.343172	58.833	62.4648	0.539381	0.505715	0.87266	54.4775	50.0365	0.343172	58.5289	62.3693	0.539635	0.510179	0.872361
GBS346	NMSU 20C270	54.5638	50.4125	0.342798	59.0232	62.4275	0.540572	0.534153	0.874187	54.5155	50.0625	0.34248	58.9217	62.3128	0.542614	0.531003	0.873839	-2.18922	-2.40546	-1.86935e-08	2.73586	2.56115	0.046426	0.233885	0.0759277	-2.65587	-2.82436	0.00016365	1.0704	4.38778	0.0440379	0.207332	0.0471505	54.5046	50.1668	0.343172	59.114	62.431	0.538951	0.566223	0.87153	54.5572	50.1852	0.343172	58.9796	62.4567	0.538769	0.559844	0.870785
GBS358	NMSU 20C297	54.7019	50.3202	0.342617	58.7223	62.7565	0.545491	0.513703	0.879107	54.6204	50.289	0.342427	59.0049	62.7175	0.549197	0.50962	0.879969	-2.02077	-2.3277	-2.02927e-08	2.35838	2.48993	0.0483813	0.200939	0.0770568	-2.3862	-2.78828	0.000160908	0.985351	4.5525	0.0462481	0.174153	0.047105	54.6415	50.2458	0.343172	58.6659	62.7761	0.540835	0.52527	0.873473	54.6899	50.2375	0.343172	58.6179	62.8945	0.541172	0.523151	0.873298
GBS359	NMSU 20C299	54.3868	49.7694	0.342803	58.1996	62.0693	0.540689	0.506166	0.871006	54.3442	49.7656	0.342447	58.0164	61.6563	0.541748	0.514822	0.875271	-2.536	-2.59586	-1.63502e-08	1.77468	2.21715	0.0467411	0.189172	0.0755433	-3.11641	-3.34466	0.000166384	0.210419	4.02661	0.0441547	0.166239	0.047603	54.1707	49.7647	0.343172	56.8261	62.0783	0.539055	0.508717	0.872417	54.2009	49.7762	0.343172	57.3405	62.0708	0.539029	0.512741	0.872222
GBS360	NMSU 20C342	53.7297	49.6366	0.345426	55.4076	57.1687	0.532669	0.248552	0.91149	53.9363	49.1402	0.345564	55.9384	57.1891	0.529308	0.254739	0.919489	-2.84034	-3.74382	6.55045e-08	-1.46343	-2.23586	0.0487927	0.1084	0.0822684	-3.38967	-3.55808	0.000263733	-3.70709	-0.706827	0.0500176	0.0711287	0.0615544	53.7936	49.366	0.343172	52.8286	56.7176	0.539511	0.22838	0.904659	53.8419	49.3999	0.343172	53.9101	56.7593	0.538259	0.231405	0.908564
GBS361	NMSU 20C330	54.5437	50.6493	0.343121	60.153	61.395	0.530598	0.506376	0.864716	54.6806	50.3762	0.343121	60.2648	60.9888	0.533287	0.502405	0.867989	-1.82044	-0.75065	-1.74459e-08	3.67049	2.39622	0.0450999	0.182496	0.079605	-1.75207	-2.47786	0.000177794	1.515	3.42598	0.0348334	0.186214	0.0476022	54.7929	50.6561	0.343172	58.6167	60.8973	0.535436	0.509782	0.8693	54.632	50.4273	0.343172	59.2859	61.1489	0.534422	0.508657	0.867849
GBS362	NMSU 20C336	53.8914	49.6909	0.343045	60.7593	61.5317	0.532897	0.522373	0.868257	54.2759	49.7618	0.343074	60.8446	61.3069	0.535662	0.51787	0.869836	-2.40144	-1.50851	-1.84182e-08	4.12153	2.08323	0.046201	0.16644	0.0799532	-2.98861	-3.34084	0.000178013	2.21359	3.60122	0.0346264	0.201083	0.0477531	53.9667	49.6548	0.343172	60.2084	60.8806	0.536029	0.539019	0.86932	53.9357	49.5909	0.343172	60.1727	61.1338	0.535405	0.538351	0.868463
GBS363	NMSU 20C339	53.9219	49.4567	0.343208	60.1103	61.5667	0.530028	0.482582	0.865551	54.0058	49.615	0.343331	60.0804	61.3025	0.53467	0.477477	0.870046	-2.49826	-1.57545	-1.70077e-08	3.19025	2.15727	0.0447999	0.147307	0.0798556	-3.01738	-3.434	0.000181426	1.49281	3.60236	0.0341772	0.175559	0.0478584	53.9272	49.5971	0.343172	59.6603	61.0791	0.535021	0.474259	0.869641	53.8614	49.5175	0.343172	59.6884	61.297	0.534014	0.476567	0.868545
GBS364	NMSU 20C327	54.0266	49.6883	0.343264	60.502	61.1611	0.529175	0.513731	0.86378	54.243	49.8144	0.343313	60.8257	60.7987	0.532878	0.50526	0.867679	-2.50432	-1.27848	-1.5676e-08	3.70199	1.08812	0.0447341	0.174839	0.0790267	-2.97821	-3.37629	0.000183095	1.91866	3.14378	0.0342353	0.189818	0.0476187	54.0017	49.7608	0.343172	58.4479	60.4826	0.534791	0.509772	0.869123	53.9993	49.7228	0.343172	59.7082	60.6682	0.533719	0.512661	0.86789
GBS365	NMSU 20C328	53.8739	49.6472	0.34327	60.656	61.5178	0.528017	0.510403	0.867034	53.9425	49.6441	0.34339	60.7882	60.9766	0.530264	0.505097	0.867661	-2.62944	-1.57318	-1.49974e-08	3.53185	1.94759	0.0445861	0.182191	0.0813016	-3.06844	-3.42156	0.000186815	2.29342	3.28673	0.0341854	0.201621	0.0479479	53.9124	49.6769	0.343172	60.2183	61.0781	0.534544	0.507723	0.870094	53.8793	49.6322	0.343172	60.3541	61.1836	0.533375	0.509004	0.869151
GBS366	NMSU 20C306	53.72	48.8124	0.34259	63.9848	64.2796	0.513191	0.290626	0.831286	53.7633	48.9313	0.342494	63.955	64.3648	0.516156	0.288921	0.835153	-3.10641	-3.9352	-2.00114e-08	8.08401	3.81637	0.0410113	-0.0332393	0.0537443	-4.17093	-4.26413	0.000165192	7.24033	6.03479	0.0281152	-0.0491674	0.0441473	53.6169	48.9961	0.343172	64.4563	64.6028	0.526314	0.282223	0.852083	53.51	48.9248	0.343172	64.7478	64.5451	0.523615	0.28011	0.844942
GBS367	NMSU 20C309	53.7167	49.1006	0.342682	63.6014	63.1936	0.511165	0.31211	0.825118	53.8105	48.961	0.342541	63.5483	63.1707	0.515294	0.3139	0.831435	-2.96676	-3.85492	-1.75742e-08	8.08296	2.86697	0.0392131	0.0319459	0.0515682	-3.82035	-4.42552	0.000169374	6.39279	4.7419	0.0267111	-0.0294316	0.0422272	53.6502	49.0525	0.343172	64.8339	63.13	0.524961	0.297639	0.851542	53.5559	49.003	0.343172	64.5331	63.0699	0.522461	0.299127	0.844855
GBS368	NMSU 20C310	53.3641	48.7175	0.343326	62.6734	63.0004	0.527045	0.501168	0.867663	53.334	49.0325	0.343259	62.7924	63.5431	0.530905	0.491074	0.870082	-2.98425	-3.86344	-1.23158e-08	6.80295	2.62423	0.0444269	0.215225	0.0759058	-4.17493	-4.27031	0.000185184	5.5056	4.34218	0.0324779	0.184627	0.0481571	53.2036	48.7297	0.343172	63.9435	63.6136	0.532783	0.543762	0.867924	53.3128	48.8681	0.343172	63.3839	63.259	0.531497	0.541076	0.865897
GBS369	NMSU 20C314	53.9178	49.557	0.342866	62.7452	63.9669	0.526002	0.337122	0.852377	54.0152	49.5774	0.342925	63.4673	64.2888	0.529531	0.342867	0.856522	-2.69502	-3.05379	-1.83249e-08	6.78635	4.55988	0.0438389	-0.00709045	0.0675908	-3.35254	-3.62727	0.000170403	5.33166	5.74004	0.0333975	0.0407683	0.046385	53.7134	49.318	0.343172	62.618	64.2216	0.53164	0.3098	0.862707	53.8764	49.5352	0.343172	62.7358	64.3074	0.530064	0.314612	0.859338
GBS370	NMSU 20C319	53.8941	49.3024	0.342951	60.6244	61.6866	0.533506	0.405436	0.86757	53.7365	49.4058	0.343069	60.3229	61.4724	0.53175	0.420788	0.868392	-3.01461	-3.50725	-1.30051e-08	4.18876	1.83134	0.0458732	0.0807483	0.0763817	-3.63757	-3.73577	0.000176634	2.55058	3.68717	0.0381018	0.0700603	0.0474661	53.7325	49.3302	0.343172	59.8349	61.523	0.534178	0.391574	0.868811	53.6669	49.3115	0.343172	60.0009	61.5178	0.533345	0.395359	0.867795
GBS371	NMSU 20C343	53.4953	48.6657	0.342688	65.4711	63.2818	0.541681	0.507559	0.866078	53.4271	48.9735	0.342331	65.7155	63.4451	0.544527	0.501832	0.868668	-3.21708	-3.0128	-2.34015e-08	8.59061	3.92596	0.0484908	0.165822	0.0823968	-3.42114	-3.98687	0.000158223	8.89214	5.4315	0.042424	0.177722	0.0487956	53.4931	49.024	0.343172	66.238	63.7231	0.538737	0.485818	0.86881	53.4805	49.0304	0.343172	66.1394	63.6995	0.539066	0.483208	0.868109
GBS372	NMSU 20C344	53.6976	48.938	0.342344	64.2857	64.0958	0.540212	0.540618	0.867695	53.7168	49.325	0.341954	64.8405	64.3361	0.543691	0.538412	0.867073	-2.92403	-2.77012	-2.45297e-08	7.48722	4.6549	0.04885	0.19667	0.0805945	-3.56738	-3.90179	0.000154099	6.93787	5.54404	0.0428798	0.218482	0.0484068	53.5096	49.0816	0.343172	64.0816	64.3353	0.538575	0.565831	0.867742	53.6318	49.2417	0.343172	64.5627	64.1884	0.539361	0.560146	0.867636
GBS373	NMSU 20C345	53.5795	48.7522	0.342585	66.0486	63.7438	0.539599	0.508005	0.864532	53.5805	49.1073	0.342333	65.6796	64.2547	0.54293	0.511879	0.867316	-3.10892	-3.01724	-2.28919e-08	8.52327	4.46773	0.0480113	0.211688	0.0815655	-3.56832	-4.00824	0.000160308	9.2955	5.4693	0.041778	0.170254	0.0482685	53.5141	49.024	0.343172	67.5156	63.9275	0.538101	0.500116	0.868191	53.5104	49.0552	0.343172	66.8503	64.0871	0.538561	0.503104	0.86761
GBS374	NMSU 20C346	53.704	48.8983	0.342632	67.2086	63.9536	0.540425	0.535102	0.867389	53.5368	49.0797	0.342487	66.1967	64.8208	0.541526	0.549416	0.873966	-3.1785	-3.28493	-2.2522e-08	10.1756	5.26297	0.0481778	0.238881	0.0824424	-3.53478	-4.15195	0.00016319	10.0117	5.53341	0.0420034	0.224098	0.0489729	53.4486	48.8757	0.343172	69.1472	64.632	0.537797	0.563219	0.868461	53.5561	49.0216	0.343172	68.1156	64.6368	0.538425	0.557987	0.868887
GBS636	Mesilla	54.2084	49.8782	0.343569	67.4968	61.3914	0.557345	0.358739	0.918068	54.467	50.2214	0.343709	67.1864	61.3044	0.556198	0.365675	0.904272	-3.01076	-3.73453	2.65445e-08	12.0201	1.5605	0.0698684	0.0792548	0.115445	-3.02405	-3.11405	0.000266452	9.81122	3.77223	0.0659507	0.049753	0.0551498	54.1294	49.9373	0.343172	68.9176	62.0304	0.556242	0.400461	0.906469	54.1904	49.9938	0.343172	68.7814	61.7349	0.555163	0.399132	0.905327
GBS637	Mammoth	53.9286	49.1766	0.345312	63.1001	59.8642	0.55313	0.410026	0.933344	53.8679	49.2637	0.345621	62.6779	59.8309	0.552625	0.41323	0.93911	-2.61731	-3.89534	6.29827e-08	8.07345	0.466276	0.0592647	0.115016	0.113112	-3.48591	-2.90613	0.0002893	6.39928	1.37278	0.0594516	0.0917674	0.0646636	53.7324	49.0491	0.343172	64.3105	59.8671	0.548339	0.427206	0.9149	53.9665	49.3871	0.343172	63.8756	59.9902	0.54951	0.428031	0.922073
GBS638	Doblon	48.4444	0.345088	56.3833	56.9091	0.519286	0.61722	0.883847	53.3212	48.6426	0.3455	56.9815	56.4765	0.520504	0.611545	0.886736	0.886736	-3.76988	-4.65765	3.55728e-08	2.07115	-3.65795	0.0474369	0.352396	0.0882946	-4.25885	-4.54381	0.000282061	-0.398568	-0.826918	0.0373069	0.32646	0.047117	52.981	48.1858	0.343172	56.1639	56.4696	0.531385	0.673119	0.879548	53.227	48.5127	0.343172	56.3415	56.3893	0.528942	0.66492	0.877834
GBS640	Devil	52.1621	0.344104	71.6397	61.2261	0.534337	0.161531	0.897319	56.4885	51.9763	0.343995	71.6	61.0194	0.528642	0.175429	0.899035	0.899035	-1.06415	-1.0593	3.39548e-08	17.2785	1.05008	0.0534331	-0.171397	0.0882314	-1.52301	-0.860624	0.000272969	16.3718	3.479	0.0439175	-0.187159	0.0548044	56.2407	52.289	0.343172	76.567	61.0081	0.536474	0.144302	0.891011	56.2725	52.2778	0.343172	74.6736	61.1261	0.535172	0.147143	0.892326
[truncated: 48 more columns]

## Sheet: BLUP
Table S2. Phenotypic trait data (represented as best linear unbiased prediction (BLUP) values) for different complex traits in chile pepper used for cross-validations and genomewide selection.
Genotype	Total yield per plant	Mature green yield	Mature red yield	Ten pod weight	Plant height	First pod date	Flowering time	Plant width
GBS001	0.831	0.343	0.493	0.512	48.683	53.11	47.742	59.794
GBS002	0.811	0.342	0.497	0.389	60.182	52.234	46.235	61.404
GBS003	0.685	0.34	0.429	0.389	61.218	54.33	50.406	57.066
GBS004	0.83	0.34	0.535	0.28	58.786	51.929	47.443	58.752
GBS005	0.651	0.34	0.393	0.363	49.729	53.11	47.742	52.234
GBS006	0.876	0.346	0.462	0.52	58.981	51.625	47.53	61.742
GBS007	0.886	0.344	0.524	0.494	64.313	52.095	47.939	61.338
GBS008	0.779	0.34	0.504	0.489	53.694	55.578	51.758	60.859
GBS009	0.827	0.343	0.5	0.372	49.236	59.89	55.862	50.203
GBS010	0.854	0.343	0.504	0.372	62.526	52.575	48.402	71.566
GBS011	0.827	0.343	0.5	0.372	59.63	57.087	52.513	61.184
GBS012	0.827	0.343	0.5	0.372	71.446	57.947	52.94	60.627
GBS013	0.976	0.351	0.486	0.474	63.055	56.053	51.232	65.416
GBS014	0.642	0.341	0.5	0.172	54.537	51.721	47.194	55.885
GBS015	0.559	0.342	0.408	0.161	59.345	52.501	47.734	51.15
GBS016	0.594	0.341	0.5	0.016	49.079	54.335	49.933	48.375
GBS017	0.628	0.339	0.435	0.296	58.34	54.194	50.532	62.388
GBS018	0.894	0.34	0.621	0.544	60.053	50.634	46.563	63.083
GBS019	0.827	0.343	0.5	0.372	56.894	53.613	49.178	65.483
GBS020	1.995	0.385	0.737	0.139	41.996	51.456	47.295	45.338
GBS021	0.864	0.337	0.649	0.102	38.027	55.958	51.625	45.869
GBS022	0.74	0.344	0.441	0.144	67.774	51.95	47.444	54.427
GBS023	0.827	0.343	0.5	0.372	38.47	55.958	51.625	45.851
GBS024	0.827	0.343	0.5	0.372	36.679	55.958	51.625	42.581
GBS025	0.827	0.343	0.5	0.372	29.247	53.35	46.784	34.814
GBS026	0.827	0.343	0.5	0.372	35.49	53.214	48.636	51.016
GBS027	0.827	0.343	0.5	0.372	34.371	55.958	51.625	46.218
GBS028	0.827	0.343	0.5	0.372	30.147	53.133	48.715	43.106
GBS029	0.867	0.34	0.591	0.205	48.747	52.528	49.113	62.119
GBS030	0.725	0.341	0.489	0.171	62.648	52.577	48.591	67.884
GBS031	0.823	0.339	0.612	0.734	56.372	53.014	49.037	68.626
GBS032	0.808	0.339	0.566	0.496	62.652	55.711	51.934	65.837
GBS033	0.738	0.344	0.43	0.253	65.612	57.062	53.481	61.122
GBS034	0.704	0.34	0.493	0.328	66.74	53.014	49.037	67.958
GBS035	0.827	0.343	0.5	0.372	39.488	50.652	45.91	50.345
GBS036	0.827	0.343	0.5	0.372	51.592	50.652	45.91	45.46
GBS037	0.827	0.343	0.5	0.372	32.855	51.933	47.417	48.826
GBS038	0.827	0.343	0.5	0.372	30.519	54.93	50.501	43.472
GBS039	0.827	0.343	0.5	0.372	29.085	54.203	47.526	36.391
GBS040	0.827	0.343	0.5	0.372	25.493	54.548	50.066	45.803
GBS041	0.674	0.339	0.448	0.219	41.065	55.082	50.656	52.154
GBS042	0.664	0.336	0.533	0.223	62.939	53.014	49.037	58.985
GBS043	0.792	0.345	0.452	0.315	49.917	52.709	48.579	54.003
GBS044	0.819	0.346	0.465	0.626	66.715	57.143	53.402	64.553
GBS045	0.827	0.343	0.5	0.372	30.405	57.637	52.657	44.702
GBS046	0.827	0.343	0.5	0.372	36.81	69.377	64.024	50.039
GBS047	0.563	0.339	0.384	0.331	53.581	50.459	47.364	60.484
GBS048	0.943	0.344	0.631	0.759	43.598	50.668	46.467	53.099
GBS049	0.677	0.344	0.473	0.371	69.707	50.156	45.903	56.406
GBS050	0.531	0.335	0.398	0.111	46.123	50.803	46.862	41.87
GBS051	1.034	0.344	0.657	0.17	71.882	68.663	65.051	70.82
GBS052	0.696	0.348	0.364	0.124	79.43	70.16	66.246	70.911
GBS053	0.737	0.338	0.535	0.185	78.027	68.035	64.351	74.273
GBS054	1.03	0.344	0.66	0.177	45.118	82.141	78.169	67.262
GBS055	0.736	0.345	0.424	0.108	71.761	80.201	76.795	67.822
GBS056	0.472	0.338	0.348	0.128	56.445	48.472	44.637	63.417
GBS057	0.874	0.346	0.503	0.232	60.292	59.234	54.16	78.203
GBS058	0.665	0.343	0.403	0.24	57.706	54.686	50.46	47.92
GBS059	0.429	0.336	0.314	0.176	57.77	49.886	44.774	54.747
GBS060	0.605	0.344	0.328	0.409	73.982	58.545	54.579	66.387
GBS061	0.827	0.343	0.5	0.372	70.87	65.623	61.809	72.125
GBS062	0.712	0.347	0.404	0.826	39.028	49.973	46.284	46.765
GBS063	0.939	0.343	0.545	0.306	64.366	55.821	52.531	65.805
GBS064	0.827	0.343	0.5	0.372	70.026	53.856	49.337	60.455
GBS066	0.827	0.343	0.5	0.372	72.122	68.38	64.287	56.578
GBS068	0.827	0.343	0.5	0.372	93.84	49.771	46.36	59.565
GBS069	0.827	0.343	0.5	0.372	96.905	62.866	58.298	65.995
GBS070	0.827	0.343	0.5	0.372	76.565	65.623	61.809	76.779
GBS071	0.827	0.343	0.5	0.372	77.625	62.866	58.298	77.52
GBS072	0.827	0.343	0.5	0.372	68.99	62.866	58.298	52.245
GBS073	0.827	0.343	0.5	0.372	66.8	62.866	58.298	53.036
GBS074	0.827	0.343	0.5	0.372	70.116	62.866	58.298	72.225
GBS075	0.827	0.343	0.5	0.372	67.801	62.866	58.298	67.132
GBS076	0.827	0.343	0.5	0.372	56.054	61.631	59.751	48.186
GBS079	0.827	0.343	0.5	0.372	61.917	62.866	58.298	67.874
GBS080	0.827	0.343	0.5	0.372	63.768	62.005	58.248	73.103
GBS081	0.827	0.343	0.5	0.372	57.668	59.189	54.883	63.149
GBS083	0.827	0.343	0.5	0.372	49.813	58.191	54.149	53.846
GBS084	0.827	0.343	0.5	0.372	75.975	64.763	75.53	79.236
GBS085	0.827	0.343	0.5	0.372	87.05	64.763	61.759	68.209
GBS087	0.827	0.343	0.5	0.372	90.56	64.763	61.759	63.263
GBS088	0.827	0.343	0.5	0.372	96.26	64.763	61.759	74.044
GBS089	0.827	0.343	0.5	0.372	76.85	79.145	75.305	66.693
GBS090	0.607	0.34	0.5	0.289	38.7	56.248	52.12	52.145
GBS091	0.827	0.343	0.5	0.372	47.343	74.843	71.21	56.846
GBS092	0.827	0.343	0.5	0.372	55.944	62.005	58.248	64.994
GBS127	0.827	0.343	0.5	0.372	60.205	63.942	60.399	62.909
GBS130	0.827	0.343	0.5	0.372	59.63	64.472	61.063	61.184
GBS223	0.827	0.343	0.5	0.372	45.669	59.124	55.332	61.345
GBS224	0.827	0.343	0.5	0.372	59.63	53.525	49.276	61.184
GBS225	0.827	0.343	0.5	0.372	28.5	53.525	49.276	35.022
GBS226	0.827	0.343	0.5	0.372	51.551	58.968	54.518	52.518
GBS227	0.655	0.353	0.211	0.57	64.376	60.897	56.595	54.302
GBS228	0.827	0.343	0.5	0.372	60.638	71.87	67.851	69.779
GBS229	0.827	0.343	0.5	0.372	59.918	55.253	51.94	83.023
GBS230	0.918	0.349	0.487	0.24	56.295	62.773	58.515	62.301
GBS231	0.604	0.337	0.441	0.206	53.464	58.545	54.579	62.409
GBS232	0.827	0.343	0.5	0.372	59.63	63.156	59.519	56.473
GBS233	0.827	0.343	0.5	0.372	76.304	68.175	64.537	77.707
GBS234	1.013	0.357	0.411	0.049	37.269	58.203	54.203	69.445
GBS235	0.876	0.345	0.518	0.175	50.516	69.725	65.447	68.582
GBS236	0.827	0.343	0.5	0.372	66.103	66.647	63.198	65.368
GBS237	0.982	0.349	0.531	0.347	68.328	71.75	67.631	68.396
GBS238	0.857	0.34	0.583	0.183	64.37	68.175	64.537	83.024
GBS239	0.953	0.354	0.425	0.129	72.981	59.677	55.206	61.591
GBS240	0.953	0.351	0.475	0.214	59.798	63.476	59.12	72.733
GBS241	0.964	0.342	0.638	0.237	61.717	63.077	58.578	66.446
GBS242	0.827	0.343	0.5	0.372	46.006	63.5	59.7	76.827
GBS243	0.939	0.347	0.542	0.216	69.122	69.963	66.427	73.417
GBS244	0.883	0.34	0.615	0.239	53.185	63.023	59.848	71.5
GBS245	0.585	0.339	0.404	0.216	75.877	72.719	66.427	69.212
GBS246	1.051	0.338	0.761	0.216	59.745	65.044	59.994	66.782
GBS247	0.511	0.337	0.348	0.183	77.476	71.87	66.88	87.722
GBS248	0.806	0.347	0.431	0.239	46.454	61.003	56.596	62.896
GBS249	0.827	0.343	0.5	0.372	59.274	63.76	60.809	60.229
GBS250	0.886	0.352	0.417	0.305	67.006	66.154	61.963	53.512
GBS251	0.827	0.343	0.5	0.372	59.63	63.76	74.926	61.184
GBS252	0.827	0.343	0.5	0.372	64.059	72.234	67.678	61.732
GBS253	0.827	0.343	0.5	0.372	53.165	72.694	68.787	61.122
GBS254	0.827	0.343	0.5	0.372	62.738	64.325	58.734	62.983
GBS255	0.827	0.343	0.5	0.372	53.713	74.235	69.696	55.259
GBS257	0.677	0.34	0.484	0.275	66.642	58.013	54.63	72.762
GBS258	0.827	0.343	0.5	0.372	54.421	54.248	50.032	62.535
GBS260	0.827	0.343	0.5	0.372	60.463	61.959	56.606	66.866
GBS262	0.827	0.343	0.5	0.372	43.227	61.791	57.225	49.403
GBS263	0.81	0.348	0.422	0.15	61.67	66.833	63.209	73.765
GBS264	0.666	0.338	0.529	0.152	59.924	66.833	63.209	58.811
GBS265	0.827	0.343	0.5	0.372	59.63	66.833	63.209	61.184
GBS266	0.827	0.343	0.5	0.372	54.51	77.617	75.352	59.768
GBS267	0.836	0.344	0.507	0.181	61.245	53.035	48.937	55.713
GBS268	0.811	0.337	0.592	0.224	39.361	50.974	47.219	48.576
GBS269	0.827	0.343	0.5	0.372	56.081	54.323	51.21	60.287
GBS270	0.634	0.337	0.474	0.235	56.018	51.624	48.558	58.206
GBS271	0.956	0.351	0.482	0.165	56.025	73.374	69.217	63.447
GBS272	0.769	0.34	0.521	0.499	62.582	59.253	54.45	66
GBS273	0.391	0.333	0.312	0.08	40.919	51.162	47.472	45.884
GBS274	0.827	0.343	0.5	0.372	68.55	61.726	57.215	66.399
GBS275	0.853	0.34	0.537	0.123	59.756	51.619	47.38	56.428
GBS277	0.72	0.338	0.439	0.108	59.899	51.067	47.05	58.655
GBS278	0.544	0.341	0.307	0.134	52.652	51.883	47.528	53.16
GBS279	0.917	0.339	0.596	0.154	52.211	58.707	54.695	57.362
GBS280	0.77	0.34	0.46	0.115	57.989	52.018	47.921	51.664
GBS281	0.612	0.339	0.294	0.142	45.605	51.619	47.38	48.144
GBS282	0.899	0.339	0.523	0.693	56.1	59.529	55.427	56.601
GBS283	0.835	0.354	0.408	1.708	54.878	52.74	48.676	48.86
GBS284	0.931	0.357	0.446	1.431	45.018	59.049	55.522	49.951
GBS285	0.834	0.349	0.5	1.265	51.96	52.323	48.379	47.09
GBS286	0.6	0.347	0.378	0.303	37.901	52.323	48.379	40.735
GBS289	1.022	0.341	0.679	0.187	50.458	54.37	51.05	58.243
GBS291	0.827	0.343	0.5	0.372	44.833	51.479	48.139	49.237
GBS292	0.827	0.343	0.5	0.372	44.544	51.063	47.417	52.704
GBS293	0.638	0.346	0.305	0.637	46.294	51.338	48.314	55.257
GBS295	0.827	0.343	0.5	0.372	43.055	66.945	63.522	49.206
GBS296	0.827	0.343	0.5	0.372	65.638	67.896	64.393	73.019
GBS297	0.827	0.343	0.5	0.372	62.036	60.127	55.913	62.167
GBS298	0.827	0.343	0.5	0.372	62.38	70.019	64.619	68.191
GBS299	0.863	0.348	0.459	0.637	62.849	53.927	49.696	65.357
GBS300	0.827	0.343	0.5	0.372	67.073	65.739	61.17	74.816
GBS301	0.785	0.341	0.484	0.217	65.529	51.479	47.713	64.642
GBS321	0.683	0.339	0.46	0.372	84.755	66.765	61.112	74.265
GBS322	0.898	0.346	0.496	0.278	63.93	55.156	51.42	63.101
GBS323	0.835	0.343	0.506	0.27	62.88	50.322	46.055	55.683
GBS324	0.84	0.34	0.549	0.272	64.44	52.734	49.419	65.769
GBS325	1.085	0.344	0.669	0.252	56.481	56.037	52.557	63.474
GBS326	0.944	0.339	0.635	0.163	50.821	52.153	48.065	58.293
GBS327	0.79	0.341	0.512	0.189	63.823	52.459	48.523	59.573
GBS328	1.051	0.344	0.653	0.283	62.112	52.688	47.404	59.545
GBS329	0.981	0.338	0.722	0.285	56.139	57.294	53.887	60.26
GBS330	1	0.344	0.61	0.276	60.355	52.443	48.235	58.341
GBS331	1.628	0.35	1.014	0.598	59.853	59.571	55.052	63.195
GBS332	0.935	0.347	0.509	0.356	67.446	54.117	49.862	73.69
GBS333	0.635	0.339	0.396	0.283	60.411	53.858	49.687	54.166
GBS334	0.82	0.342	0.517	0.251	59.602	53.477	49.252	66.16
GBS335	0.751	0.335	0.549	0.511	59.536	60.426	56.706	50.05
GBS338	0.868	0.34	0.57	0.614	60.34	54.117	49.862	60.194
GBS339	0.878	0.349	0.442	0.647	58.982	52.657	48.226	58.78
GBS340	0.917	0.347	0.507	0.484	58.134	53.937	49.733	58.598
GBS341	0.839	0.341	0.533	0.523	58.444	55.115	50.596	67.47
GBS342	0.957	0.338	0.672	0.482	57.552	54.117	49.862	60.155
GBS343	1.007	0.343	0.628	0.577	51.996	53.937	49.733	64.514
GBS344	0.805	0.338	0.561	0.492	56.352	59.205	55.434	68.328
GBS345	0.865	0.345	0.495	0.465	59.113	53.929	48.447	62.745
GBS346	0.809	0.344	0.475	0.632	59.63	55.615	51.514	61.184
GBS358	1.009	0.337	0.736	0.53	58.945	56.565	51.844	65.266
GBS359	0.78	0.342	0.491	0.501	56.237	51.538	47.022	58.139
GBS360	0.722	0.346	0.37	0.21	52.245	53.904	49.47	55.123
GBS361	0.68	0.34	0.442	0.516	57.564	67.662	63.695	54.808
GBS362	0.923	0.336	0.73	0.587	60.733	52.049	47.586	59.52
GBS363	0.844	0.347	0.476	0.46	60.156	52.265	48.126	62.552
GBS364	0.857	0.346	0.483	0.502	56.478	50.52	46.247	52.695
GBS365	0.95	0.36	0.34	0.496	60.528	51.838	48.482	64.363
GBS366	0.648	0.338	0.462	0.269	64.298	55.102	49.63	68.799
GBS367	0.512	0.335	0.375	0.288	65.04	54.557	50.058	61.665
GBS368	1.149	0.353	0.603	0.601	64.131	51.538	47.022	64.773
GBS369	0.907	0.343	0.555	0.285	62.735	52.726	48.608	66.211
GBS370	0.827	0.343	0.5	0.372	59.63	53.715	49.744	61.184
GBS371	0.798	0.338	0.593	0.455	65.875	52.49	48.439	58.574
GBS372	0.848	0.333	0.629	0.596	63.687	51.785	47.439	68.736
GBS373	0.872	0.344	0.542	0.473	68.204	52.265	48.126	64.036
GBS374	0.935	0.344	0.57	0.584	70.168	51.597	46.146	68.568
GBS636	0.921	0.347	0.51	0.429	68.964	53.056	48.861	60.763
GBS637	1.153	0.351	0.629	0.438	64.486	53.047	47.574	62.015
GBS638	1.044	0.352	0.526	0.706	56.133	51.597	46.146	57.485
GBS640	0.936	0.348	0.488	0.136	77.824	56.396	52.727	61.377
