# Supplementary material for: Ridge regression and deep learning models for genome-wide selection of complex traits in New Mexican Chile peppers
Source: BMC Genom Data. 2023 Dec 18;24:80. doi: 10.1186/s12863-023-01179-6 (PMC10726521; doi:10.1186/s12863-023-01179-6)
Supplement: Supplementary file 5 — Supplementary Material 5: Additional file 5. Figure S1. Heat map of the genomic relationship (kinship) matrix of the 204 chile pepper (Capsicum spp.) genotypes derived from 14,922 SNP markers. [file 12863_2023_1179_MOESM5_ESM.xlsx]

## Sheet: Numeric
Table S1. Genotype data (numeric) of the 204 chile pepper genotypes for 14,922 single nucleotide polymorphism (SNP) markers used for genomic prediction.
	SCM0028121105050	SCM0028121105062	SCM0028121141727	SCM0028121177620	SCM0028121181195	SCM0028121181459	SCM0028121188744	SCM0028121198898	SCM0028121204667	SCM0028121219654	SCM0028121219848	SCM0028121243328	SCM0028121246239	SCM0028121296059	SCM0028121325962	SCM0028121526206	SCM0028121560985	SCM0028121560992	SCM0028121561025	SCM0028121591868	SCM0028121596293	SCM0028121644393	SCM0028121694592	SCM0028121737649	SCM0028121756834	SCM0028121842890	SCM0028121843043	SCM0028121853254	SCM0028121904050	SCM0028121904053	SCM0028121904134	SCM0028121976995	SCM00281211066162	SCM00281211094115	SCM00281211094144	SCM00281211130349	SCM00281211130600	SCM00281211243111	SCM00281211291243	SCM00281211356725	SCM00281211356912	SCM00281211420986	SCM00281211503356	SCM00281211503362	SCM00281211503719	SCM00281211504848	SCM00281211504864	SCM00281211538893	SCM00281211559524
GBS001	0	0	0	0	0	0	0	0	0	0	0	0	0	0	0	0	0	1	1	0	0	0	0	0	0	0	0	0	0	0	0	0	0	0	0	0	0	0	0	0	0	0	0	0	0	1	1	0	1
GBS002	2	0	0	0	0	0	0	0	0	0	0	0	0	0	0	0	0	0	0	0	0	0	0	0	0	0	0	0	0	0	0	0	0	0	0	0	0	0	0	0	0	0	0	0	0	1	1	0	1
GBS003	2	0	0	0	0	0	0	0	0	0	0	0	0	0	0	0	0	0	1	0	0	0	0	0	0	0	0	0	0	0	0	0	0	0	0	0	0	0	0	0	0	0	0	0	1	1	1	0	1
GBS004	2	0	0	0	0	0	0	0	0	0	0	0	0	0	0	0	0	1	1	0	0	0	0	0	0	0	0	0	0	0	0	0	0	0	0	0	0	0	0	0	0	0	0	0	0	1	1	0	0
GBS005	2	0	0	0	0	0	0	0	0	0	0	0	0	0	0	0	0	1	0	0	0	0	0	0	0	0	0	0	0	0	0	0	0	0	0	0	0	0	0	0	0	0	0	0	0	0	0	0	0
GBS006	0	2	0	0	0	0	0	0	0	0	0	0	0	0	0	0	0	1	1	0	0	0	0	0	0	0	0	0	0	0	0	0	0	0	0	0	0	0	0	0	0	0	0	0	0	1	1	0	1
GBS007	2	0	0	0	0	0	0	0	0	0	0	0	1	0	0	0	0	0	1	0	0	0	0	0	0	0	0	0	0	0	0	0	0	0	0	0	0	0	0	0	0	0	1	1	0	0	0	0	1
GBS008	0	2	0	0	0	0	0	0	0	0	0	0	0	0	0	0	0	1	1	0	0	0	0	0	0	0	0	0	0	0	0	0	0	0	0	0	0	0	0	0	0	0	0	0	0	1	1	0	1
GBS009	2	0	0	0	0	0	0	0	0	0	2	0	0	0	0	0	0	0	0	0	0	0	0	0	0	0	0	0	0	1	0	0	0	0	0	0	0	0	0	0	0	2	0	0	0	0	0	0	1
GBS010	2	0	0	0	0	0	0	0	0	0	0	0	0	0	0	0	0	0	0	0	0	0	0	0	0	0	0	0	0	0	0	0	0	0	0	0	0	0	0	0	0	0	0	0	0	0	0	0	1
GBS011	2	0	0	0	0	0	0	0	0	0	0	0	0	0	0	0	0	1	0	0	0	0	0	0	1	2	0	2	0	0	0	0	0	0	0	0	0	0	0	0	0	0	0	0	0	0	0	0	1
GBS012	0	0	0	2	2	0	0	0	0	0	2	0	0	0	0	0	0	0	0	0	0	0	0	0	0	0	0	0	0	2	0	0	0	0	0	0	0	0	0	0	0	1	1	1	0	1	1	0	0
GBS013	0	2	0	0	0	0	0	0	0	0	0	0	0	0	0	0	0	0	0	0	0	0	0	0	0	0	0	0	0	0	0	0	0	0	0	0	0	1	0	0	0	0	0	0	0	1	1	0	1
GBS014	0	2	0	0	0	0	0	0	0	0	0	0	0	0	0	0	0	1	0	0	0	0	0	0	2	1	0	2	0	0	0	0	0	0	0	0	0	0	0	0	0	0	0	0	0	1	1	0	1
GBS015	0	0	0	0	0	0	0	0	0	0	0	0	0	0	0	0	0	0	0	0	0	0	0	0	2	2	0	2	0	0	0	0	0	1	0	0	1	0	0	0	0	0	0	0	0	0	0	0	2
GBS016	0	0	0	0	0	0	0	0	0	0	0	0	0	0	0	0	0	0	1	0	0	0	0	0	2	2	0	1	0	0	0	0	0	0	0	0	0	0	0	0	0	0	1	1	0	1	1	0	0
GBS017	2	0	0	0	0	0	0	0	0	0	0	0	0	0	0	0	0	0	1	0	0	0	0	0	0	0	0	0	0	0	0	0	0	0	0	0	0	0	0	0	0	0	0	0	0	1	1	0	1
GBS018	0	0	0	0	0	0	0	0	0	0	0	0	0	0	0	0	0	0	1	0	0	0	0	0	0	1	0	0	0	0	0	0	0	0	0	0	0	0	0	0	0	0	0	0	0	2	2	0	1
GBS019	2	0	0	0	0	0	0	0	0	0	0	0	0	0	0	0	0	1	0	0	0	0	0	0	0	1	0	1	0	1	0	0	0	0	0	0	0	0	0	0	0	0	1	1	0	1	1	0	0
GBS020	0	0	0	0	0	0	0	0	0	0	0	0	0	0	0	0	0	0	1	0	0	0	0	0	0	0	0	0	0	0	0	0	0	0	0	0	0	0	0	0	0	0	0	0	1	0	0	0	1
GBS021	0	0	0	0	0	0	0	0	0	0	2	0	0	0	0	0	0	0	0	0	0	0	0	0	2	0	0	0	0	1	0	0	0	0	0	0	0	0	0	0	0	0	1	0	0	1	1	0	0
GBS022	2	0	0	0	0	0	2	2	0	0	0	0	0	0	2	2	2	0	1	2	2	0	0	2	2	2	0	2	0	2	0	2	0	0	0	0	0	0	0	0	0	0	1	1	0	1	1	2	0
GBS023	2	0	0	1	0	0	0	0	0	0	0	0	0	0	0	0	0	0	0	0	0	0	0	0	2	2	0	2	0	0	0	0	0	0	0	0	0	0	0	0	0	0	1	1	0	0	0	0	0
GBS024	2	0	0	0	0	0	0	0	0	0	0	0	0	0	0	0	0	1	0	0	0	0	0	0	2	2	0	2	0	0	0	0	0	0	0	0	0	0	0	0	0	0	0	0	0	0	0	0	0
GBS025	2	0	0	0	0	0	0	0	0	0	0	0	0	0	0	0	0	1	0	0	0	0	0	0	2	2	0	2	0	0	0	0	0	0	0	0	0	0	0	0	0	0	0	0	0	0	0	0	0
GBS026	2	0	0	0	0	0	0	0	0	0	0	0	0	0	0	0	0	0	1	0	0	0	0	0	2	2	0	2	0	0	0	0	0	0	0	0	0	0	0	0	0	0	1	0	0	1	1	0	0
GBS027	2	0	0	0	0	0	0	0	0	0	0	0	0	0	0	0	0	1	1	0	0	0	0	0	2	2	0	2	0	0	0	0	0	0	0	0	0	0	0	0	0	0	1	1	0	1	1	0	0
GBS028	2	0	0	0	0	0	0	0	0	0	0	0	0	0	0	0	0	1	1	0	0	0	0	0	2	2	0	2	0	0	0	0	0	0	0	0	0	0	0	0	0	0	1	1	0	1	1	0	1
GBS029	0	0	0	0	0	0	0	0	0	0	2	0	0	0	0	0	0	0	0	0	0	0	0	0	2	0	0	0	0	0	1	0	0	0	0	0	0	0	0	0	0	0	1	2	0	1	1	0	1
GBS030	2	0	0	0	0	0	0	0	0	0	0	0	0	0	0	0	0	0	0	0	0	0	0	0	0	0	0	0	0	0	0	0	0	0	0	0	0	0	0	0	0	0	0	0	0	1	1	0	0
GBS031	2	0	0	0	0	0	0	0	0	0	0	0	0	0	0	0	0	1	1	0	0	0	0	0	0	0	0	0	1	0	0	0	0	0	0	0	0	0	0	0	0	0	0	0	0	0	0	0	2
GBS032	0	2	0	0	0	0	0	0	0	0	0	0	0	0	0	0	0	0	0	0	0	0	0	0	0	0	0	0	0	0	0	0	0	0	0	0	0	0	0	0	0	0	0	0	0	0	0	0	0
GBS033	0	0	0	0	0	0	0	0	0	0	0	0	0	0	0	0	0	0	0	0	0	0	0	0	0	0	0	0	0	0	0	0	0	0	0	0	0	0	0	0	0	0	0	0	0	1	1	0	1
GBS034	2	0	0	0	0	0	0	0	0	0	0	0	0	0	0	0	0	0	1	0	0	0	0	0	0	0	0	0	0	2	0	0	0	0	0	0	0	0	0	0	0	0	0	0	0	1	1	0	2
GBS035	2	0	0	0	0	0	0	0	0	0	2	0	0	0	0	0	0	1	1	0	0	0	0	0	0	0	0	0	0	2	0	0	0	0	0	0	0	0	0	0	0	2	1	1	0	0	0	0	1
GBS036	0	0	0	0	0	0	0	0	0	0	0	0	0	0	0	0	0	0	0	0	0	0	0	0	2	1	0	2	0	0	0	0	0	0	0	0	0	0	0	0	0	0	1	1	0	1	1	0	0
GBS037	2	0	0	0	0	0	0	0	0	0	2	0	0	0	0	0	0	0	0	0	0	0	0	0	2	2	0	1	0	0	0	0	0	0	0	0	0	0	0	0	0	1	0	0	0	1	1	0	0
GBS038	2	0	0	0	0	0	0	0	0	0	0	0	0	0	0	0	0	0	0	0	0	0	0	0	2	2	0	2	0	0	0	0	0	0	0	0	0	0	0	0	0	0	0	0	0	1	1	0	0
GBS039	2	0	0	0	0	0	0	0	0	0	0	0	0	0	0	0	0	0	0	0	0	0	0	0	2	2	0	2	0	0	0	0	0	0	0	0	0	0	0	0	0	0	1	1	0	1	1	0	0
GBS040	2	0	0	0	0	0	0	0	0	0	0	0	0	0	0	0	0	0	0	0	0	0	0	0	2	2	0	2	0	0	0	0	0	0	0	0	0	0	0	0	0	0	1	1	0	1	1	0	0
GBS041	0	0	0	1	0	0	0	0	0	0	2	0	0	0	0	0	0	0	0	0	0	0	0	0	2	0	0	0	0	0	0	0	0	0	0	0	0	0	0	0	0	0	1	1	0	1	1	0	1
GBS042	0	0	0	0	0	0	0	0	0	0	2	0	0	0	0	0	0	0	0	0	0	0	0	0	2	0	0	0	0	0	0	0	0	0	0	0	0	0	0	0	0	0	0	0	0	0	0	0	0
GBS043	0	0	0	0	0	0	0	0	0	0	2	0	0	0	0	0	0	0	0	0	0	0	0	0	2	0	0	0	0	0	0	0	0	0	0	0	0	0	0	0	0	0	0	0	0	0	0	0	1
GBS044	2	0	0	0	0	0	0	0	0	0	0	0	0	0	0	0	0	0	0	0	0	0	0	0	0	0	0	0	0	0	0	0	0	0	0	0	0	0	0	0	0	0	0	0	0	1	1	0	0
GBS045	0	0	0	0	0	0	0	0	0	0	0	0	0	0	0	0	0	1	1	0	0	1	0	0	2	2	0	2	0	0	0	0	0	0	0	0	0	0	0	0	0	0	1	1	0	1	1	0	0
GBS046	0	0	0	0	0	0	0	0	0	0	0	0	0	0	0	0	0	0	0	0	0	0	0	0	2	2	0	2	0	0	0	0	0	0	0	0	0	0	0	0	0	0	1	1	0	0	0	0	1
GBS047	0	0	0	0	0	0	0	0	0	0	0	0	0	0	0	0	0	1	0	0	0	0	0	0	0	1	0	0	0	0	0	0	0	0	0	0	0	0	0	0	0	0	0	0	0	2	2	0	1
GBS048	2	0	0	0	0	0	0	0	0	0	0	0	0	0	0	0	0	0	1	0	0	0	0	0	0	0	0	0	0	0	0	0	0	0	0	0	0	0	0	0	0	0	0	0	0	1	1	0	1
GBS049	2	0	0	0	0	0	0	0	0	0	1	0	0	0	0	0	0	0	0	0	0	0	0	0	1	0	0	0	0	0	0	0	0	0	0	0	0	0	0	0	0	0	1	1	0	1	1	0	0
GBS050	0	0	0	0	0	0	0	0	0	0	0	0	0	0	0	0	0	1	1	0	0	0	0	0	0	0	0	0	0	0	0	0	0	0	0	0	0	0	0	0	0	0	1	1	0	1	1	0	0
GBS051	0	0	2	2	0	2	0	0	2	2	0	2	2	2	0	0	0	0	0	0	0	2	2	0	0	0	2	0	2	2	2	0	2	2	2	2	2	0	2	2	2	2	1	1	1	0	0	0	0
GBS052	0	0	2	2	0	2	0	0	2	2	0	2	2	2	0	2	0	0	0	0	0	2	2	0	0	0	2	0	2	2	2	0	2	2	2	2	2	0	2	2	2	2	0	0	0	1	1	0	0
GBS053	0	2	2	2	0	2	0	0	2	1	0	2	2	2	0	2	0	0	0	0	0	2	2	0	0	0	2	0	2	2	2	0	2	2	2	2	2	0	2	2	2	2	1	1	0	0	0	0	0
GBS054	0	0	2	2	0	2	0	0	2	0	0	1	2	2	0	1	0	0	0	0	0	2	2	0	0	0	2	0	1	1	2	0	2	2	2	2	2	0	2	2	2	2	1	1	0	1	1	0	0
GBS055	0	2	0	2	0	2	0	0	1	0	0	2	2	0	0	0	0	2	0	0	0	2	0	0	0	0	0	0	2	2	0	0	2	2	2	2	2	2	2	2	2	1	1	0	0	1	1	0	0
GBS056	0	0	0	0	0	0	0	0	0	0	0	0	0	0	0	0	0	1	0	0	0	0	0	0	0	0	0	0	0	0	0	0	0	0	0	0	0	0	0	0	0	1	0	0	0	0	0	0	1
GBS057	2	0	0	0	0	0	0	0	0	0	0	0	0	0	0	0	0	1	0	0	0	0	0	0	0	2	0	2	0	0	0	0	0	0	0	0	0	0	0	0	0	0	0	0	0	0	0	0	2
GBS058	0	0	0	0	0	0	0	0	0	0	0	0	0	0	0	0	0	1	1	0	0	0	0	0	0	2	0	2	0	0	0	0	1	0	0	0	0	0	0	0	0	0	0	0	0	1	1	0	1
GBS059	0	0	0	0	0	0	0	0	0	0	0	0	0	0	0	0	0	0	0	0	0	0	0	0	0	0	0	0	0	0	0	0	0	0	0	0	0	0	0	0	0	0	0	0	0	0	0	0	2
GBS060	0	0	0	0	0	0	0	0	0	0	0	0	0	0	0	0	0	0	0	0	0	0	0	0	0	0	0	0	0	0	0	0	0	0	0	0	0	0	0	0	0	0	0	0	0	1	1	0	2
GBS061	0	0	0	2	1	0	0	0	0	0	1	0	0	0	0	0	0	1	1	0	0	0	0	0	0	0	1	0	0	0	0	0	0	0	0	0	0	0	0	0	0	0	0	0	0	1	1	0	1
GBS062	2	0	0	0	0	0	0	0	0	0	0	0	0	0	0	0	0	1	1	0	0	0	0	0	0	0	0	0	0	0	0	0	0	0	0	0	0	0	0	0	0	0	0	0	0	1	1	0	0
GBS063	2	0	0	0	0	0	0	0	0	0	0	0	0	0	0	0	0	0	0	0	0	0	0	0	0	0	0	0	0	0	0	0	0	0	0	0	0	0	0	0	0	0	0	0	0	1	1	0	1
GBS064	0	0	0	2	2	0	0	0	0	0	0	0	0	0	0	0	0	0	0	0	0	0	0	0	0	2	0	2	0	0	0	0	0	0	0	0	0	0	0	0	0	0	1	0	0	1	1	0	0
GBS066	0	0	2	2	2	0	0	0	0	0	2	0	0	0	0	0	0	0	0	0	0	0	0	0	0	0	0	0	0	2	0	0	0	0	0	0	0	0	0	0	0	2	0	0	0	1	1	0	0
GBS068	0	0	0	2	0	0	0	0	0	0	0	0	0	0	0	0	0	0	0	0	0	0	0	0	0	0	1	0	0	2	0	0	2	0	2	0	0	0	0	0	0	2	1	1	2	1	1	0	1
GBS069	0	0	0	2	0	0	0	0	0	0	0	0	0	0	0	0	0	0	0	0	0	0	0	0	0	0	0	0	0	2	0	0	2	0	2	0	2	0	0	0	2	2	1	1	0	1	1	0	1
GBS070	0	0	0	2	0	0	0	0	0	0	0	0	0	0	0	0	0	0	0	0	0	0	0	0	0	0	0	0	0	2	0	0	1	0	1	0	0	0	0	0	0	2	0	1	1	1	1	0	1
GBS071	0	0	0	2	2	0	0	0	0	0	1	0	0	0	0	0	0	0	0	0	0	0	0	0	1	1	0	1	0	1	0	0	1	0	1	0	0	0	0	1	0	2	1	1	0	1	1	0	0
GBS072	0	0	0	0	0	0	0	0	0	0	0	0	0	0	0	0	0	0	0	0	0	0	0	0	0	0	0	0	1	1	0	0	0	0	0	0	0	0	0	0	0	0	0	0	0	0	0	0	0
GBS073	0	0	0	2	2	0	0	0	0	0	2	0	0	0	0	0	0	0	0	0	0	0	0	0	2	2	0	2	0	0	0	0	0	0	0	0	0	0	0	0	0	2	0	0	0	1	1	0	1
GBS074	0	0	0	2	2	0	0	0	0	0	2	0	0	0	0	0	0	0	0	0	0	0	0	0	2	2	0	2	0	0	0	0	0	0	0	0	0	0	0	0	0	2	0	0	0	1	1	0	1
GBS075	0	0	0	2	0	0	0	0	0	0	0	0	0	0	0	0	0	1	1	0	0	0	0	2	2	0	0	2	0	2	0	0	2	0	2	0	0	0	0	0	2	2	0	0	0	1	1	0	0
GBS076	2	0	0	2	2	0	0	0	0	0	2	0	0	0	0	0	0	0	0	0	0	0	0	0	0	0	0	0	0	2	0	0	0	0	0	0	1	0	0	0	0	2	1	1	0	0	0	0	0
GBS079	0	0	0	2	2	0	0	0	0	0	1	0	0	0	0	0	0	0	0	0	0	0	0	0	1	1	0	0	0	2	0	0	1	0	1	0	1	0	0	0	0	2	1	1	0	0	0	0	1
GBS080	0	0	0	2	2	0	0	0	0	0	2	0	0	0	0	0	0	0	0	0	0	0	0	1	1	1	0	2	0	1	0	0	1	0	1	0	0	0	0	0	1	2	1	1	1	0	0	0	0
GBS081	0	0	0	2	1	0	0	0	0	0	2	0	0	0	0	0	0	0	0	0	0	0	0	0	0	0	0	0	0	2	0	0	0	0	0	0	0	0	0	0	0	2	0	0	0	1	1	0	1
GBS083	0	0	0	2	2	0	0	0	0	0	2	0	0	0	0	0	0	0	0	0	0	0	0	0	0	0	0	0	0	2	0	0	0	0	0	0	0	0	0	0	0	1	0	0	0	1	1	0	2
GBS084	0	0	0	2	2	0	0	0	0	0	2	0	0	0	0	0	0	0	0	0	0	0	0	0	0	0	0	0	0	2	0	0	0	0	0	0	0	0	0	0	0	2	0	0	0	0	0	0	0
GBS085	0	0	0	0	0	0	0	0	0	0	2	0	0	0	0	0	0	0	0	0	0	0	0	0	2	2	0	2	0	2	0	0	0	0	0	0	0	0	0	0	1	2	1	1	0	1	1	0	1
GBS087	0	0	0	2	2	0	0	0	0	0	2	0	0	0	0	0	0	0	1	0	0	0	0	0	0	0	0	0	0	2	0	0	0	0	0	0	0	0	0	0	0	2	0	1	0	1	1	0	0
GBS088	0	0	0	2	2	0	0	0	0	0	2	0	1	0	0	0	0	0	0	0	0	0	0	0	0	0	0	0	0	2	0	0	0	0	0	0	0	0	0	0	0	2	0	1	0	0	0	0	1
GBS089	0	0	0	2	2	0	0	0	0	0	2	0	0	0	0	0	0	0	0	0	0	0	0	0	0	0	0	0	0	2	0	0	0	0	0	0	0	0	1	0	0	2	0	1	0	1	1	0	0
GBS090	2	0	0	0	0	0	0	0	0	0	0	0	0	0	0	0	0	0	0	0	0	0	0	0	2	2	0	2	0	2	0	0	0	0	0	0	0	0	0	0	0	0	1	1	1	1	1	0	1
GBS091	0	0	2	2	0	2	0	0	0	0	0	0	0	0	0	0	0	0	0	0	0	2	0	0	0	0	0	0	2	2	0	0	2	2	2	2	2	0	0	1	2	2	0	0	0	0	0	0	1
GBS092	0	0	0	0	0	0	0	0	0	0	1	0	0	0	0	0	0	0	1	0	0	0	0	0	0	0	0	0	0	2	0	0	0	0	0	0	0	0	0	0	0	0	0	0	0	0	0	0	1
GBS127	0	0	2	2	0	0	0	0	0	0	0	0	0	0	0	0	0	1	1	0	0	0	0	1	1	0	0	2	0	2	0	0	2	0	2	0	0	0	0	0	2	2	1	0	0	0	0	0	0
GBS130	0	0	2	2	0	0	0	0	0	0	0	0	0	0	0	0	0	0	1	0	0	0	0	0	0	0	0	2	0	1	0	0	2	0	2	0	0	0	1	0	2	2	1	1	0	0	0	0	0
GBS223	0	0	0	0	0	0	0	0	0	0	1	0	0	0	0	0	0	0	1	0	0	0	0	0	0	0	0	0	0	1	0	0	0	0	0	0	0	0	0	1	1	0	0	0	0	1	0	0	0
GBS224	0	0	0	2	2	0	0	0	0	0	2	0	0	0	0	0	0	0	0	0	0	0	0	0	0	0	0	0	0	2	0	0	0	0	0	0	0	0	0	0	0	0	0	0	0	1	1	0	0
GBS225	2	0	0	0	0	0	0	0	0	0	2	0	0	1	0	0	0	0	0	0	0	0	0	0	0	0	0	0	0	2	0	0	0	0	0	0	0	0	0	0	0	2	0	0	0	1	1	0	1
GBS226	0	2	2	2	2	0	0	0	0	0	1	0	0	0	0	0	0	0	0	0	0	0	0	0	0	0	0	0	0	2	0	0	0	0	0	0	0	0	0	0	0	0	0	0	0	1	1	0	1
GBS227	0	0	0	0	0	0	0	0	0	0	0	0	0	0	0	0	0	0	0	0	0	0	0	0	0	1	0	1	0	0	0	0	0	0	0	0	0	0	0	0	0	0	0	0	0	1	1	0	1
GBS228	0	0	0	2	0	0	0	0	0	0	1	1	0	0	0	0	0	0	1	0	0	0	0	2	0	0	0	2	0	2	0	0	2	0	2	0	1	0	0	0	2	2	1	0	0	2	2	0	0
GBS229	2	0	2	2	0	2	0	0	2	0	0	2	2	0	0	0	0	0	0	0	0	2	0	0	0	0	0	0	2	2	2	0	2	2	2	2	2	2	2	0	2	2	0	0	0	1	1	0	0
GBS230	0	0	2	2	0	2	0	0	2	0	0	1	2	0	0	0	0	0	0	0	0	2	0	0	0	0	0	0	2	2	2	0	2	2	2	2	2	2	2	0	2	2	1	0	0	1	1	0	0
GBS231	0	2	2	2	0	2	0	0	2	2	0	2	1	2	0	0	0	0	0	0	0	2	2	0	0	0	2	0	2	2	1	0	2	2	2	2	2	0	2	2	2	2	0	0	0	1	1	0	0
GBS232	0	0	2	2	0	2	0	0	2	2	0	2	2	2	0	2	0	0	0	0	0	2	2	0	0	0	2	0	2	2	2	0	2	2	2	2	2	0	2	2	2	2	1	1	0	1	1	0	0
GBS233	0	0	2	2	0	2	0	0	2	0	0	2	2	0	0	0	0	0	0	0	0	2	0	0	0	0	0	0	2	2	1	0	2	2	2	2	0	2	2	0	2	2	1	2	0	1	1	0	0
GBS234	2	0	2	2	0	2	0	0	1	0	0	2	2	0	0	0	0	0	0	0	0	2	0	0	0	0	0	0	2	2	2	0	2	1	1	2	2	2	0	0	2	2	0	1	0	1	1	0	0
GBS235	0	0	2	2	0	2	0	0	2	0	0	2	2	0	0	0	0	0	0	0	0	2	0	0	0	0	0	0	2	2	2	0	2	2	2	2	2	2	2	0	2	2	1	1	0	1	1	0	0
GBS236	0	2	0	2	0	2	0	0	2	0	0	2	2	2	0	1	0	0	0	0	0	2	0	0	0	0	2	0	2	2	0	0	2	1	1	2	2	0	2	2	2	2	1	1	0	1	1	0	0
GBS237	0	0	2	2	0	2	0	0	2	0	0	2	2	2	0	0	0	0	0	0	0	2	2	0	0	0	2	0	2	2	2	0	2	2	2	2	2	0	2	2	2	2	1	1	0	0	0	0	0
GBS238	0	2	2	2	0	2	0	0	2	2	0	2	2	2	0	0	0	0	0	0	0	2	2	0	0	0	2	0	2	2	2	0	2	2	2	2	2	0	2	2	2	2	1	0	0	0	0	0	0
GBS239	0	0	2	2	0	2	0	0	1	0	0	2	2	2	0	2	0	0	0	0	0	2	2	0	0	0	2	0	2	1	2	0	2	2	2	2	2	0	2	2	2	1	0	0	0	1	1	0	0
GBS240	0	2	2	2	0	1	0	0	2	2	1	2	2	2	0	2	0	0	0	0	0	2	2	0	0	0	1	0	2	2	2	0	2	2	2	2	2	0	2	2	2	2	1	1	0	1	1	0	0
GBS241	0	0	2	2	0	2	0	0	2	0	0	2	2	2	0	2	0	0	0	0	0	2	2	0	0	0	2	0	2	2	2	0	2	2	2	2	2	0	2	2	2	2	1	0	0	1	1	0	0
GBS242	0	0	2	2	0	2	0	0	2	2	0	2	2	2	0	2	0	0	0	0	0	2	2	0	0	0	2	0	2	2	2	0	2	2	1	2	2	0	2	2	2	2	1	0	0	1	1	0	0
GBS243	0	2	2	2	0	2	0	0	1	2	0	2	2	2	0	0	0	0	0	0	0	2	2	0	0	0	2	0	2	2	2	0	2	2	2	2	2	0	2	2	2	2	0	0	0	1	1	0	0
GBS244	0	2	2	2	0	2	0	0	2	0	0	2	2	2	0	1	0	0	0	0	0	2	2	0	0	0	2	0	2	2	2	0	2	2	2	2	2	0	2	2	2	2	1	1	0	0	0	0	0
GBS245	0	0	2	2	0	2	0	0	2	2	0	2	2	2	0	2	0	0	0	0	0	2	2	0	0	0	2	0	2	2	2	0	2	1	1	2	2	0	2	2	2	2	0	0	0	0	0	0	0
GBS246	0	2	2	2	0	2	0	0	2	2	0	2	2	2	0	2	0	0	0	0	0	2	2	0	0	0	2	0	2	2	2	0	2	2	2	2	2	0	2	2	2	2	0	0	0	1	1	0	0
GBS247	0	0	2	2	0	2	0	0	2	2	0	2	2	2	0	0	0	0	0	0	0	2	2	0	0	0	2	0	2	2	2	0	2	2	2	2	2	0	2	2	2	2	1	0	1	0	0	0	0
GBS248	0	0	2	1	0	2	0	0	2	0	0	2	2	2	0	0	0	0	0	0	0	2	2	0	0	0	2	0	2	2	2	0	2	2	2	2	2	0	2	2	2	2	1	1	0	1	1	0	0
GBS249	0	2	2	2	0	2	0	0	2	0	0	2	2	2	0	2	0	0	0	0	0	2	2	0	0	0	2	0	2	2	2	0	2	2	2	2	2	0	2	2	2	2	1	1	0	1	1	0	0
GBS250	0	2	2	2	0	2	0	0	2	0	0	2	2	2	0	0	0	0	0	0	0	2	2	0	0	0	2	0	2	2	2	0	2	2	2	2	2	0	2	2	2	2	1	1	1	0	0	0	0
GBS251	0	0	2	2	0	2	0	0	2	0	0	2	2	0	0	0	0	0	0	0	0	2	0	0	0	0	0	0	2	2	2	0	2	2	2	2	2	2	2	0	2	2	0	0	1	0	0	0	0
GBS252	0	2	2	2	0	2	0	0	2	0	0	2	2	2	0	0	0	0	0	0	0	2	0	0	0	0	1	0	2	2	0	0	2	2	2	2	2	0	2	2	2	2	1	1	0	0	0	0	0
GBS253	0	1	2	2	0	2	0	0	2	0	0	2	2	0	0	0	0	0	0	0	0	2	0	0	0	0	0	0	2	2	0	0	2	2	2	2	2	2	2	2	2	2	0	0	0	1	1	0	0
GBS254	0	2	0	2	0	2	0	0	2	0	0	2	2	0	0	0	0	0	0	0	0	2	0	0	0	0	0	0	2	2	0	0	2	2	2	2	2	2	2	2	2	2	0	0	0	1	1	0	0
GBS255	0	2	0	2	0	1	0	0	2	0	0	2	2	1	0	0	0	0	0	0	0	2	0	0	0	0	0	0	2	2	0	0	2	2	2	2	2	1	2	2	2	2	0	0	0	1	1	0	0
GBS257	0	0	2	2	0	2	0	0	2	1	0	2	2	2	0	2	0	0	0	0	0	2	2	0	0	0	2	0	2	2	2	0	2	2	2	2	2	0	2	2	2	2	1	1	0	1	1	0	0
GBS258	0	0	2	2	0	2	0	0	2	0	0	2	2	2	0	2	0	2	0	0	0	2	2	0	0	0	2	0	2	2	2	0	2	2	2	2	2	0	2	2	2	2	0	0	0	1	1	0	0
GBS260	0	0	2	2	0	2	0	0	0	0	0	2	2	2	0	2	0	0	0	0	0	2	2	0	0	0	2	0	2	2	2	0	2	2	2	2	2	0	2	2	2	2	1	1	0	0	0	0	0
GBS262	0	2	2	2	0	2	0	0	2	0	0	2	2	2	0	2	0	0	0	0	0	2	2	0	0	0	2	0	2	2	2	0	2	2	2	2	1	0	2	2	2	2	1	1	0	0	0	0	0
GBS263	0	0	2	2	0	2	0	0	2	1	0	2	2	2	0	1	0	0	2	0	0	2	2	0	0	0	2	0	2	2	2	0	2	2	2	2	2	0	2	2	2	2	1	1	0	0	0	0	0
GBS264	0	0	2	2	0	2	0	0	2	1	0	2	2	2	0	1	0	0	0	0	0	2	2	0	0	0	2	0	2	2	2	0	2	2	2	2	2	0	2	2	2	2	1	1	0	1	1	0	0
GBS265	0	0	2	2	0	2	0	0	2	2	0	2	2	2	0	0	0	0	0	0	0	2	2	0	0	0	2	0	2	2	2	0	2	2	2	2	2	0	2	2	2	2	1	1	0	1	1	0	0
GBS266	0	2	2	2	0	2	0	0	2	2	0	2	2	1	0	0	0	0	0	0	0	2	2	0	0	0	2	0	1	1	1	0	2	2	2	2	2	0	2	2	2	2	1	1	1	1	1	0	0
GBS267	0	0	0	0	0	0	0	0	0	0	0	0	0	0	0	0	0	0	0	0	0	0	0	0	2	0	0	0	0	2	0	0	0	0	0	0	1	0	0	0	0	0	1	1	0	1	1	0	0
GBS268	0	0	0	0	0	0	0	0	0	0	0	0	0	0	0	0	0	0	0	0	0	0	0	0	0	0	0	0	0	0	0	0	0	1	1	0	0	0	0	0	0	0	1	1	0	0	0	0	1
GBS269	0	0	0	0	0	0	0	0	0	0	0	0	0	0	0	0	0	1	0	0	0	0	0	0	0	0	0	0	0	0	0	0	0	0	0	0	0	0	0	0	0	0	1	1	1	1	1	0	0
GBS270	2	0	0	0	0	0	0	0	0	0	0	0	0	0	0	0	0	0	1	0	0	0	0	0	0	0	0	0	0	0	0	0	0	0	0	0	0	0	0	0	0	0	1	0	0	1	1	0	0
GBS271	0	0	2	2	0	2	0	0	2	0	0	2	2	2	0	1	0	1	0	0	0	2	2	0	0	0	2	0	2	2	2	0	2	2	2	2	2	0	2	2	2	2	1	1	0	1	1	0	0
GBS272	0	0	0	0	0	0	0	0	0	0	0	0	0	0	0	0	0	1	0	0	0	0	0	0	0	2	0	2	0	0	0	0	0	0	0	0	0	0	0	0	0	0	0	0	0	0	0	0	0
GBS273	0	0	0	0	0	0	0	0	0	0	0	0	0	0	0	0	0	0	0	0	0	0	0	0	0	0	0	0	0	2	0	0	0	0	0	0	0	0	0	0	0	0	0	1	0	1	1	0	0
GBS274	0	1	2	2	0	2	0	0	2	0	0	2	2	0	0	0	0	0	0	0	0	2	0	0	0	0	0	0	2	2	0	0	2	2	2	2	2	2	2	2	2	2	1	1	0	1	1	0	0
GBS275	2	0	0	0	0	0	0	0	0	0	0	0	0	0	0	0	0	0	1	0	0	0	0	0	0	0	0	0	0	0	0	0	0	0	0	0	0	0	0	0	0	0	0	1	0	1	1	0	1
GBS277	2	0	0	0	0	0	0	0	0	0	0	0	0	0	0	0	0	1	0	0	0	0	0	0	0	0	0	0	0	2	0	0	0	0	0	0	0	0	0	0	0	0	1	0	0	2	2	0	0
GBS278	2	0	0	0	0	0	0	0	0	0	0	0	0	0	0	0	0	0	0	0	0	0	0	0	0	0	0	0	0	0	0	0	0	0	0	0	0	0	0	0	0	0	1	0	0	0	0	0	0
GBS279	2	0	0	0	0	0	0	0	0	0	0	0	0	0	0	0	0	0	0	0	0	0	0	0	0	0	0	0	0	1	0	0	0	0	0	0	0	0	0	0	0	0	0	0	1	0	0	0	2
GBS280	2	0	0	0	0	0	0	0	0	0	1	0	0	0	0	0	0	0	0	0	0	0	0	0	0	0	0	0	0	0	0	0	0	0	0	0	0	0	0	0	0	0	0	0	0	0	0	0	0
GBS281	2	0	0	0	0	0	0	0	0	0	0	0	0	0	0	0	0	1	0	0	0	0	0	0	0	0	0	0	0	0	0	0	0	0	0	0	0	0	0	0	0	0	1	1	0	1	1	0	0
GBS282	2	0	0	0	0	0	0	0	0	0	0	0	0	0	0	0	0	1	0	0	0	0	0	0	0	0	0	0	0	0	0	0	0	0	0	0	0	0	0	0	0	0	1	1	0	1	1	0	0
GBS283	2	0	0	0	0	0	0	0	0	0	0	0	0	0	0	0	0	1	0	0	0	0	0	0	2	2	0	2	0	2	0	0	0	0	0	0	0	0	0	0	0	0	0	0	0	0	0	0	0
GBS284	2	0	0	0	0	0	0	0	0	0	0	0	0	0	0	0	0	0	1	0	0	0	0	0	2	2	0	2	0	2	0	0	0	0	0	0	0	0	0	0	0	0	0	1	0	1	1	0	1
GBS285	2	0	0	0	0	0	0	0	0	0	0	0	0	0	0	0	0	1	0	0	0	0	0	0	2	2	0	2	0	2	0	0	0	0	0	0	0	0	0	0	0	0	0	0	0	1	1	0	0
GBS286	2	0	0	0	0	0	0	0	0	0	0	0	0	0	0	0	0	0	1	0	0	0	0	0	1	1	0	0	0	1	0	0	0	0	0	0	0	0	0	0	0	0	1	1	1	1	1	0	2
GBS289	0	0	0	0	0	0	0	0	0	0	2	0	0	0	0	0	0	0	0	0	0	0	0	0	2	0	0	0	0	0	0	0	0	0	0	0	0	0	0	0	0	0	1	1	0	1	1	0	1
GBS291	0	0	0	0	0	0	0	0	0	0	2	0	0	0	0	0	0	0	0	0	0	0	0	0	2	0	0	0	0	0	0	0	0	0	0	0	0	0	0	0	0	0	1	1	0	1	1	0	1
GBS292	0	0	0	0	0	0	0	0	0	0	2	0	0	0	0	0	0	0	0	0	0	0	0	0	2	0	0	0	0	0	0	0	0	0	0	0	0	0	0	0	0	0	0	0	1	0	0	0	0
GBS293	0	0	0	0	0	0	0	0	0	0	2	0	0	0	0	0	0	0	0	0	0	0	0	0	2	0	0	0	0	0	0	0	0	0	0	0	0	0	0	0	0	0	0	0	0	1	1	0	1
GBS295	0	2	2	2	0	1	0	0	1	0	1	1	1	2	0	2	0	0	0	0	0	2	1	0	0	0	1	0	2	2	0	0	1	2	2	1	1	0	1	1	1	0	0	0	0	1	1	0	0
GBS296	0	2	2	2	0	2	0	0	2	0	0	2	2	2	0	2	0	0	0	0	0	2	1	0	0	0	2	0	2	2	2	0	2	2	2	1	2	0	1	2	1	2	0	0	0	0	0	0	0
GBS297	0	2	2	2	0	1	0	0	2	0	0	1	1	0	0	2	0	0	0	0	0	1	1	0	0	0	1	0	1	1	1	0	2	1	1	1	2	0	1	1	1	1	1	0	0	0	0	0	0
GBS298	0	2	2	2	0	2	0	0	2	0	0	2	2	2	0	0	0	0	2	0	0	2	2	0	0	0	2	0	2	2	2	0	2	2	2	2	2	0	2	2	2	2	1	1	0	1	1	0	0
GBS299	2	0	0	0	0	0	0	0	0	0	0	0	0	0	0	0	0	0	1	0	0	0	0	0	0	0	0	0	0	0	0	0	0	0	0	0	0	0	0	0	0	0	0	0	0	1	1	0	1
GBS300	0	0	0	0	0	0	0	0	0	0	1	0	0	0	0	0	0	0	0	0	0	0	0	0	0	0	0	0	0	0	0	0	0	0	0	0	0	0	0	0	0	0	0	0	0	1	1	0	0
GBS301	0	0	2	0	0	0	0	0	0	0	0	0	0	0	0	0	0	1	0	0	0	0	0	0	0	0	0	0	1	2	0	0	0	0	0	0	0	0	0	0	0	0	1	1	0	1	1	0	1
GBS321	0	2	2	2	0	1	2	2	2	2	0	2	2	1	2	2	2	0	0	2	2	2	2	2	0	0	2	0	2	2	2	0	2	1	1	2	2	0	1	2	2	2	0	1	1	0	0	0	0
GBS322	2	0	0	0	0	0	2	2	0	0	0	0	0	0	2	2	2	1	1	2	2	0	0	2	0	0	0	0	0	2	0	2	0	0	0	0	0	0	0	0	0	0	0	0	1	0	0	2	0
GBS323	2	0	0	0	0	0	2	2	0	0	0	0	0	0	2	2	2	1	0	2	2	0	0	2	0	0	0	0	0	2	0	2	0	0	0	0	0	0	0	0	0	0	0	0	2	1	1	2	2
GBS324	0	0	0	0	0	0	2	2	0	0	0	0	0	0	2	2	2	1	1	2	2	0	0	2	0	0	0	0	0	2	0	2	0	0	0	0	0	0	0	0	0	0	0	0	0	1	1	2	0
GBS325	2	0	0	0	0	0	2	2	0	0	0	0	0	0	2	2	2	0	1	2	2	0	0	2	0	0	0	0	0	2	0	2	0	0	0	0	0	0	0	0	0	0	0	0	1	1	1	2	0
GBS326	2	0	0	0	0	0	2	2	0	0	0	0	0	0	2	2	2	1	0	2	2	0	0	2	0	0	0	0	0	2	0	1	0	0	0	0	0	0	0	0	0	0	1	1	0	2	2	2	0
GBS327	2	0	0	0	0	0	2	2	0	0	0	0	0	0	2	2	2	0	0	2	2	0	0	2	0	0	0	0	0	2	0	2	0	0	0	0	0	0	0	0	0	0	0	0	0	1	1	2	0
GBS328	2	0	0	0	0	0	2	2	0	0	0	0	0	0	2	2	2	0	0	2	2	0	0	2	0	0	0	0	0	2	0	2	0	0	0	0	0	0	0	0	0	0	0	0	0	1	1	2	1
GBS329	2	0	0	0	0	0	2	2	0	0	0	0	0	0	2	2	2	0	0	2	2	0	0	2	0	0	0	0	0	2	0	2	0	0	0	0	0	0	0	0	0	0	0	0	0	1	1	2	0
GBS330	2	0	0	0	0	0	2	2	0	0	0	0	0	0	2	2	2	0	1	2	2	0	0	2	0	0	0	0	0	2	0	2	0	0	0	0	0	0	0	0	0	0	0	0	0	0	0	2	0
GBS331	0	0	0	0	0	0	2	2	0	0	0	0	0	0	2	2	2	0	1	2	2	0	0	2	0	0	0	0	0	2	0	2	0	0	0	0	0	0	0	0	0	0	0	0	0	1	1	2	0
GBS332	2	0	0	0	0	0	2	2	0	0	0	0	0	0	2	2	2	1	1	2	2	0	0	2	0	0	0	0	0	0	0	2	0	0	0	0	0	0	0	0	0	0	0	0	0	1	1	2	0
GBS333	2	0	0	0	0	0	2	2	0	0	0	0	0	0	2	2	2	1	0	2	2	0	0	2	0	0	0	0	0	1	0	2	0	0	0	0	0	0	0	0	0	0	0	0	0	1	1	2	0
GBS334	2	0	0	0	0	0	2	2	0	0	0	0	0	0	2	2	2	0	0	2	2	0	0	2	0	0	0	0	0	0	0	2	0	0	0	0	0	0	0	0	0	0	0	0	0	0	0	2	2
GBS335	2	0	0	0	0	0	2	2	0	0	0	0	0	0	2	2	2	1	1	2	2	0	0	2	0	0	0	0	0	0	0	2	0	0	0	0	0	0	0	0	0	0	0	0	0	0	0	2	2
GBS338	2	0	0	0	0	0	2	2	0	0	0	0	0	0	2	2	2	0	1	2	2	0	0	2	0	0	0	0	0	0	0	2	0	0	0	0	0	0	0	0	0	0	0	0	0	1	1	2	1
GBS339	0	0	0	0	0	0	2	2	0	0	0	0	0	0	2	2	2	0	1	2	2	0	0	2	0	0	0	0	0	0	0	2	0	0	0	0	0	0	0	0	0	0	0	0	0	0	0	2	0
GBS340	0	0	0	0	0	0	2	2	0	0	0	0	0	0	2	2	2	0	1	2	2	0	0	2	0	0	0	0	0	0	0	2	0	0	0	0	0	0	0	0	0	0	0	0	0	1	1	2	0
GBS341	2	0	0	0	0	0	2	2	0	0	0	0	0	0	2	2	2	1	1	2	2	0	0	2	0	0	0	0	0	0	0	2	0	0	0	0	0	0	0	0	0	0	0	1	0	0	0	2	0
GBS342	0	2	0	0	0	0	2	2	0	0	0	0	0	0	2	2	2	0	0	2	2	0	0	2	0	0	0	0	0	0	0	2	0	0	0	0	0	0	0	0	0	0	1	1	0	0	0	2	0
GBS343	0	0	0	0	0	0	2	2	0	0	0	0	0	0	2	2	2	1	0	2	2	0	0	2	0	0	0	0	0	0	0	2	0	0	0	0	0	0	1	0	0	0	0	0	1	0	0	2	0
GBS344	0	1	0	0	0	0	2	2	0	0	0	0	0	0	2	2	2	1	0	2	2	0	0	2	0	0	0	0	0	0	0	2	0	0	0	0	0	0	0	0	0	0	0	0	0	1	1	2	0
GBS345	0	2	0	0	0	0	2	2	0	0	0	0	0	0	2	2	2	0	0	2	2	0	0	2	0	0	1	0	0	0	0	2	0	0	0	0	0	0	0	0	0	0	0	0	0	0	0	2	0
GBS346	0	2	0	0	0	0	2	2	0	0	0	0	0	0	2	2	2	0	0	2	2	0	0	2	0	0	0	0	0	0	0	2	0	0	0	0	0	0	0	0	0	0	0	0	0	0	0	2	0
GBS358	0	2	0	0	0	0	2	2	0	0	0	0	0	0	2	2	2	1	1	2	2	0	0	2	0	0	0	0	0	0	0	2	0	0	0	0	0	0	0	0	0	0	0	0	0	1	1	2	0
GBS359	0	2	0	0	0	0	2	2	0	0	0	0	0	0	2	2	2	1	1	2	2	0	0	2	0	0	0	0	0	0	0	2	0	0	0	0	0	0	0	0	0	0	0	0	0	0	0	2	1
GBS360	0	0	0	0	0	0	2	2	0	0	0	0	0	0	2	2	2	0	0	2	2	0	0	2	2	2	0	2	0	2	0	2	0	0	0	0	0	0	0	0	0	0	1	1	0	1	1	2	0
GBS361	0	0	0	0	0	0	2	2	0	0	0	0	0	0	2	2	2	0	1	2	2	0	0	2	0	0	0	0	0	0	0	2	0	0	0	0	0	0	0	0	0	0	0	0	0	1	1	2	1
GBS362	0	2	0	0	0	0	2	2	0	0	0	0	0	0	2	2	2	1	0	2	2	0	0	2	0	0	0	0	0	0	0	2	0	0	0	0	0	0	0	0	0	0	0	0	0	1	1	2	1
GBS363	0	0	0	0	0	0	2	2	0	0	0	0	0	0	2	2	2	1	0	2	2	0	0	2	0	0	0	0	0	0	0	2	0	0	0	0	0	0	0	0	0	0	0	1	0	1	1	2	1
GBS364	0	2	0	0	0	0	2	2	0	0	0	0	0	0	2	2	2	1	0	2	2	0	0	2	0	0	0	0	0	0	0	2	1	0	0	0	0	0	0	0	0	0	0	0	0	1	1	2	2
GBS365	0	0	0	0	0	0	2	2	0	0	0	0	0	0	2	2	2	1	0	2	2	0	0	2	0	0	0	0	0	0	0	2	0	0	0	0	0	0	0	0	0	0	0	0	0	1	1	2	1
GBS366	0	0	0	0	0	0	2	2	0	0	0	0	0	0	2	2	2	1	1	2	2	0	0	2	0	0	0	0	0	0	0	2	0	0	0	0	0	0	0	0	0	0	0	0	0	1	1	2	0
GBS367	0	0	0	0	0	0	2	2	0	0	0	0	0	0	2	2	2	1	0	2	2	0	0	2	0	0	0	0	0	0	0	2	0	0	0	0	0	0	0	0	0	0	0	0	0	1	1	2	0
GBS368	0	2	0	0	0	0	2	2	0	0	0	0	0	0	2	2	2	0	0	2	2	0	0	2	0	0	0	0	0	0	0	1	0	0	0	0	0	0	0	0	0	0	0	0	0	1	1	2	0
GBS369	0	2	0	0	0	0	2	2	0	0	0	0	0	0	2	2	2	0	0	2	2	0	0	2	0	0	0	0	0	0	0	2	0	0	0	0	0	0	0	0	0	0	0	0	0	1	1	2	1
GBS370	2	0	0	0	0	0	2	2	0	0	0	0	0	0	2	2	2	1	1	2	2	0	0	2	0	0	0	0	0	0	0	2	0	0	0	0	0	0	0	0	0	0	0	0	0	1	1	2	0
GBS371	2	0	0	0	0	0	2	2	0	0	0	0	0	0	2	2	2	0	1	2	2	0	0	2	0	0	0	0	0	0	0	2	0	0	0	0	0	0	0	0	0	0	1	1	0	0	0	2	1
GBS372	0	0	0	0	0	0	2	2	0	0	0	0	0	0	2	2	2	0	0	2	2	0	0	2	0	0	0	0	0	0	0	2	0	0	0	0	0	0	0	0	0	0	1	1	1	1	1	2	2
GBS373	2	0	0	0	0	0	2	2	0	0	0	0	0	0	2	2	2	0	1	2	2	0	0	2	0	0	0	0	0	0	0	2	0	0	0	0	0	0	0	0	0	0	0	0	0	0	0	2	1
GBS374	0	0	0	0	0	0	2	2	0	0	0	0	0	0	2	2	2	1	0	2	2	0	0	2	0	0	0	0	1	0	0	2	0	0	0	0	0	0	0	0	0	0	0	0	0	1	1	2	1
GBS636	0	0	0	0	0	0	2	2	0	0	0	0	0	0	2	2	2	0	0	2	2	0	0	2	0	0	0	0	0	1	0	2	0	0	0	0	0	0	0	0	0	0	0	0	0	0	0	2	0
GBS637	0	0	0	0	0	0	2	2	0	0	0	0	0	0	2	2	2	0	0	2	2	0	0	2	0	0	0	0	0	0	0	2	0	0	0	0	0	0	0	0	0	0	1	1	0	1	1	2	2
GBS638	2	0	0	0	0	0	2	2	0	0	0	0	0	0	2	2	2	0	0	2	2	0	0	2	1	1	0	0	0	1	0	2	0	0	0	0	0	0	0	0	0	0	0	0	0	0	0	2	2
GBS640	0	0	0	0	0	0	2	2	0	0	0	0	0	0	2	2	2	0	0	2	2	0	0	2	0	0	0	0	0	0	0	2	0	0	0	0	0	0	0	0	0	0	1	1	0	1	1	2	2
[truncated: 5,000 more columns]

## Sheet: Hapmap
Table S2. Genotype data (Hapmap) of the 204 chile pepper genotypes for 14,922 single nucleotide polymorphism (SNP) markers used for genomic prediction.
rs	alleles	chrom	pos	strand	assembly	center	protLSID	assayLSID	panel	QCcode	GBS083	GBS269	GBS250	GBS089	GBS055	GBS268	GBS282	GBS003	GBS007	GBS253	GBS246	GBS012	GBS053	GBS243	GBS277	GBS254	GBS291	GBS009	GBS070	GBS265	GBS284	GBS235	GBS245	GBS017	GBS280	GBS252	GBS080	GBS004	GBS040	GBS289	GBS075	GBS085	GBS231	GBS298	GBS248	GBS292	GBS130	GBS023	GBS033
SCM002812.1_105050	A/G	1	105050	+	Zunla	UMN	NA	NA	NMSU	NA	AA	AA	AA	AA	AA	AA	GG	GG	GG	AA	AA	AA	AA	AA	GG	AA	AA	GG	AA	AA	GG	AA	AA	GG	GG	AA	AA	GG	GG	AA	AA	AA	AA	AA	AA	AA	AA	GG	AA
SCM002812.1_105062	T/C	1	105062	+	Zunla	UMN	NA	NA	NMSU	NA	TT	TT	CC	TT	CC	TT	TT	TT	TT	CT	CC	TT	CC	CC	TT	CC	TT	TT	TT	TT	TT	TT	TT	TT	TT	CC	TT	TT	TT	TT	TT	TT	CC	CC	TT	TT	TT	TT	TT
SCM002812.1_141727	T/C	1	141727	+	Zunla	UMN	NA	NA	NMSU	NA	TT	TT	CC	TT	TT	TT	TT	TT	TT	CC	CC	TT	CC	CC	TT	TT	TT	TT	TT	CC	TT	CC	CC	TT	TT	CC	TT	TT	TT	TT	TT	TT	CC	CC	CC	TT	CC	TT	TT
SCM002812.1_177620	C/T	1	177620	+	Zunla	UMN	NA	NA	NMSU	NA	TT	CC	TT	TT	TT	CC	CC	CC	CC	TT	TT	TT	TT	TT	CC	TT	CC	CC	TT	TT	CC	TT	TT	CC	CC	TT	TT	CC	CC	CC	TT	CC	TT	TT	CT	CC	TT	CT	CC
SCM002812.1_181195	G/T	1	181195	+	Zunla	UMN	NA	NA	NMSU	NA	TT	GG	GG	TT	GG	GG	GG	GG	GG	GG	GG	TT	GG	GG	GG	GG	GG	GG	GG	GG	GG	GG	GG	GG	GG	GG	TT	GG	GG	GG	GG	GG	GG	GG	GG	GG	GG	GG	GG
SCM002812.1_181459	G/T	1	181459	+	Zunla	UMN	NA	NA	NMSU	NA	GG	GG	TT	GG	TT	GG	GG	GG	GG	TT	TT	GG	TT	TT	GG	TT	GG	GG	GG	TT	GG	TT	TT	GG	GG	TT	GG	GG	GG	GG	GG	GG	TT	TT	TT	GG	GG	GG	GG
SCM002812.1_188744	A/G	1	188744	+	Zunla	UMN	NA	NA	NMSU	NA	AA	AA	AA	AA	AA	AA	AA	AA	AA	AA	AA	AA	AA	AA	AA	AA	AA	AA	AA	AA	AA	AA	AA	AA	AA	AA	AA	AA	AA	AA	AA	AA	AA	AA	AA	AA	AA	AA	AA
SCM002812.1_198898	G/T	1	198898	+	Zunla	UMN	NA	NA	NMSU	NA	GG	GG	GG	GG	GG	GG	GG	GG	GG	GG	GG	GG	GG	GG	GG	GG	GG	GG	GG	GG	GG	GG	GG	GG	GG	GG	GG	GG	GG	GG	GG	GG	GG	GG	GG	GG	GG	GG	GG
SCM002812.1_204667	G/T	1	204667	+	Zunla	UMN	NA	NA	NMSU	NA	GG	GG	TT	GG	GT	GG	GG	GG	GG	TT	TT	GG	TT	GT	GG	TT	GG	GG	GG	TT	GG	TT	TT	GG	GG	TT	GG	GG	GG	GG	GG	GG	TT	TT	TT	GG	GG	GG	GG
SCM002812.1_219654	A/G	1	219654	+	Zunla	UMN	NA	NA	NMSU	NA	AA	AA	AA	AA	AA	AA	AA	AA	AA	AA	GG	AA	AG	GG	AA	AA	AA	AA	AA	GG	AA	AA	GG	AA	AA	AA	AA	AA	AA	AA	AA	AA	GG	AA	AA	AA	AA	AA	AA
SCM002812.1_219848	C/G	1	219848	+	Zunla	UMN	NA	NA	NMSU	NA	GG	CC	CC	GG	CC	CC	CC	CC	CC	CC	CC	GG	CC	CC	CC	CC	GG	GG	CC	CC	CC	CC	CC	CC	CG	CC	GG	CC	CC	GG	CC	GG	CC	CC	CC	GG	CC	CC	CC
SCM002812.1_243328	G/A	1	243328	+	Zunla	UMN	NA	NA	NMSU	NA	GG	GG	AA	GG	AA	GG	GG	GG	GG	AA	AA	GG	AA	AA	GG	AA	GG	GG	GG	AA	GG	AA	AA	GG	GG	AA	GG	GG	GG	GG	GG	GG	AA	AA	AA	GG	GG	GG	GG
SCM002812.1_246239	C/A	1	246239	+	Zunla	UMN	NA	NA	NMSU	NA	CC	CC	AA	CC	AA	CC	CC	CC	AC	AA	AA	CC	AA	AA	CC	AA	CC	CC	CC	AA	CC	AA	AA	CC	CC	AA	CC	CC	CC	CC	CC	CC	AC	AA	AA	CC	CC	CC	CC
SCM002812.1_296059	T/C	1	296059	+	Zunla	UMN	NA	NA	NMSU	NA	TT	TT	CC	TT	TT	TT	TT	TT	TT	TT	CC	TT	CC	CC	TT	TT	TT	TT	TT	CC	TT	TT	CC	TT	TT	CC	TT	TT	TT	TT	TT	TT	CC	CC	CC	TT	TT	TT	TT
SCM002812.1_325962	T/G	1	325962	+	Zunla	UMN	NA	NA	NMSU	NA	TT	TT	TT	TT	TT	TT	TT	TT	TT	TT	TT	TT	TT	TT	TT	TT	TT	TT	TT	TT	TT	TT	TT	TT	TT	TT	TT	TT	TT	TT	TT	TT	TT	TT	TT	TT	TT	TT	TT
SCM002812.1_526206	A/G	1	526206	+	Zunla	UMN	NA	NA	NMSU	NA	AA	AA	AA	AA	AA	AA	AA	AA	AA	AA	GG	AA	GG	AA	AA	AA	AA	AA	AA	AA	AA	AA	GG	AA	AA	AA	AA	AA	AA	AA	AA	AA	AA	AA	AA	AA	AA	AA	AA
SCM002812.1_560985	C/A	1	560985	+	Zunla	UMN	NA	NA	NMSU	NA	CC	CC	CC	CC	CC	CC	CC	CC	CC	CC	CC	CC	CC	CC	CC	CC	CC	CC	CC	CC	CC	CC	CC	CC	CC	CC	CC	CC	CC	CC	CC	CC	CC	CC	CC	CC	CC	CC	CC
SCM002812.1_560992	C/T	1	560992	+	Zunla	UMN	NA	NA	NMSU	NA	CC	CT	CC	CC	TT	CC	CT	CC	CC	CC	CC	CC	CC	CC	CT	CC	CC	CC	CC	CC	CC	CC	CC	CC	CC	CC	CC	CT	CC	CC	CT	CC	CC	CC	CC	CC	CC	CC	CC
SCM002812.1_561025	C/T	1	561025	+	Zunla	UMN	NA	NA	NMSU	NA	CC	CC	CC	CC	CC	CC	CC	CT	CT	CC	CC	CC	CC	CC	CC	CC	CC	CC	CC	CC	CT	CC	CC	CT	CC	CC	CC	CT	CC	CC	CT	CC	CC	TT	CC	CC	CT	CC	CC
SCM002812.1_591868	G/T	1	591868	+	Zunla	UMN	NA	NA	NMSU	NA	GG	GG	GG	GG	GG	GG	GG	GG	GG	GG	GG	GG	GG	GG	GG	GG	GG	GG	GG	GG	GG	GG	GG	GG	GG	GG	GG	GG	GG	GG	GG	GG	GG	GG	GG	GG	GG	GG	GG
SCM002812.1_596293	A/C	1	596293	+	Zunla	UMN	NA	NA	NMSU	NA	AA	AA	AA	AA	AA	AA	AA	AA	AA	AA	AA	AA	AA	AA	AA	AA	AA	AA	AA	AA	AA	AA	AA	AA	AA	AA	AA	AA	AA	AA	AA	AA	AA	AA	AA	AA	AA	AA	AA
SCM002812.1_644393	A/G	1	644393	+	Zunla	UMN	NA	NA	NMSU	NA	AA	AA	GG	AA	GG	AA	AA	AA	AA	GG	GG	AA	GG	GG	AA	GG	AA	AA	AA	GG	AA	GG	GG	AA	AA	GG	AA	AA	AA	AA	AA	AA	GG	GG	GG	AA	AA	AA	AA
SCM002812.1_694592	C/T	1	694592	+	Zunla	UMN	NA	NA	NMSU	NA	CC	CC	TT	CC	CC	CC	CC	CC	CC	CC	TT	CC	TT	TT	CC	CC	CC	CC	CC	TT	CC	CC	TT	CC	CC	CC	CC	CC	CC	CC	CC	CC	TT	TT	TT	CC	CC	CC	CC
SCM002812.1_737649	G/A	1	737649	+	Zunla	UMN	NA	NA	NMSU	NA	GG	GG	GG	GG	GG	GG	GG	GG	GG	GG	GG	GG	GG	GG	GG	GG	GG	GG	GG	GG	GG	GG	GG	GG	GG	GG	AG	GG	GG	GG	AA	GG	GG	GG	GG	GG	GG	GG	GG
SCM002812.1_756834	T/C	1	756834	+	Zunla	UMN	NA	NA	NMSU	NA	TT	TT	TT	TT	TT	TT	TT	TT	TT	TT	TT	TT	TT	TT	TT	TT	CC	TT	TT	TT	CC	TT	TT	TT	TT	TT	CT	TT	CC	CC	CC	CC	TT	TT	TT	CC	TT	CC	TT
SCM002812.1_842890	G/A	1	842890	+	Zunla	UMN	NA	NA	NMSU	NA	GG	GG	GG	GG	GG	GG	GG	GG	GG	GG	GG	GG	GG	GG	GG	GG	GG	GG	GG	GG	AA	GG	GG	GG	GG	GG	AG	GG	AA	GG	GG	AA	GG	GG	GG	GG	GG	AA	GG
SCM002812.1_843043	G/A	1	843043	+	Zunla	UMN	NA	NA	NMSU	NA	GG	GG	AA	GG	GG	GG	GG	GG	GG	GG	AA	GG	AA	AA	GG	GG	GG	GG	GG	AA	GG	GG	AA	GG	GG	AG	GG	GG	GG	GG	GG	GG	AA	AA	AA	GG	GG	GG	GG
SCM002812.1_853254	G/A	1	853254	+	Zunla	UMN	NA	NA	NMSU	NA	GG	GG	GG	GG	GG	GG	GG	GG	GG	GG	GG	GG	GG	GG	GG	GG	GG	GG	GG	GG	AA	GG	GG	GG	GG	GG	AA	GG	AA	GG	AA	AA	GG	GG	GG	GG	AA	AA	GG
SCM002812.1_904050	T/C	1	904050	+	Zunla	UMN	NA	NA	NMSU	NA	TT	TT	CC	TT	CC	TT	TT	TT	TT	CC	CC	TT	CC	CC	TT	CC	TT	TT	TT	CC	TT	CC	CC	TT	TT	CC	TT	TT	TT	TT	TT	TT	CC	CC	CC	TT	TT	TT	TT
SCM002812.1_904053	T/A	1	904053	+	Zunla	UMN	NA	NA	NMSU	NA	AA	TT	AA	AA	AA	TT	TT	TT	TT	AA	AA	AA	AA	AA	AA	AA	TT	AT	AA	AA	AA	AA	AA	TT	TT	AA	AT	TT	TT	TT	AA	AA	AA	AA	AA	TT	AT	TT	TT
SCM002812.1_904134	T/A	1	904134	+	Zunla	UMN	NA	NA	NMSU	NA	TT	TT	AA	TT	TT	TT	TT	TT	TT	TT	AA	TT	AA	AA	TT	TT	TT	TT	TT	AA	TT	AA	AA	TT	TT	TT	TT	TT	TT	TT	TT	TT	AT	AA	AA	TT	TT	TT	TT
SCM002812.1_976995	C/T	1	976995	+	Zunla	UMN	NA	NA	NMSU	NA	CC	CC	CC	CC	CC	CC	CC	CC	CC	CC	CC	CC	CC	CC	CC	CC	CC	CC	CC	CC	CC	CC	CC	CC	CC	CC	CC	CC	CC	CC	CC	CC	CC	CC	CC	CC	CC	CC	CC
SCM002812.1_1066162	T/C	1	1066162	+	Zunla	UMN	NA	NA	NMSU	NA	TT	TT	CC	TT	CC	TT	TT	TT	TT	CC	CC	TT	CC	CC	TT	CC	TT	TT	CT	CC	TT	CC	CC	TT	TT	CC	CT	TT	TT	TT	CC	TT	CC	CC	CC	TT	CC	TT	TT
SCM002812.1_1094115	A/G	1	1094115	+	Zunla	UMN	NA	NA	NMSU	NA	AA	AA	GG	AA	GG	AG	AA	AA	AA	GG	GG	AA	GG	GG	AA	GG	AA	AA	AA	GG	AA	GG	AG	AA	AA	GG	AA	AA	AA	AA	AA	AA	GG	GG	GG	AA	AA	AA	AA
SCM002812.1_1094144	G/A	1	1094144	+	Zunla	UMN	NA	NA	NMSU	NA	GG	GG	AA	GG	AA	AG	GG	GG	GG	AA	AA	GG	AA	AA	GG	AA	GG	GG	AG	AA	GG	AA	AG	GG	GG	AA	AG	GG	GG	GG	AA	GG	AA	AA	AA	GG	AA	GG	GG
SCM002812.1_1130349	A/C	1	1130349	+	Zunla	UMN	NA	NA	NMSU	NA	AA	AA	CC	AA	CC	AA	AA	AA	AA	CC	CC	AA	CC	CC	AA	CC	AA	AA	AA	CC	AA	CC	CC	AA	AA	CC	AA	AA	AA	AA	AA	AA	CC	CC	CC	AA	AA	AA	AA
SCM002812.1_1130600	C/A	1	1130600	+	Zunla	UMN	NA	NA	NMSU	NA	CC	CC	AA	CC	AA	CC	CC	CC	CC	AA	AA	CC	AA	AA	CC	AA	CC	CC	CC	AA	CC	AA	AA	CC	CC	AA	CC	CC	CC	CC	CC	CC	AA	AA	AA	CC	CC	CC	CC
SCM002812.1_1243111	A/C	1	1243111	+	Zunla	UMN	NA	NA	NMSU	NA	AA	AA	AA	AA	CC	AA	AA	AA	AA	CC	AA	AA	AA	AA	AA	CC	AA	AA	AA	AA	AA	CC	AA	AA	AA	AA	AA	AA	AA	AA	AA	AA	AA	AA	AA	AA	AA	AA	AA
SCM002812.1_1291243	T/C	1	1291243	+	Zunla	UMN	NA	NA	NMSU	NA	TT	TT	CC	CT	CC	TT	TT	TT	TT	CC	CC	TT	CC	CC	TT	CC	TT	TT	TT	CC	TT	CC	CC	TT	TT	CC	TT	TT	TT	TT	TT	TT	CC	CC	CC	TT	CT	TT	TT
SCM002812.1_1356725	A/G	1	1356725	+	Zunla	UMN	NA	NA	NMSU	NA	AA	AA	GG	AA	GG	AA	AA	AA	AA	GG	GG	AA	GG	GG	AA	GG	AA	AA	AA	GG	AA	AA	GG	AA	AA	GG	AA	AA	AA	AA	AA	AA	GG	GG	GG	AA	AA	AA	AA
SCM002812.1_1356912	T/G	1	1356912	+	Zunla	UMN	NA	NA	NMSU	NA	TT	TT	GG	TT	GG	TT	TT	TT	TT	GG	GG	TT	GG	GG	TT	GG	TT	TT	TT	GG	TT	GG	GG	TT	TT	GG	GT	TT	TT	TT	GG	GT	GG	GG	GG	TT	GG	TT	TT
SCM002812.1_1420986	A/C	1	1420986	+	Zunla	UMN	NA	NA	NMSU	NA	AC	AA	CC	CC	AC	AA	AA	AA	AA	CC	CC	AC	CC	CC	AA	CC	AA	CC	CC	CC	AA	CC	CC	AA	AA	CC	CC	AA	AA	AA	CC	CC	CC	CC	CC	AA	CC	AA	AA
SCM002812.1_1503356	A/C	1	1503356	+	Zunla	UMN	NA	NA	NMSU	NA	AA	AC	AC	AA	AC	AC	AC	AA	AC	AA	AA	AC	AC	AA	AC	AA	AC	AA	AA	AC	AA	AC	AA	AA	AA	AC	AC	AA	AC	AC	AA	AC	AA	AC	AC	AA	AC	AC	AA
SCM002812.1_1503362	C/A	1	1503362	+	Zunla	UMN	NA	NA	NMSU	NA	CC	AC	AC	AC	CC	AC	AC	CC	AC	CC	CC	AC	AC	CC	CC	CC	AC	CC	AC	AC	AC	AC	CC	CC	CC	AC	AC	CC	AC	AC	CC	AC	CC	AC	AC	CC	AC	AC	CC
SCM002812.1_1503719	A/G	1	1503719	+	Zunla	UMN	NA	NA	NMSU	NA	AA	AG	AG	AA	AA	AA	AA	AG	AA	AA	AA	AA	AA	AA	AA	AA	AA	AA	AG	AA	AA	AA	AA	AA	AA	AA	AG	AA	AA	AA	AA	AA	AA	AA	AA	AG	AA	AA	AA
SCM002812.1_1504848	T/A	1	1504848	+	Zunla	UMN	NA	NA	NMSU	NA	AT	AT	TT	AT	AT	TT	AT	AT	TT	AT	AT	AT	TT	AT	AA	AT	AT	TT	AT	AT	AT	AT	TT	AT	TT	TT	TT	AT	AT	AT	AT	AT	AT	AT	AT	TT	TT	TT	AT
SCM002812.1_1504864	C/T	1	1504864	+	Zunla	UMN	NA	NA	NMSU	NA	CT	CT	CC	CT	CT	CC	CT	CT	CC	CT	CT	CT	CC	CT	TT	CT	CT	CC	CT	CT	CT	CT	CC	CT	CC	CC	CC	CT	CT	CT	CT	CT	CT	CT	CT	CC	CC	CC	CT
SCM002812.1_1538893	T/A	1	1538893	+	Zunla	UMN	NA	NA	NMSU	NA	TT	TT	TT	TT	TT	TT	TT	TT	TT	TT	TT	TT	TT	TT	TT	TT	TT	TT	TT	TT	TT	TT	TT	TT	TT	TT	TT	TT	TT	TT	TT	TT	TT	TT	TT	TT	TT	TT	TT
SCM002812.1_1559524	T/C	1	1559524	+	Zunla	UMN	NA	NA	NMSU	NA	CC	TT	TT	TT	TT	CT	TT	CT	CT	TT	TT	TT	TT	TT	TT	TT	CT	CT	CT	TT	CT	TT	TT	CT	TT	TT	TT	TT	TT	CT	TT	CT	TT	TT	TT	TT	TT	TT	CT
SCM002812.1_1625094	C/T	1	1625094	+	Zunla	UMN	NA	NA	NMSU	NA	CC	CC	TT	CC	TT	CC	CC	CC	CC	TT	TT	CC	TT	TT	CC	TT	CC	CC	CC	TT	CC	TT	TT	CC	CC	N	CC	CC	CC	CC	CC	CC	CC	TT	TT	CC	CC	CC	CC
SCM002812.1_1788152	T/G	1	1788152	+	Zunla	UMN	NA	NA	NMSU	NA	TT	TT	GG	TT	GG	TT	TT	TT	TT	GG	GT	TT	GG	GT	TT	GG	TT	TT	GT	GG	TT	GG	GG	TT	TT	GG	TT	TT	TT	TT	TT	TT	GG	GG	GG	TT	TT	TT	TT
SCM002812.1_1864614	G/T	1	1864614	+	Zunla	UMN	NA	NA	NMSU	NA	GG	GG	GG	GG	GG	GG	GG	GG	GG	GG	GG	GG	GG	GG	TT	GG	GG	GG	TT	GG	GG	GG	GG	GG	GG	GG	GG	GG	GG	GG	GG	GG	GG	GG	GG	GG	GG	GG	GG
SCM002812.1_1878244	G/A	1	1878244	+	Zunla	UMN	NA	NA	NMSU	NA	GG	GG	GG	GG	GG	GG	GG	GG	GG	GG	GG	GG	GG	GG	GG	GG	GG	GG	GG	GG	GG	GG	GG	GG	GG	GG	GG	GG	GG	GG	GG	GG	GG	GG	GG	GG	GG	GG	GG
SCM002812.1_1890253	A/C	1	1890253	+	Zunla	UMN	NA	NA	NMSU	NA	AA	AA	AA	AA	AA	AC	AA	AA	AA	AA	AA	AA	AA	AA	AA	AA	AA	AA	AC	AA	AA	AA	AA	AA	AA	AA	AC	AA	AA	AA	AC	AA	AA	AA	AA	AA	AA	AA	AC
SCM002812.1_1890320	C/T	1	1890320	+	Zunla	UMN	NA	NA	NMSU	NA	CC	CC	CC	CC	CC	CC	CC	CC	CC	CC	CC	CC	CC	CC	CC	CC	CC	CC	CC	CC	CC	CC	CC	CC	CC	CC	CC	CC	CC	CC	CC	CC	CC	CC	CC	CC	CC	CC	CC
SCM002812.1_1890514	G/A	1	1890514	+	Zunla	UMN	NA	NA	NMSU	NA	AG	AG	AG	AG	AG	AG	AG	AG	AG	AG	AG	AG	AG	AG	AG	AG	AG	AG	AG	AG	AG	GG	AA	AG	AG	AG	AG	AG	AG	AG	AG	AG	AG	AG	AG	AG	AA	AG	AG
SCM002812.1_1890636	A/C	1	1890636	+	Zunla	UMN	NA	NA	NMSU	NA	AA	AC	AA	AA	AA	AA	AC	AC	AC	AA	AA	AA	AA	AA	AA	AA	AA	AA	AA	AA	AA	AA	AA	AC	AC	AA	AA	AC	AC	AC	AA	AA	AA	AA	AA	AC	AA	AC	AA
SCM002812.1_1890666	T/G	1	1890666	+	Zunla	UMN	NA	NA	NMSU	NA	TT	TT	TT	GT	TT	GT	GT	GT	GT	TT	TT	GT	TT	TT	GT	TT	GT	TT	GT	TT	GT	GT	TT	GT	GT	TT	GT	GT	GT	GT	GT	GT	TT	TT	TT	GT	GT	TT	GT
SCM002812.1_2000110	A/T	1	2000110	+	Zunla	UMN	NA	NA	NMSU	NA	TT	AA	AA	TT	AA	TT	TT	AA	TT	AA	AA	TT	AA	AA	AA	AA	TT	AA	AT	AA	AA	AA	AA	TT	AA	AA	AA	TT	AA	TT	AA	AA	AA	AT	AA	TT	AA	AA	TT
SCM002812.1_2150962	A/G	1	2150962	+	Zunla	UMN	NA	NA	NMSU	NA	AA	AA	AA	AA	AA	AA	AA	AA	AA	AA	AA	AA	AA	AA	AA	AA	AA	AA	AA	AA	AG	AA	AA	AA	AA	AA	AA	AA	AA	AA	AA	AA	AG	AA	AA	AA	AA	AA	AA
SCM002812.1_2245582	A/G	1	2245582	+	Zunla	UMN	NA	NA	NMSU	NA	AA	AA	AA	AA	AA	AA	AA	AA	AA	AA	AA	AA	AA	AA	AA	AA	AA	AA	AA	AA	AA	AA	AA	AA	AA	AA	AA	AA	AA	AA	AA	AA	AA	AA	AA	AA	AA	AA	AA
SCM002812.1_2254407	G/T	1	2254407	+	Zunla	UMN	NA	NA	NMSU	NA	GG	GG	GG	GG	GG	TT	GG	TT	GG	GG	GG	GG	GG	GG	GG	GG	GG	GG	GT	GG	GG	GG	GG	GG	GG	GG	GT	GG	GG	GG	GT	GG	GG	GG	GG	GG	GG	GG	GG
SCM002812.1_2254702	G/C	1	2254702	+	Zunla	UMN	NA	NA	NMSU	NA	GG	GG	GG	GG	GG	GG	GG	GG	GG	GG	GG	GG	GG	GG	GG	GG	GG	GG	GG	GG	GG	GG	GG	GG	GG	GG	GG	GG	GG	GG	GG	GG	GG	GG	GG	GG	GG	GG	GG
SCM002812.1_2301384	G/A	1	2301384	+	Zunla	UMN	NA	NA	NMSU	NA	GG	GG	AA	GG	AA	GG	GG	GG	GG	AA	AA	GG	AA	AA	GG	AA	GG	GG	GG	AA	GG	AA	AA	AG	GG	AA	GG	GG	GG	GG	GG	GG	AG	AA	AA	GG	GG	GG	GG
SCM002812.1_2320350	T/C	1	2320350	+	Zunla	UMN	NA	NA	NMSU	NA	TT	TT	CC	TT	TT	TT	TT	TT	TT	TT	CC	TT	CC	CC	TT	TT	TT	TT	TT	CC	TT	TT	CC	TT	TT	TT	TT	TT	TT	TT	TT	TT	CC	CC	CC	TT	TT	TT	TT
SCM002812.1_2340136	T/C	1	2340136	+	Zunla	UMN	NA	NA	NMSU	NA	TT	TT	CT	TT	TT	TT	TT	TT	TT	TT	CT	CT	TT	CT	CT	TT	TT	TT	TT	TT	TT	TT	CT	TT	CC	TT	TT	CT	CT	CT	CT	TT	CT	CT	CT	TT	TT	CC	TT
SCM002812.1_2340137	T/C	1	2340137	+	Zunla	UMN	NA	NA	NMSU	NA	TT	TT	CT	CT	CT	CT	TT	TT	TT	TT	CT	CT	CC	CT	TT	TT	CC	TT	TT	CT	CC	TT	CT	TT	TT	TT	CT	TT	CT	CT	TT	TT	CT	CT	CT	CT	TT	TT	CC
SCM002812.1_2340139	T/C	1	2340139	+	Zunla	UMN	NA	NA	NMSU	NA	TT	TT	TT	TT	CT	TT	CC	TT	CT	CT	TT	TT	TT	TT	TT	TT	TT	TT	TT	TT	TT	TT	CT	CT	TT	CT	CT	CT	TT	TT	TT	TT	TT	TT	TT	TT	TT	TT	TT
SCM002812.1_2340635	A/T	1	2340635	+	Zunla	UMN	NA	NA	NMSU	NA	AA	AA	TT	AA	AA	AA	AA	AA	AA	AA	TT	AA	TT	TT	AA	AA	AA	AA	AA	TT	AA	AA	TT	AA	AA	AA	AA	AA	AA	AA	AA	AA	TT	TT	TT	AA	AA	AA	AA
SCM002812.1_2340761	T/G	1	2340761	+	Zunla	UMN	NA	NA	NMSU	NA	TT	TT	GG	TT	GG	TT	TT	TT	TT	GG	GG	TT	GG	GG	TT	GG	TT	TT	TT	GG	TT	GG	GG	TT	TT	GG	TT	TT	TT	TT	TT	TT	GG	GG	GG	TT	TT	TT	TT
SCM002812.1_2340803	T/A	1	2340803	+	Zunla	UMN	NA	NA	NMSU	NA	TT	TT	AA	TT	TT	TT	TT	TT	TT	TT	AA	TT	AA	AA	TT	TT	TT	TT	TT	AA	TT	AA	AA	TT	TT	TT	TT	TT	TT	TT	TT	TT	AA	AA	AA	TT	TT	TT	TT
SCM002812.1_2340872	T/A	1	2340872	+	Zunla	UMN	NA	NA	NMSU	NA	TT	TT	TT	TT	TT	TT	TT	TT	TT	TT	TT	TT	TT	TT	TT	TT	TT	TT	TT	TT	TT	TT	TT	TT	TT	TT	TT	TT	TT	TT	TT	TT	TT	TT	TT	TT	TT	TT	TT
SCM002812.1_2354168	A/T	1	2354168	+	Zunla	UMN	NA	NA	NMSU	NA	AA	AA	AA	AA	AA	AA	AA	AA	AA	AA	AA	AA	AA	AA	AA	AA	AA	AA	AA	AA	AA	AA	AA	AA	AA	AA	AA	AA	AA	AA	AA	AA	AA	AA	AA	AA	AA	AA	AA
SCM002812.1_2359523	A/T	1	2359523	+	Zunla	UMN	NA	NA	NMSU	NA	AA	AA	TT	AA	TT	AA	AA	AA	AA	TT	TT	AA	AT	TT	AA	TT	AA	AA	AA	TT	AA	TT	TT	AA	AA	TT	AA	AA	AA	AA	AA	AA	TT	TT	TT	AA	AA	AA	AA
SCM002812.1_2363960	G/A	1	2363960	+	Zunla	UMN	NA	NA	NMSU	NA	GG	GG	GG	AA	GG	GG	GG	GG	GG	GG	GG	AA	GG	GG	AA	GG	GG	AA	AG	GG	GG	GG	GG	GG	GG	GG	GG	GG	GG	GG	GG	GG	GG	GG	GG	GG	GG	GG	GG
SCM002812.1_2364777	A/G	1	2364777	+	Zunla	UMN	NA	NA	NMSU	NA	AA	AA	GG	GG	GG	AA	AA	AA	AA	GG	GG	GG	GG	GG	GG	GG	AA	GG	GG	GG	AA	GG	GG	AA	AA	GG	AG	AA	AA	AA	AG	GG	GG	AG	GG	AA	GG	AA	AA
SCM002812.1_2364868	C/T	1	2364868	+	Zunla	UMN	NA	NA	NMSU	NA	CC	CC	CC	CC	CC	CC	CC	CC	CC	CC	CC	TT	CC	CC	CC	CC	CC	CC	CC	CC	CC	CC	CC	CC	CC	CC	CC	CC	CC	CC	CC	CC	CC	CC	CC	CC	CC	CC	CC
SCM002812.1_2365217	G/C	1	2365217	+	Zunla	UMN	NA	NA	NMSU	NA	GG	GG	GG	GG	GG	GG	GG	GG	GG	GG	GG	GG	GG	GG	GG	GG	GG	GG	GG	GG	GG	GG	GG	GG	GG	GG	GG	GG	GG	GG	GG	GG	GG	GG	GG	GG	GG	GG	GG
SCM002812.1_2365370	C/T	1	2365370	+	Zunla	UMN	NA	NA	NMSU	NA	CC	CC	CC	CC	CC	CC	CC	CC	CC	CC	CC	TT	CC	CC	CC	CC	CC	CC	CT	CC	CC	TT	CC	CC	CC	CC	CC	CC	CC	CC	CC	CC	CC	CC	CC	CC	CC	CC	CC
SCM002812.1_2365562	G/A	1	2365562	+	Zunla	UMN	NA	NA	NMSU	NA	GG	GG	AA	AA	AA	GG	GG	GG	GG	AA	AA	AA	AA	AA	AA	AA	GG	AA	AG	AA	GG	AA	AA	GG	GG	AA	AG	GG	GG	GG	AG	AA	AA	AA	AA	GG	AA	GG	GG
SCM002812.1_2365907	G/A	1	2365907	+	Zunla	UMN	NA	NA	NMSU	NA	GG	GG	AA	GG	AA	GG	GG	GG	GG	AA	AA	GG	AA	AA	GG	AA	GG	GG	GG	AA	GG	AA	AA	GG	GG	AA	GG	AG	GG	GG	GG	GG	AA	AA	AA	GG	GG	GG	GG
SCM002812.1_2366454	C/G	1	2366454	+	Zunla	UMN	NA	NA	NMSU	NA	CC	CC	GG	CC	GG	CC	CC	CC	CC	GG	GG	CC	CG	GG	CC	GG	CC	CC	CG	GG	CC	GG	GG	CC	CC	GG	CC	CC	CC	CC	CC	CC	GG	GG	GG	CC	CC	CC	CC
SCM002812.1_2372696	T/C	1	2372696	+	Zunla	UMN	NA	NA	NMSU	NA	TT	TT	TT	TT	TT	TT	TT	TT	TT	TT	TT	TT	TT	TT	TT	TT	TT	TT	TT	TT	TT	TT	TT	TT	TT	TT	TT	TT	TT	TT	TT	TT	TT	TT	TT	TT	TT	TT	TT
SCM002812.1_2376477	A/T	1	2376477	+	Zunla	UMN	NA	NA	NMSU	NA	AA	AA	AA	AA	AA	AA	AA	AA	AA	AA	AA	AA	AA	AA	AA	AA	AA	AA	AA	AA	AA	AA	AA	AA	AA	AA	AA	AA	AA	AA	AA	AA	AA	AA	AA	AA	AA	AA	AA
SCM002812.1_2491367	C/T	1	2491367	+	Zunla	UMN	NA	NA	NMSU	NA	CC	TT	CC	CC	CC	CT	CC	TT	CC	CC	CC	CC	CC	CC	CC	CC	TT	CC	CC	CC	CC	CC	CC	CC	TT	CC	CC	CC	TT	TT	CC	CC	CC	CC	CC	TT	CC	TT	TT
SCM002812.1_2503485	A/G	1	2503485	+	Zunla	UMN	NA	NA	NMSU	NA	AA	AA	GG	AA	AA	AA	AA	AA	AA	AA	GG	AA	AA	AA	AA	AA	AA	AA	AA	AA	AA	AA	AA	AA	AA	AA	AA	AA	AA	AA	AA	AA	AA	AA	GG	AA	AA	AA	AA
SCM002812.1_2597739	G/A	1	2597739	+	Zunla	UMN	NA	NA	NMSU	NA	GG	GG	GG	GG	GG	GG	GG	GG	GG	GG	GG	GG	GG	GG	GG	GG	GG	GG	GG	GG	GG	GG	GG	GG	GG	GG	GG	GG	GG	GG	GG	GG	GG	GG	GG	GG	GG	GG	GG
SCM002812.1_2602262	G/A	1	2602262	+	Zunla	UMN	NA	NA	NMSU	NA	AA	AA	GG	GG	GG	AA	GG	AA	GG	GG	GG	GG	GG	GG	GG	GG	AA	GG	GG	GG	AA	GG	GG	GG	AA	GG	AA	GG	AA	AA	AA	GG	GG	GG	AG	AA	AA	AA	AA
SCM002812.1_2602461	A/T	1	2602461	+	Zunla	UMN	NA	NA	NMSU	NA	AA	AA	AA	AA	AA	AA	AA	AA	AA	AA	AA	AA	AA	AA	AA	AA	AA	AA	AA	AA	AA	AA	AA	AA	AA	AA	AA	AA	AA	AA	AA	AA	AA	AA	AA	AA	AA	AA	AA
SCM002812.1_2613210	C/G	1	2613210	+	Zunla	UMN	NA	NA	NMSU	NA	CC	CC	CC	CC	CC	CC	CC	CG	CG	CC	CC	CC	CC	CC	CC	CC	CC	CC	CC	CG	CC	CC	CC	CG	CC	CC	CC	CG	CC	CC	CC	CC	CG	CC	CG	CC	CC	CC	CC
SCM002812.1_2613263	G/A	1	2613263	+	Zunla	UMN	NA	NA	NMSU	NA	GG	GG	GG	GG	GG	GG	GG	AG	AG	GG	AG	GG	GG	GG	AG	GG	GG	GG	AG	GG	GG	GG	GG	AG	GG	AG	GG	AG	GG	GG	GG	GG	AG	AG	AG	AG	AG	GG	GG
SCM002812.1_2613311	C/G	1	2613311	+	Zunla	UMN	NA	NA	NMSU	NA	CC	CC	CC	CC	CC	CC	CC	CC	CC	CC	CC	CC	CC	CC	CC	CC	CC	CC	CG	CC	CC	CC	CC	CC	CC	CC	CC	CC	CC	CC	CC	CC	CC	CC	CC	CG	CC	CC	CC
SCM002812.1_2613749	G/A	1	2613749	+	Zunla	UMN	NA	NA	NMSU	NA	AG	GG	AG	AG	AG	AG	GG	GG	AG	AA	AG	AG	AA	GG	AA	AG	AG	AG	GG	AG	GG	GG	AG	GG	AG	AG	GG	AG	AG	AA	AG	AG	GG	N	AG	GG	AA	AG	GG
SCM002812.1_2614513	A/C	1	2614513	+	Zunla	UMN	NA	NA	NMSU	NA	AA	CC	AA	AA	AA	AA	AA	CC	AA	AA	AA	AA	AA	AA	AA	AA	AC	AA	AA	AA	CC	AA	AA	AA	CC	AA	AA	AA	CC	CC	AC	AA	AA	AA	AA	CC	AA	CC	CC
SCM002812.1_2750234	G/C	1	2750234	+	Zunla	UMN	NA	NA	NMSU	NA	GG	GG	GG	GG	GG	GG	GG	GG	GG	GG	GG	GG	GG	GG	GG	GG	GG	GG	GG	GG	GG	GG	GG	GG	GG	GG	GG	GG	GG	GG	GG	GG	GG	GG	GG	GG	GG	GG	GG
SCM002812.1_2752836	A/G	1	2752836	+	Zunla	UMN	NA	NA	NMSU	NA	AA	AA	GG	AA	AA	AA	AA	AA	AA	AA	AA	AA	GG	GG	AA	AA	AA	AA	AA	GG	AA	AA	GG	AA	AA	AA	AA	AA	AA	AA	AA	AA	GG	GG	GG	AA	AA	AA	AG
SCM002812.1_2808612	T/C	1	2808612	+	Zunla	UMN	NA	NA	NMSU	NA	TT	TT	CC	TT	CC	TT	TT	TT	TT	CC	CC	TT	CC	CC	CT	CC	TT	TT	TT	CC	TT	CC	CC	TT	TT	CC	TT	TT	TT	TT	TT	TT	CC	CT	CC	TT	TT	TT	TT
SCM002812.1_2900145	G/A	1	2900145	+	Zunla	UMN	NA	NA	NMSU	NA	GG	GG	AA	GG	AA	GG	GG	GG	GG	AA	AG	GG	AA	AA	GG	AG	GG	GG	GG	AA	GG	AA	AA	GG	GG	AA	AG	GG	GG	GG	AG	GG	AA	AA	AA	GG	AA	GG	GG
SCM002812.1_2913225	T/G	1	2913225	+	Zunla	UMN	NA	NA	NMSU	NA	TT	TT	TT	TT	TT	TT	TT	TT	TT	TT	TT	TT	TT	TT	TT	TT	TT	TT	TT	TT	TT	TT	TT	TT	TT	TT	TT	TT	TT	TT	TT	TT	TT	TT	TT	TT	TT	TT	TT
SCM002812.1_2928504	T/G	1	2928504	+	Zunla	UMN	NA	NA	NMSU	NA	TT	TT	TT	TT	TT	TT	TT	TT	TT	TT	TT	TT	TT	TT	TT	TT	TT	TT	TT	TT	TT	TT	TT	TT	TT	TT	TT	TT	TT	TT	TT	TT	TT	TT	TT	TT	TT	TT	TT
SCM002812.1_2928593	T/C	1	2928593	+	Zunla	UMN	NA	NA	NMSU	NA	TT	TT	CC	TT	CT	TT	TT	TT	TT	TT	CC	TT	CC	CC	TT	TT	TT	TT	TT	CC	TT	CC	CC	TT	TT	TT	TT	TT	TT	TT	TT	TT	CC	CC	CC	TT	TT	TT	TT
SCM002812.1_3027914	T/C	1	3027914	+	Zunla	UMN	NA	NA	NMSU	NA	TT	TT	TT	TT	TT	TT	TT	TT	TT	TT	TT	TT	CC	CC	TT	TT	TT	TT	TT	CC	CT	TT	CC	TT	TT	TT	TT	TT	TT	TT	TT	TT	CC	CC	TT	TT	TT	TT	TT
SCM002812.1_3132205	C/G	1	3132205	+	Zunla	UMN	NA	NA	NMSU	NA	CC	CC	GG	CC	GG	CC	CC	CC	CC	GG	GG	CC	GG	GG	CC	GG	CC	CC	GG	GG	CC	GG	GG	CC	CC	GG	CG	CC	CC	CC	CG	CC	GG	GG	GG	CC	GG	CC	CC
SCM002812.1_3176707	T/C	1	3176707	+	Zunla	UMN	NA	NA	NMSU	NA	TT	TT	CC	CT	CC	TT	TT	TT	CT	CC	CC	TT	CC	CC	TT	CC	TT	TT	TT	CC	TT	TT	CC	TT	TT	CC	TT	TT	TT	TT	TT	TT	CC	CC	CC	TT	TT	TT	TT
SCM002812.1_3239770	C/G	1	3239770	+	Zunla	UMN	NA	NA	NMSU	NA	CC	CC	GG	CC	CC	CC	CC	CC	CC	CC	GG	CC	GG	GG	CC	CC	CC	CC	CC	GG	CC	GG	GG	CC	CC	CC	CC	CC	CC	CC	CC	CC	GG	GG	GG	CC	CC	CC	CC
SCM002812.1_3240356	C/T	1	3240356	+	Zunla	UMN	NA	NA	NMSU	NA	CC	CC	TT	CC	TT	CC	CC	CC	CC	TT	TT	CC	TT	TT	CC	TT	CC	CC	CC	TT	CC	TT	TT	CC	CC	TT	CC	CC	CC	CC	CC	CC	TT	TT	TT	CC	CC	CC	CC
SCM002812.1_3271209	G/A	1	3271209	+	Zunla	UMN	NA	NA	NMSU	NA	GG	GG	AA	GG	AA	AG	AG	GG	GG	AA	AA	GG	AA	AA	GG	AA	GG	GG	GG	AA	GG	AA	AA	GG	GG	AA	GG	GG	GG	GG	GG	GG	AA	AA	AA	GG	GG	GG	GG
SCM002812.1_3310408	C/T	1	3310408	+	Zunla	UMN	NA	NA	NMSU	NA	CC	CC	TT	CC	TT	CC	CC	CC	CC	TT	TT	CC	TT	TT	CC	TT	CC	CC	CT	TT	CC	TT	TT	CC	CC	TT	CT	CC	CC	CC	CT	CC	TT	TT	TT	CC	TT	CC	CC
SCM002812.1_3317322	C/G	1	3317322	+	Zunla	UMN	NA	NA	NMSU	NA	CC	CC	GG	CC	GG	CC	CC	CC	CC	GG	GG	CC	GG	GG	CC	GG	CC	CC	CC	GG	CC	GG	GG	CC	CC	GG	CC	CC	CC	CC	CC	CC	GG	GG	GG	CC	CC	CC	CC
SCM002812.1_3701640	T/C	1	3701640	+	Zunla	UMN	NA	NA	NMSU	NA	TT	TT	CC	TT	CC	TT	TT	TT	TT	CC	CC	TT	CC	CC	TT	CC	TT	TT	TT	CC	TT	CC	CC	TT	TT	CC	TT	TT	TT	TT	TT	TT	CC	CC	CC	TT	TT	TT	TT
SCM002812.1_3838901	T/A	1	3838901	+	Zunla	UMN	NA	NA	NMSU	NA	TT	TT	AA	TT	AT	TT	TT	TT	TT	AT	AA	TT	AT	AT	TT	AT	TT	TT	TT	AA	TT	AA	AA	TT	TT	AA	AT	TT	TT	TT	AT	AT	AT	AA	AT	TT	AA	TT	TT
SCM002812.1_3944342	G/A	1	3944342	+	Zunla	UMN	NA	NA	NMSU	NA	GG	GG	AA	GG	GG	GG	GG	GG	GG	GG	AA	GG	AG	GG	GG	GG	GG	GG	GG	AA	GG	GG	AA	GG	GG	GG	GG	GG	GG	GG	GG	GG	GG	AA	GG	GG	GG	GG	GG
SCM002812.1_3944496	G/A	1	3944496	+	Zunla	UMN	NA	NA	NMSU	NA	GG	GG	GG	GG	AG	GG	GG	GG	GG	GG	AA	GG	AG	AG	GG	AG	GG	GG	GG	GG	GG	GG	AG	GG	GG	GG	AG	GG	GG	GG	GG	AG	AG	AG	AG	GG	AG	GG	GG
SCM002812.1_3999520	G/A	1	3999520	+	Zunla	UMN	NA	NA	NMSU	NA	GG	GG	AA	GG	AA	GG	GG	GG	GG	AA	AA	GG	AA	AA	GG	AA	GG	GG	GG	AA	GG	GG	AA	GG	GG	AA	GG	GG	GG	GG	GG	GG	AA	AA	AA	GG	GG	GG	GG
SCM002812.1_4012541	T/C	1	4012541	+	Zunla	UMN	NA	NA	NMSU	NA	TT	TT	CC	TT	CC	TT	TT	TT	TT	CC	CC	TT	CC	CC	TT	CC	TT	TT	TT	CC	TT	CC	CC	TT	TT	CC	TT	TT	TT	TT	TT	TT	CC	CC	CC	TT	TT	TT	TT
SCM002812.1_4013500	A/G	1	4013500	+	Zunla	UMN	NA	NA	NMSU	NA	AA	AA	AG	AA	AG	AA	AA	AA	AA	GG	GG	AA	GG	GG	AA	GG	AA	AA	AA	GG	AA	GG	GG	AA	AA	GG	AA	AA	AA	AA	AA	AA	GG	GG	GG	AA	AA	AA	AA
SCM002812.1_4026108	A/G	1	4026108	+	Zunla	UMN	NA	NA	NMSU	NA	AA	AA	GG	AA	AA	AA	AA	AA	AA	AA	GG	AA	GG	GG	AA	GG	AA	AA	AA	GG	AA	GG	GG	AA	AA	AA	AA	AA	AA	AA	AA	AA	GG	GG	GG	AA	AA	AA	AA
SCM002812.1_4181468	G/A	1	4181468	+	Zunla	UMN	NA	NA	NMSU	NA	AA	GG	GG	GG	GG	GG	GG	GG	GG	GG	GG	GG	GG	GG	GG	GG	GG	AA	GG	GG	GG	GG	GG	GG	GG	GG	GG	GG	GG	GG	GG	GG	GG	GG	GG	GG	GG	GG	GG
SCM002812.1_4181479	A/G	1	4181479	+	Zunla	UMN	NA	NA	NMSU	NA	AA	AA	GG	AA	GG	AA	AA	AA	AA	GG	GG	AA	GG	GG	AA	GG	AA	AA	AA	GG	AG	GG	GG	AA	AA	GG	AA	AA	AA	AA	AA	AA	GG	GG	GG	AA	AA	AA	AA
SCM002812.1_4222181	G/C	1	4222181	+	Zunla	UMN	NA	NA	NMSU	NA	GG	GG	GG	GG	GG	GG	GG	GG	GG	GG	GG	GG	GG	GG	GG	GG	GG	GG	GG	GG	GG	GG	GG	GG	GG	GG	GG	GG	GG	GG	GG	GG	GG	GG	GG	GG	GG	GG	GG
SCM002812.1_4312546	C/A	1	4312546	+	Zunla	UMN	NA	NA	NMSU	NA	AC	AA	CC	CC	CC	AA	CC	AA	CC	CC	CC	AA	CC	CC	AA	CC	AA	AA	CC	CC	AA	AC	CC	AC	AA	CC	AC	CC	AA	AA	AC	AA	CC	CC	CC	AA	CC	AA	AA
SCM002812.1_4323952	C/T	1	4323952	+	Zunla	UMN	NA	NA	NMSU	NA	CC	CC	TT	CC	TT	CC	CC	CC	CC	TT	TT	CC	TT	TT	CC	TT	CC	CC	TT	TT	CC	TT	TT	CC	CC	TT	CC	CC	CC	CC	CC	CC	CT	TT	TT	CC	CC	CC	CC
SCM002812.1_4331731	G/A	1	4331731	+	Zunla	UMN	NA	NA	NMSU	NA	AG	GG	GG	GG	GG	GG	GG	GG	GG	GG	GG	GG	GG	GG	GG	GG	GG	GG	GG	GG	AG	GG	GG	GG	GG	GG	GG	GG	AG	GG	GG	GG	GG	GG	GG	GG	GG	AG	GG
SCM002812.1_4331983	C/T	1	4331983	+	Zunla	UMN	NA	NA	NMSU	NA	TT	CC	CC	CC	CC	CC	CC	CC	CC	CC	CC	CC	CC	CC	CC	CC	CC	CC	CC	CC	TT	CC	CC	CC	CC	CC	CC	CC	TT	CC	CC	CC	CC	CC	CC	CC	CC	TT	CC
SCM002812.1_4359590	T/G	1	4359590	+	Zunla	UMN	NA	NA	NMSU	NA	GT	TT	TT	TT	TT	TT	TT	TT	TT	TT	TT	TT	TT	TT	TT	TT	TT	TT	TT	TT	GG	TT	TT	TT	TT	TT	TT	TT	GG	TT	TT	TT	TT	TT	TT	TT	TT	GG	TT
SCM002812.1_4359760	G/A	1	4359760	+	Zunla	UMN	NA	NA	NMSU	NA	GG	GG	AA	GG	AA	GG	GG	GG	GG	AA	AA	GG	AA	AA	GG	AA	GG	GG	GG	AG	GG	AA	AA	GG	GG	AA	GG	GG	GG	GG	GG	GG	AA	AA	AA	GG	GG	GG	GG
SCM002812.1_4364322	G/A	1	4364322	+	Zunla	UMN	NA	NA	NMSU	NA	AA	GG	GG	GG	GG	GG	GG	GG	GG	GG	GG	GG	GG	GG	GG	GG	GG	GG	GG	GG	AA	GG	GG	GG	GG	GG	GG	GG	AA	GG	GG	GG	GG	GG	GG	GG	GG	AA	GG
SCM002812.1_4364339	G/A	1	4364339	+	Zunla	UMN	NA	NA	NMSU	NA	GG	GG	GG	GG	GG	GG	GG	GG	GG	GG	GG	GG	GG	GG	GG	GG	GG	GG	GG	GG	GG	GG	GG	GG	GG	GG	GG	GG	GG	GG	GG	GG	GG	GG	GG	GG	GG	GG	GG
SCM002812.1_4366833	C/G	1	4366833	+	Zunla	UMN	NA	NA	NMSU	NA	CC	CC	CC	CC	CC	CC	CC	CC	CC	CC	CC	CC	CC	CC	CC	CC	CC	CC	CC	CC	CC	CC	CC	CC	CC	CC	CC	CC	CC	CC	CC	CC	CC	CC	CC	CC	CC	CC	CC
SCM002812.1_4396494	C/T	1	4396494	+	Zunla	UMN	NA	NA	NMSU	NA	CC	CC	TT	CC	TT	CC	CC	CC	CC	TT	TT	CC	TT	TT	CC	TT	CC	CC	CC	TT	CC	TT	TT	CC	CC	TT	CC	CC	CC	CC	CC	CC	TT	TT	TT	CC	CC	CC	CC
SCM002812.1_4401254	T/G	1	4401254	+	Zunla	UMN	NA	NA	NMSU	NA	TT	TT	TT	TT	TT	TT	TT	TT	TT	TT	TT	TT	TT	TT	TT	TT	TT	TT	TT	TT	TT	TT	TT	TT	TT	TT	TT	TT	TT	TT	TT	TT	TT	TT	TT	TT	TT	TT	TT
SCM002812.1_4406815	T/C	1	4406815	+	Zunla	UMN	NA	NA	NMSU	NA	CT	TT	CC	TT	CC	TT	TT	TT	TT	CC	CC	TT	CT	CC	CC	CC	TT	TT	TT	CC	CC	CC	CC	TT	TT	CC	CT	TT	CT	TT	CT	CC	CC	CC	CC	TT	CC	TT	TT
SCM002812.1_4408550	T/C	1	4408550	+	Zunla	UMN	NA	NA	NMSU	NA	TT	TT	CC	TT	TT	TT	TT	TT	TT	TT	CC	TT	CC	CC	TT	TT	TT	TT	TT	CT	TT	TT	CC	TT	CT	TT	TT	TT	TT	TT	TT	TT	CC	CC	CC	TT	TT	TT	TT
SCM002812.1_4414642	T/C	1	4414642	+	Zunla	UMN	NA	NA	NMSU	NA	TT	TT	CC	TT	CC	TT	TT	TT	TT	CC	CC	TT	CT	CC	TT	CC	TT	TT	TT	CC	TT	CC	CC	TT	TT	CC	TT	TT	TT	TT	TT	TT	CT	CC	CC	TT	TT	TT	TT
SCM002812.1_4826587	T/C	1	4826587	+	Zunla	UMN	NA	NA	NMSU	NA	TT	TT	CC	TT	CC	TT	TT	TT	TT	CC	CC	TT	CC	CC	TT	CC	TT	TT	CT	CC	TT	CT	CC	TT	TT	CC	CC	TT	TT	TT	CC	CC	CC	CC	CC	TT	CC	TT	TT
SCM002812.1_4827247	A/G	1	4827247	+	Zunla	UMN	NA	NA	NMSU	NA	AA	AA	AA	AA	AA	AA	AA	AA	AA	AA	AA	AA	AA	AA	AA	AA	AA	AA	AA	AA	AA	AA	AA	AA	AA	AA	GG	AA	AA	AA	GG	GG	AA	AA	AA	AA	GG	AA	AA
SCM002812.1_4830625	G/C	1	4830625	+	Zunla	UMN	NA	NA	NMSU	NA	CG	GG	CC	GG	CC	GG	GG	GG	GG	CC	CC	GG	CC	CC	GG	CC	GG	GG	GG	CC	GG	CC	CC	GG	GG	CC	CG	GG	GG	GG	CC	CC	CC	CC	CC	GG	GG	GG	GG
SCM002812.1_4894592	T/A	1	4894592	+	Zunla	UMN	NA	NA	NMSU	NA	TT	AA	AA	TT	AA	TT	TT	TT	TT	AA	AA	TT	AA	AA	TT	AA	TT	TT	AT	AA	TT	AA	AA	TT	TT	AA	AA	TT	TT	TT	AT	TT	AA	AA	AA	TT	AA	TT	TT
SCM002812.1_5013793	A/C	1	5013793	+	Zunla	UMN	NA	NA	NMSU	NA	AA	AA	AA	AA	AA	AA	AA	AA	AA	AA	AA	AA	AA	AA	AA	AA	AA	AA	AA	AA	AA	AA	AA	AA	AA	AA	AA	AA	AA	AA	AA	AA	AA	AA	AA	AA	AA	AA	AA
SCM002812.1_5182690	T/C	1	5182690	+	Zunla	UMN	NA	NA	NMSU	NA	TT	TT	TT	TT	TT	TT	TT	TT	TT	TT	TT	CC	TT	TT	TT	TT	TT	TT	CC	TT	TT	TT	TT	TT	TT	TT	CT	TT	TT	TT	CT	TT	TT	TT	TT	TT	CC	TT	TT
SCM002812.1_5182701	G/A	1	5182701	+	Zunla	UMN	NA	NA	NMSU	NA	GG	GG	AA	GG	AA	GG	GG	GG	GG	AA	AA	AA	AA	AA	GG	AA	GG	GG	AA	AA	GG	AA	AA	GG	GG	AA	AG	GG	GG	GG	AG	GG	AA	AA	AA	GG	AA	GG	GG
SCM002812.1_5182731	C/T	1	5182731	+	Zunla	UMN	NA	NA	NMSU	NA	CC	CC	TT	CC	TT	CC	CC	CC	CC	TT	TT	TT	CT	TT	CC	TT	CC	CC	TT	TT	CC	TT	TT	CC	CC	TT	CT	CC	CC	CC	CT	CC	TT	TT	TT	CC	TT	CC	CC
SCM002812.1_5182816	C/A	1	5182816	+	Zunla	UMN	NA	NA	NMSU	NA	CC	CC	AA	CC	AA	CC	CC	CC	CC	AA	AA	AA	AC	AA	CC	AA	CC	CC	AA	AA	CC	AA	AA	CC	CC	AA	AC	CC	CC	CC	AC	CC	AA	AA	AA	CC	AA	CC	CC
SCM002812.1_5592153	G/C	1	5592153	+	Zunla	UMN	NA	NA	NMSU	NA	GG	GG	CC	GG	CC	GG	CC	CC	CC	CC	CC	GG	CC	CC	GG	CC	GG	GG	GG	CC	GG	CC	CC	CC	GG	CC	CG	CC	GG	GG	CG	GG	CC	CC	CC	GG	CC	GG	GG
SCM002812.1_5592217	T/A	1	5592217	+	Zunla	UMN	NA	NA	NMSU	NA	TT	TT	TT	TT	TT	TT	TT	TT	AA	TT	TT	TT	TT	TT	TT	TT	TT	TT	TT	TT	TT	TT	TT	AA	TT	TT	AT	AA	TT	TT	AT	TT	TT	TT	TT	TT	AA	TT	TT
SCM002812.1_5833209	G/T	1	5833209	+	Zunla	UMN	NA	NA	NMSU	NA	TT	GG	TT	GG	TT	GG	GG	GG	GG	TT	TT	GG	TT	TT	GG	TT	GG	GG	GT	TT	TT	TT	TT	GG	GG	TT	GT	GG	GG	GG	GT	GG	TT	TT	TT	GG	TT	GG	GG
SCM002812.1_5833433	C/T	1	5833433	+	Zunla	UMN	NA	NA	NMSU	NA	CC	CC	CC	CC	CC	CC	CC	CC	CC	CC	CC	CC	CC	CC	CC	CC	CC	CC	CC	CC	CC	CC	CC	CC	CC	CC	CT	CC	CC	CC	CT	CC	CC	CC	CC	CC	TT	CC	CC
SCM002812.1_5976323	C/T	1	5976323	+	Zunla	UMN	NA	NA	NMSU	NA	CC	CC	CT	CC	CT	CT	CC	CT	CC	CC	CT	CC	CT	CC	CC	CC	CC	CC	CC	CC	CC	CT	CC	CC	CC	CC	CT	CC	CC	CC	CT	TT	CC	CC	CT	CC	CC	CC	TT
SCM002812.1_6011921	T/C	1	6011921	+	Zunla	UMN	NA	NA	NMSU	NA	TT	CC	TT	TT	TT	TT	TT	TT	TT	TT	TT	CC	TT	TT	TT	TT	TT	TT	TT	TT	CC	TT	TT	TT	CC	TT	TT	TT	TT	TT	TT	TT	TT	TT	TT	TT	TT	TT	TT
SCM002812.1_6012116	T/C	1	6012116	+	Zunla	UMN	NA	NA	NMSU	NA	TT	TT	TT	TT	TT	TT	TT	TT	TT	TT	TT	TT	TT	TT	TT	TT	TT	TT	TT	TT	TT	TT	TT	TT	TT	TT	TT	TT	TT	TT	TT	TT	TT	TT	TT	TT	TT	TT	TT
SCM002812.1_6029090	C/T	1	6029090	+	Zunla	UMN	NA	NA	NMSU	NA	CC	CC	TT	CC	TT	CC	CC	CC	CC	TT	TT	CC	CT	TT	CC	TT	CC	CC	CC	TT	CC	TT	TT	CC	CC	TT	CC	CC	CC	CC	CC	CC	TT	CT	TT	CC	CC	CC	CC
SCM002812.1_6095843	G/T	1	6095843	+	Zunla	UMN	NA	NA	NMSU	NA	GG	GG	GG	GG	GG	GG	GG	TT	GG	GG	GG	GG	GG	GG	TT	GG	GG	GG	TT	GG	TT	GG	GG	GG	GG	GG	GT	GG	GG	GG	GT	TT	GT	GG	GG	GG	GG	GG	GG
SCM002812.1_6109010	C/T	1	6109010	+	Zunla	UMN	NA	NA	NMSU	NA	CC	CC	TT	CC	TT	CC	CC	CC	CC	TT	TT	CC	TT	TT	CC	CT	CC	CC	CC	TT	CC	TT	TT	CC	CC	TT	CC	CC	CC	CC	CC	CC	TT	TT	CT	CC	CC	CC	CC
SCM002812.1_6132943	C/T	1	6132943	+	Zunla	UMN	NA	NA	NMSU	NA	CC	CC	CC	CC	CC	CC	CC	CC	CC	CC	CC	CC	CC	CC	CC	CC	CC	CC	CC	CC	CC	CC	CC	CC	CC	CC	CT	CC	TT	CC	CT	CC	CC	CC	CC	CC	CC	CC	CC
SCM002812.1_6281504	C/T	1	6281504	+	Zunla	UMN	NA	NA	NMSU	NA	CC	CC	CC	CC	CC	CC	CC	CC	CC	CC	CC	CC	CC	CC	CC	CC	CC	CC	CC	CC	CC	CC	CC	CC	CC	CC	CC	CC	TT	CC	CC	CC	CC	CC	CC	CC	CC	CC	CC
SCM002812.1_6281515	A/C	1	6281515	+	Zunla	UMN	NA	NA	NMSU	NA	AA	AA	AA	AA	AA	AA	AA	AA	AA	AA	AA	AA	AA	AA	AA	AA	AA	AA	AA	AA	AA	AA	AA	AA	AA	AA	AA	AA	CC	AA	AA	AA	AA	AA	AA	AA	AA	AA	AA
SCM002812.1_6345149	T/A	1	6345149	+	Zunla	UMN	NA	NA	NMSU	NA	TT	TT	TT	AA	TT	AT	TT	TT	TT	TT	TT	AA	TT	TT	AA	TT	AA	TT	TT	TT	TT	TT	TT	TT	TT	TT	TT	TT	TT	AA	TT	AA	TT	TT	TT	AA	TT	TT	AA
SCM002812.1_6384471	T/C	1	6384471	+	Zunla	UMN	NA	NA	NMSU	NA	TT	TT	CC	TT	TT	TT	CT	TT	TT	TT	CC	TT	CT	TT	TT	TT	TT	TT	TT	CC	TT	CC	CC	TT	TT	TT	TT	TT	TT	TT	TT	TT	TT	TT	CC	TT	TT	TT	TT
SCM002812.1_6391100	T/A	1	6391100	+	Zunla	UMN	NA	NA	NMSU	NA	TT	TT	AA	TT	TT	TT	TT	TT	TT	TT	AA	TT	AT	TT	TT	TT	TT	TT	TT	AA	TT	AA	AA	TT	TT	TT	TT	TT	TT	TT	TT	TT	TT	TT	AA	TT	TT	TT	TT
SCM002812.1_6438177	A/G	1	6438177	+	Zunla	UMN	NA	NA	NMSU	NA	AA	AA	GG	AA	AA	AA	AA	AA	AA	AA	GG	AA	GG	GG	AA	AA	AA	AA	AA	GG	AA	GG	GG	AA	AA	AA	AA	AA	AA	AA	AA	AA	GG	GG	GG	AA	AA	AA	AG
SCM002812.1_6441861	G/A	1	6441861	+	Zunla	UMN	NA	NA	NMSU	NA	GG	GG	AA	GG	AA	GG	GG	GG	GG	AG	AA	GG	AA	AA	GG	AA	GG	GG	GG	AA	GG	AA	AG	GG	GG	AA	GG	GG	GG	GG	GG	GG	AA	AG	AG	GG	GG	GG	GG
SCM002812.1_6443274	T/C	1	6443274	+	Zunla	UMN	NA	NA	NMSU	NA	TT	TT	TT	TT	TT	TT	TT	TT	TT	TT	TT	TT	TT	TT	TT	TT	TT	TT	TT	TT	TT	TT	TT	TT	TT	TT	TT	TT	TT	TT	TT	TT	TT	TT	TT	TT	TT	TT	TT
SCM002812.1_6444527	A/G	1	6444527	+	Zunla	UMN	NA	NA	NMSU	NA	AA	AA	GG	AA	GG	AA	AA	AA	AA	GG	GG	AA	GG	GG	AA	GG	AA	AA	AA	GG	AA	GG	GG	AA	AA	GG	AA	AA	AA	AA	AA	AA	GG	GG	GG	AG	AA	AA	AA
SCM002812.1_6449066	G/A	1	6449066	+	Zunla	UMN	NA	NA	NMSU	NA	GG	GG	AA	GG	AA	GG	GG	GG	GG	AA	AA	GG	AA	AG	GG	AA	GG	GG	GG	AA	GG	AA	AA	GG	GG	AA	GG	GG	GG	GG	AG	GG	AA	AA	AA	GG	GG	GG	AG
SCM002812.1_6464387	T/C	1	6464387	+	Zunla	UMN	NA	NA	NMSU	NA	TT	TT	TT	TT	CC	TT	TT	TT	TT	CC	TT	TT	TT	TT	TT	CC	TT	TT	TT	TT	TT	TT	TT	TT	TT	CC	CC	TT	TT	CC	CC	TT	TT	TT	TT	TT	CC	TT	TT
SCM002812.1_6546258	A/C	1	6546258	+	Zunla	UMN	NA	NA	NMSU	NA	AA	AA	AA	AA	CC	AA	AA	AA	AA	CC	AA	AA	AA	AA	AA	CC	AA	AA	AA	AA	AA	AA	AA	AA	AA	CC	AC	AA	AA	AA	AC	AA	AA	AA	AA	AA	CC	AA	AA
SCM002812.1_6549228	G/A	1	6549228	+	Zunla	UMN	NA	NA	NMSU	NA	GG	GG	GG	GG	GG	GG	GG	GG	GG	GG	GG	GG	GG	GG	GG	GG	GG	GG	GG	GG	GG	GG	GG	GG	GG	GG	AG	GG	GG	GG	AG	GG	GG	GG	GG	GG	AA	GG	GG
SCM002812.1_6579038	T/C	1	6579038	+	Zunla	UMN	NA	NA	NMSU	NA	TT	TT	CC	TT	CC	TT	TT	TT	TT	CC	CC	CC	CC	CC	TT	CC	TT	TT	TT	CC	TT	CC	CC	TT	TT	CC	CT	TT	TT	TT	CT	TT	CC	CC	CC	TT	CC	CC	TT
SCM002812.1_6945025	C/T	1	6945025	+	Zunla	UMN	NA	NA	NMSU	NA	CC	CC	CC	TT	CC	TT	CC	CC	CC	CC	CC	TT	CC	CC	TT	CC	CT	CC	CT	CC	CC	CC	CC	CC	CC	CC	CC	CC	CC	CT	CC	CC	CC	CC	CC	TT	CC	CT	CT
SCM002812.1_6945062	G/A	1	6945062	+	Zunla	UMN	NA	NA	NMSU	NA	AG	GG	AG	GG	AG	GG	GG	GG	GG	AG	GG	GG	GG	AG	GG	GG	GG	GG	AG	GG	GG	GG	GG	GG	GG	AG	GG	GG	AG	AG	GG	GG	AG	GG	AG	AG	GG	AG	AG
SCM002812.1_6945913	T/C	1	6945913	+	Zunla	UMN	NA	NA	NMSU	NA	TT	TT	CC	TT	CC	TT	TT	TT	TT	CC	CC	TT	CC	CC	TT	CC	TT	TT	TT	CC	TT	CC	CC	TT	TT	CC	TT	TT	TT	TT	TT	TT	CC	CC	CC	TT	TT	TT	TT
SCM002812.1_6958783	T/C	1	6958783	+	Zunla	UMN	NA	NA	NMSU	NA	TT	TT	CC	TT	CC	TT	TT	TT	TT	CC	CC	TT	CC	CC	TT	CC	TT	TT	TT	CC	TT	TT	CC	TT	TT	CC	TT	TT	TT	TT	TT	TT	CC	CT	CC	TT	TT	TT	TT
SCM002812.1_6969520	T/G	1	6969520	+	Zunla	UMN	NA	NA	NMSU	NA	TT	TT	GG	TT	GG	TT	TT	TT	TT	GG	GG	TT	GG	GG	TT	TT	TT	TT	TT	GG	TT	TT	GG	TT	TT	GG	TT	TT	TT	TT	TT	TT	GG	GG	GG	TT	TT	TT	TT
SCM002812.1_7005831	A/G	1	7005831	+	Zunla	UMN	NA	NA	NMSU	NA	AA	AA	GG	AA	GG	AA	AA	AA	AA	GG	GG	AA	GG	GG	AA	GG	AA	AA	AA	GG	AA	GG	GG	AA	AA	GG	AA	AA	AA	AA	AA	AA	GG	GG	GG	AA	AA	AA	AA
SCM002812.1_7008371	A/G	1	7008371	+	Zunla	UMN	NA	NA	NMSU	NA	AA	AA	GG	AA	GG	AA	AA	AA	AA	GG	GG	AA	GG	GG	AA	GG	AA	AA	AA	GG	AA	GG	GG	AA	AA	GG	AA	AA	AA	AA	AA	AA	AA	AG	AG	AA	AA	AA	AA
SCM002812.1_7044970	G/A	1	7044970	+	Zunla	UMN	NA	NA	NMSU	NA	GG	GG	GG	GG	GG	GG	GG	GG	GG	GG	GG	GG	GG	GG	GG	GG	GG	GG	GG	GG	GG	GG	GG	GG	GG	GG	GG	GG	GG	GG	GG	GG	GG	GG	GG	GG	GG	GG	GG
SCM002812.1_7189386	G/A	1	7189386	+	Zunla	UMN	NA	NA	NMSU	NA	GG	GG	AA	GG	AA	GG	GG	GG	GG	AA	AA	GG	AA	AA	GG	AA	GG	GG	GG	AA	GG	GG	AA	GG	GG	AA	GG	GG	GG	GG	GG	GG	AA	AA	AA	GG	GG	GG	GG
SCM002812.1_7574972	C/G	1	7574972	+	Zunla	UMN	NA	NA	NMSU	NA	CC	CC	GG	CC	GG	CC	CC	CC	CC	GG	GG	GG	GG	GG	CC	GG	CC	CC	CC	GG	CC	GG	GG	CC	CC	GG	GG	CC	CC	CC	GG	CC	GG	GG	GG	CC	GG	CC	CC
SCM002812.1_7575234	A/G	1	7575234	+	Zunla	UMN	NA	NA	NMSU	NA	AA	AA	GG	AA	AA	AA	AA	AA	AA	AA	GG	AA	GG	GG	AA	AA	AA	AA	AA	GG	AA	AA	GG	AA	AA	AA	AA	AA	AA	AA	AA	AA	GG	GG	GG	AA	AA	AA	AA
SCM002812.1_7578364	T/A	1	7578364	+	Zunla	UMN	NA	NA	NMSU	NA	AA	AA	TT	AA	TT	AT	TT	AA	TT	TT	TT	TT	TT	TT	TT	TT	AA	AA	AT	TT	AA	TT	TT	TT	TT	TT	TT	TT	AA	AA	AT	AA	TT	TT	TT	AA	TT	AT	AA
SCM002812.1_7590526	A/C	1	7590526	+	Zunla	UMN	NA	NA	NMSU	NA	CC	AA	AA	CC	AA	AC	AA	AA	CC	AA	AA	AA	AA	AA	AA	AA	AA	AA	AC	AA	AA	AA	AA	AA	CC	AA	CC	AA	AA	AA	AC	AA	AA	AA	AA	AA	AA	AA	AA
SCM002812.1_7592136	C/G	1	7592136	+	Zunla	UMN	NA	NA	NMSU	NA	CC	CC	CC	CC	CC	CC	CC	CC	CC	CC	CC	CC	CC	CC	CC	CC	CC	CC	CC	CC	CC	CC	CC	CC	CC	CC	CC	CC	CC	CC	CC	CC	CC	CC	CC	CC	CC	CC	CC
SCM002812.1_7600151	A/G	1	7600151	+	Zunla	UMN	NA	NA	NMSU	NA	AA	AA	GG	AA	GG	AA	AA	AA	AA	GG	GG	AA	GG	GG	AA	GG	AA	AA	AA	GG	AA	AA	GG	AA	AA	GG	AA	AA	AA	AA	AA	AA	GG	GG	GG	AA	AA	AA	AA
SCM002812.1_7685534	A/T	1	7685534	+	Zunla	UMN	NA	NA	NMSU	NA	AA	AA	AA	AA	AA	AA	AA	AA	AA	AA	AA	AA	AA	AA	TT	AA	AA	AA	AT	AA	AA	AA	AA	AA	AA	AA	AT	AA	AA	AA	AT	AA	AA	AA	AA	AA	AA	TT	AA
SCM002812.1_7685572	T/G	1	7685572	+	Zunla	UMN	NA	NA	NMSU	NA	TT	TT	TT	TT	TT	TT	TT	TT	TT	TT	TT	TT	TT	TT	TT	TT	TT	TT	TT	TT	TT	TT	TT	TT	TT	TT	TT	TT	TT	TT	TT	TT	TT	TT	TT	TT	TT	TT	TT
SCM002812.1_7845005	G/A	1	7845005	+	Zunla	UMN	NA	NA	NMSU	NA	GG	GG	AA	GG	GG	GG	GG	GG	GG	GG	AA	GG	AA	AA	GG	GG	GG	GG	GG	AA	GG	AA	AA	GG	GG	GG	GG	GG	GG	GG	GG	GG	AA	AA	AA	GG	GG	GG	GG
SCM002812.1_7846192	T/A	1	7846192	+	Zunla	UMN	NA	NA	NMSU	NA	TT	TT	TT	TT	TT	TT	TT	TT	TT	TT	TT	TT	TT	TT	TT	TT	TT	TT	TT	TT	TT	TT	TT	TT	TT	TT	TT	TT	TT	TT	TT	TT	TT	TT	TT	TT	TT	TT	TT
SCM002812.1_7846283	G/T	1	7846283	+	Zunla	UMN	NA	NA	NMSU	NA	GG	GG	GT	GG	TT	GG	GG	GG	GG	TT	TT	GG	TT	TT	GG	TT	GG	GG	GG	TT	GG	TT	TT	GG	GG	TT	GG	GG	GG	GG	GG	GG	TT	TT	TT	GG	GG	GG	GG
SCM002812.1_7910324	T/C	1	7910324	+	Zunla	UMN	NA	NA	NMSU	NA	TT	TT	CC	TT	CC	TT	CT	TT	TT	CC	CC	TT	CC	CC	TT	CC	TT	TT	TT	CC	TT	CC	CC	TT	TT	CC	TT	TT	TT	TT	TT	TT	CC	CC	CC	TT	TT	TT	TT
SCM002812.1_8119130	C/T	1	8119130	+	Zunla	UMN	NA	NA	NMSU	NA	TT	CC	TT	CC	TT	CC	CC	CC	CC	CC	CC	TT	TT	TT	CC	CC	CC	TT	CC	TT	CC	CC	TT	CC	CC	CC	CC	CC	CC	CC	CT	CC	TT	TT	TT	CC	CC	CC	CC
SCM002812.1_8119205	C/T	1	8119205	+	Zunla	UMN	NA	NA	NMSU	NA	TT	CC	TT	CC	TT	CC	CC	CC	CC	TT	TT	TT	TT	TT	CC	TT	CC	TT	CC	TT	CC	TT	TT	CC	CC	TT	CT	CC	CC	CC	CT	CC	TT	TT	TT	CC	TT	CC	CC
SCM002812.1_8134707	T/C	1	8134707	+	Zunla	UMN	NA	NA	NMSU	NA	TT	TT	TT	TT	TT	TT	TT	TT	TT	TT	TT	TT	TT	TT	TT	TT	TT	TT	TT	TT	TT	TT	TT	TT	TT	TT	TT	TT	TT	TT	TT	TT	TT	TT	TT	TT	TT	TT	TT
SCM002812.1_8136000	G/A	1	8136000	+	Zunla	UMN	NA	NA	NMSU	NA	AA	GG	AA	GG	AA	GG	GG	GG	GG	AA	AA	AA	AA	AA	GG	AA	GG	GG	GG	AA	GG	AG	AA	GG	GG	AA	AA	GG	GG	GG	AA	GG	AA	AA	AA	GG	AA	GG	GG
SCM002812.1_8140195	G/T	1	8140195	+	Zunla	UMN	NA	NA	NMSU	NA	GG	GG	TT	GG	TT	GG	GG	GG	GG	TT	TT	GG	TT	GT	GG	TT	GG	GG	GG	TT	GG	TT	TT	GG	GG	TT	GG	GG	GG	GT	GG	GG	TT	TT	TT	GG	GG	GG	GG
SCM002812.1_8142179	C/T	1	8142179	+	Zunla	UMN	NA	NA	NMSU	NA	CC	CC	CC	CC	TT	CC	CC	CC	CC	CC	TT	CC	TT	TT	CC	CC	CC	CC	CC	TT	CC	CC	TT	CC	CC	CC	CC	CC	CC	CC	CC	CC	TT	TT	TT	CC	CC	CC	CC
SCM002812.1_8156977	A/G	1	8156977	+	Zunla	UMN	NA	NA	NMSU	NA	AA	AA	AA	AA	GG	AA	AA	AA	AA	AA	AG	AA	GG	GG	AA	AA	AA	AA	AA	GG	AA	AA	GG	AA	AA	AA	AA	AA	AA	AA	AA	AA	GG	GG	GG	AA	AA	AA	AA
SCM002812.1_8302952	A/G	1	8302952	+	Zunla	UMN	NA	NA	NMSU	NA	AA	AA	AG	AA	GG	AA	AA	AA	AA	GG	GG	AA	GG	GG	AA	GG	AA	AA	AA	GG	AA	GG	GG	AA	AA	AG	AA	AA	AA	AA	AA	AA	GG	GG	GG	AA	AA	AA	AA
SCM002812.1_8347926	C/T	1	8347926	+	Zunla	UMN	NA	NA	NMSU	NA	CC	CC	TT	CC	TT	CC	CC	CC	CC	TT	TT	CC	TT	TT	CC	TT	CC	CC	CC	TT	CC	TT	TT	CC	CC	TT	TT	CC	CC	CC	CC	CC	TT	TT	TT	CT	CC	CC	CC
SCM002812.1_8347941	A/G	1	8347941	+	Zunla	UMN	NA	NA	NMSU	NA	AA	AA	GG	AA	GG	AA	AA	AA	AA	AA	GG	AA	GG	GG	AA	AA	AA	AA	AA	GG	AA	AA	GG	AA	AA	AA	AA	AA	AA	AA	AA	AA	GG	GG	GG	AA	AA	AA	AA
SCM002812.1_8360734	T/C	1	8360734	+	Zunla	UMN	NA	NA	NMSU	NA	TT	TT	TT	TT	TT	CC	CC	TT	CC	TT	TT	TT	TT	TT	CC	TT	CC	CC	TT	TT	CT	TT	TT	CC	CC	TT	CT	CC	TT	CC	TT	TT	TT	TT	TT	CC	CC	TT	CC
SCM002812.1_8373771	G/A	1	8373771	+	Zunla	UMN	NA	NA	NMSU	NA	GG	GG	GG	GG	GG	AA	GG	GG	GG	GG	GG	GG	GG	GG	AA	GG	AA	AG	GG	GG	GG	GG	GG	GG	AA	GG	GG	GG	GG	AA	GG	GG	GG	GG	GG	AA	GG	GG	AA
SCM002812.1_8532421	T/C	1	8532421	+	Zunla	UMN	NA	NA	NMSU	NA	TT	TT	TT	CC	TT	TT	TT	TT	TT	TT	TT	TT	TT	TT	CC	TT	TT	TT	TT	TT	TT	TT	TT	TT	TT	TT	TT	TT	TT	TT	TT	TT	TT	TT	TT	TT	TT	TT	TT
SCM002812.1_8621880	A/C	1	8621880	+	Zunla	UMN	NA	NA	NMSU	NA	AA	AA	CC	AA	CC	CC	AA	CC	AA	CC	CC	AA	CC	CC	CC	CC	CC	AA	AC	CC	AA	CC	CC	AA	CC	CC	AC	AA	CC	CC	AC	CC	CC	CC	CC	CC	CC	AA	CC
SCM002812.1_8622087	C/T	1	8622087	+	Zunla	UMN	NA	NA	NMSU	NA	CC	CC	CC	CT	CC	CC	CC	TT	CC	CC	CC	CC	CC	CC	CC	CC	CC	CC	CC	CC	TT	CC	CC	CC	TT	CC	CC	CC	TT	CC	CC	TT	CC	CC	CC	CC	CC	CC	CC
SCM002812.1_8627615	C/G	1	8627615	+	Zunla	UMN	NA	NA	NMSU	NA	CC	CC	CC	CC	CC	CC	CC	CC	CC	CC	CC	CC	CC	CC	CC	CC	CC	CC	CC	CC	CC	CC	CC	CC	CC	CC	CC	CC	CC	CC	CC	CC	CC	CC	CC	CC	CC	CC	CC
SCM002812.1_8631569	G/C	1	8631569	+	Zunla	UMN	NA	NA	NMSU	NA	GG	GG	CC	GG	CC	CC	GG	GG	GG	CC	CC	CC	CC	CC	GG	CC	CC	GG	CC	CC	GG	CC	CC	GG	CG	CC	GG	GG	CC	CC	GG	GG	CC	CC	CC	CC	GG	GG	CC
SCM002812.1_8748692	G/A	1	8748692	+	Zunla	UMN	NA	NA	NMSU	NA	AA	GG	AA	GG	AA	GG	GG	AA	GG	AA	AA	AA	AA	AA	GG	AA	GG	GG	GG	AG	AG	AA	AA	GG	AA	AA	AA	GG	AA	GG	AA	AA	AA	AA	AA	GG	AA	GG	GG
SCM002812.1_8749003	C/T	1	8749003	+	Zunla	UMN	NA	NA	NMSU	NA	CC	CC	CC	CC	CC	CC	CC	CC	CC	CC	CC	CC	CC	CC	CC	CC	CC	CC	CC	CC	CC	CC	CC	CC	CC	CC	CC	CC	CC	CC	CC	CC	CC	CC	CC	CC	CC	CC	CC
SCM002812.1_8813899	G/A	1	8813899	+	Zunla	UMN	NA	NA	NMSU	NA	GG	GG	AA	AA	GG	GG	GG	GG	GG	GG	AA	AA	AG	AA	GG	GG	GG	GG	GG	AA	GG	GG	AA	GG	GG	GG	GG	GG	GG	GG	GG	GG	AA	AA	AA	GG	GG	GG	GG
SCM002812.1_8835355	T/G	1	8835355	+	Zunla	UMN	NA	NA	NMSU	NA	TT	TT	TT	TT	GG	TT	TT	TT	TT	GG	TT	TT	TT	TT	TT	TT	TT	TT	TT	TT	TT	GT	TT	TT	TT	GG	TT	TT	TT	TT	TT	TT	TT	TT	TT	TT	TT	TT	TT
SCM002812.1_8875515	C/A	1	8875515	+	Zunla	UMN	NA	NA	NMSU	NA	AA	AA	CC	CC	CC	CC	AA	AA	AA	CC	CC	CC	CC	CC	CC	CC	CC	AA	CC	CC	AA	CC	CC	AC	AA	CC	AC	AA	AA	CC	AC	AA	CC	CC	CC	CC	CC	CC	CC
SCM002812.1_8918177	T/C	1	8918177	+	Zunla	UMN	NA	NA	NMSU	NA	TT	TT	TT	TT	TT	TT	TT	TT	TT	TT	TT	TT	TT	TT	TT	TT	TT	TT	CC	TT	TT	TT	TT	TT	TT	TT	TT	TT	TT	TT	TT	CC	TT	TT	TT	TT	TT	CC	TT
SCM002812.1_9184635	G/A	1	9184635	+	Zunla	UMN	NA	NA	NMSU	NA	GG	GG	AA	GG	AA	GG	GG	GG	GG	AA	AA	GG	AA	AA	AG	AG	GG	GG	GG	AA	GG	AA	AA	GG	GG	AA	GG	GG	GG	GG	GG	GG	AA	AA	AA	GG	GG	GG	GG
SCM002812.1_9521105	A/T	1	9521105	+	Zunla	UMN	NA	NA	NMSU	NA	AA	AA	AA	AA	AA	AA	AA	AA	AA	AA	AA	AA	AA	AA	AA	AA	AA	AA	AA	AA	AA	AA	AA	AA	AA	AA	AA	AA	AA	AA	AA	AA	AA	AA	AA	AA	AA	AA	AA
SCM002812.1_9612339	C/T	1	9612339	+	Zunla	UMN	NA	NA	NMSU	NA	TT	CC	CC	CC	CC	CC	CC	CC	CC	CC	CC	CC	CC	CC	TT	CC	CC	CC	TT	CC	CC	CC	CC	CC	CC	CC	TT	CC	CC	CC	CT	CC	CC	CC	CC	CC	CC	CC	CC
SCM002812.1_9762327	G/A	1	9762327	+	Zunla	UMN	NA	NA	NMSU	NA	GG	GG	GG	GG	GG	GG	GG	GG	GG	GG	GG	GG	GG	GG	GG	GG	GG	GG	GG	GG	GG	GG	GG	GG	GG	GG	GG	GG	GG	GG	GG	GG	GG	GG	GG	GG	GG	GG	GG
SCM002812.1_9765658	T/G	1	9765658	+	Zunla	UMN	NA	NA	NMSU	NA	GG	TT	GG	TT	GG	TT	TT	TT	TT	GG	GG	GG	GG	GG	GG	GG	TT	TT	TT	GG	TT	GG	GG	TT	GG	GG	TT	TT	TT	TT	TT	GG	GG	GG	GG	TT	TT	TT	TT
SCM002812.1_9816782	G/T	1	9816782	+	Zunla	UMN	NA	NA	NMSU	NA	GG	GG	GG	GG	GG	GG	GG	GG	GG	GG	GG	TT	GG	GG	GG	GG	GG	GG	TT	GG	GG	GG	GG	GG	GG	GG	GG	GG	GG	GG	GG	GG	GG	GG	GG	GG	GG	GG	GG
SCM002812.1_9898116	T/G	1	9898116	+	Zunla	UMN	NA	NA	NMSU	NA	TT	TT	GG	TT	GG	TT	TT	TT	TT	GG	GG	TT	GG	GG	TT	GG	TT	TT	TT	GG	TT	GG	GG	TT	TT	GG	TT	TT	TT	TT	TT	TT	GT	GG	GG	TT	TT	TT	TT
SCM002812.1_9902451	A/T	1	9902451	+	Zunla	UMN	NA	NA	NMSU	NA	AA	AA	TT	AT	TT	AA	AA	AA	AA	TT	TT	AA	TT	TT	AA	TT	AA	AA	AA	TT	AA	TT	TT	AA	AA	TT	AA	AA	AA	AA	AA	AA	TT	TT	TT	AA	AA	AA	AA
SCM002812.1_9926196	G/C	1	9926196	+	Zunla	UMN	NA	NA	NMSU	NA	GG	CC	GG	CC	GG	CC	GG	CC	GG	GG	GG	GG	GG	GG	GG	GG	CC	CC	GG	CG	CC	GG	GG	GG	GG	GG	GG	GG	CC	CC	GG	GG	GG	GG	GG	CC	GG	GG	CC
SCM002812.1_9975053	T/G	1	9975053	+	Zunla	UMN	NA	NA	NMSU	NA	TT	TT	GG	TT	GG	TT	TT	TT	TT	GG	GG	TT	GG	GG	TT	GG	TT	TT	TT	GG	TT	GG	GG	TT	TT	GG	TT	TT	TT	TT	TT	TT	GG	GG	GG	TT	TT	TT	TT
SCM002812.1_9985996	T/C	1	9985996	+	Zunla	UMN	NA	NA	NMSU	NA	TT	TT	CC	TT	TT	TT	TT	TT	TT	TT	CT	TT	CT	TT	TT	TT	TT	TT	TT	TT	TT	TT	CT	TT	TT	TT	TT	TT	TT	TT	TT	TT	CT	CT	CC	TT	TT	TT	TT
SCM002812.1_9986049	C/T	1	9986049	+	Zunla	UMN	NA	NA	NMSU	NA	CC	CC	CC	CC	CC	CC	CC	CC	CC	CC	CT	CC	CC	CC	CC	CC	CC	CC	CC	CT	CC	TT	CC	CC	CC	CC	CC	CC	CC	CC	CC	CC	CT	CT	CC	CC	CC	CC	CC
SCM002812.1_9988754	A/G	1	9988754	+	Zunla	UMN	NA	NA	NMSU	NA	AA	AA	AA	AA	AA	AA	AA	GG	AA	AA	AA	AA	AA	AA	AA	AA	AA	AA	AA	AA	AG	AA	AA	AA	AA	AA	AA	AA	GG	AA	AA	AA	AA	AA	AA	AA	AA	AA	AA
SCM002812.1_9992429	T/C	1	9992429	+	Zunla	UMN	NA	NA	NMSU	NA	TT	CC	TT	TT	TT	TT	TT	TT	TT	TT	TT	TT	TT	TT	CC	TT	TT	CC	TT	TT	CT	TT	TT	TT	CT	TT	CC	TT	TT	TT	CT	CC	TT	TT	TT	TT	TT	TT	TT
SCM002812.1_9997910	A/G	1	9997910	+	Zunla	UMN	NA	NA	NMSU	NA	AA	AA	GG	AA	AA	AA	AA	AA	AA	AA	GG	AA	GG	GG	AA	AA	AA	AA	AA	AG	AA	AA	GG	AA	AA	AA	AA	AA	AA	AA	AA	AA	GG	GG	GG	AA	AA	AA	AA
SCM002812.1_9997915	T/C	1	9997915	+	Zunla	UMN	NA	NA	NMSU	NA	TT	TT	CC	TT	TT	TT	TT	TT	TT	TT	CC	TT	CC	CC	TT	TT	TT	TT	TT	CT	TT	CC	CC	TT	TT	TT	TT	TT	TT	TT	TT	TT	CC	CC	CC	TT	TT	TT	TT
SCM002812.1_9998203	T/G	1	9998203	+	Zunla	UMN	NA	NA	NMSU	NA	TT	TT	GG	TT	TT	TT	TT	TT	TT	TT	GG	TT	GG	GG	TT	TT	TT	TT	TT	GG	TT	GG	GG	GT	TT	TT	TT	TT	TT	TT	TT	TT	GG	GG	GG	TT	TT	TT	TT
SCM002812.1_9998303	T/C	1	9998303	+	Zunla	UMN	NA	NA	NMSU	NA	TT	TT	CC	TT	TT	TT	TT	CC	TT	TT	TT	TT	TT	TT	TT	TT	TT	TT	TT	TT	CT	TT	TT	TT	TT	TT	TT	TT	CC	TT	TT	TT	TT	TT	TT	TT	TT	TT	TT
SCM002812.1_9998615	G/A	1	9998615	+	Zunla	UMN	NA	NA	NMSU	NA	GG	AA	GG	GG	GG	GG	GG	GG	GG	GG	GG	GG	GG	GG	AA	GG	GG	AA	GG	GG	AG	GG	GG	GG	AG	GG	AA	GG	GG	GG	GG	AA	GG	GG	GG	GG	GG	AA	GG
SCM002812.1_9999377	T/C	1	9999377	+	Zunla	UMN	NA	NA	NMSU	NA	TT	TT	CC	TT	CC	TT	TT	TT	TT	CC	CT	TT	CC	CC	TT	CC	TT	TT	TT	CT	TT	CC	CC	TT	TT	CC	TT	TT	TT	TT	TT	TT	CC	CC	CC	TT	TT	TT	TT
SCM002812.1_10016741	T/C	1	10016741	+	Zunla	UMN	NA	NA	NMSU	NA	TT	TT	TT	TT	TT	TT	TT	TT	TT	TT	CC	TT	CC	CC	TT	TT	TT	TT	TT	CC	TT	TT	CC	TT	TT	TT	TT	TT	TT	TT	TT	TT	CC	CC	CC	TT	TT	TT	TT
SCM002812.1_10018434	C/A	1	10018434	+	Zunla	UMN	NA	NA	NMSU	NA	CC	CC	AA	CC	CC	CC	CC	CC	CC	CC	AA	CC	AA	AA	CC	CC	CC	CC	CC	AA	CC	AA	AA	CC	CC	CC	CC	CC	CC	CC	CC	CC	AA	AA	AA	CC	CC	CC	CC
SCM002812.1_10027947	C/A	1	10027947	+	Zunla	UMN	NA	NA	NMSU	NA	CC	AA	AA	CC	AA	CC	CC	CC	CC	AA	AA	CC	AA	AA	AC	AA	CC	AA	CC	AA	AA	AA	AA	CC	CC	AA	AA	CC	CC	CC	AA	AA	AA	AA	AA	CC	AA	CC	CC
SCM002812.1_10847923	G/C	1	10847923	+	Zunla	UMN	NA	NA	NMSU	NA	CC	GG	GG	CC	GG	GG	CC	GG	GG	GG	GG	GG	GG	GG	CC	GG	GG	CC	GG	GG	GG	GG	GG	GG	GG	GG	CG	GG	GG	GG	GG	GG	GG	GG	GG	GG	GG	CC	GG
SCM002812.1_10915785	C/A	1	10915785	+	Zunla	UMN	NA	NA	NMSU	NA	CC	CC	CC	CC	CC	CC	CC	CC	CC	CC	CC	CC	CC	CC	CC	CC	CC	CC	CC	CC	CC	CC	CC	CC	CC	CC	CC	CC	CC	CC	CC	CC	CC	CC	CC	CC	CC	CC	CC
SCM002812.1_10976544	G/A	1	10976544	+	Zunla	UMN	NA	NA	NMSU	NA	GG	GG	AA	GG	GG	GG	GG	GG	GG	GG	AA	GG	AA	AA	GG	GG	GG	GG	GG	AA	GG	GG	AA	GG	GG	GG	GG	GG	GG	GG	GG	GG	AA	AA	GG	GG	GG	GG	GG
SCM002812.1_10984755	T/C	1	10984755	+	Zunla	UMN	NA	NA	NMSU	NA	TT	TT	CC	TT	CC	TT	TT	TT	TT	CC	CT	TT	CC	CC	TT	CC	TT	TT	TT	CC	TT	CC	CC	TT	TT	CC	TT	TT	TT	TT	TT	TT	CC	CC	CC	TT	TT	TT	TT
SCM002812.1_11113606	T/C	1	11113606	+	Zunla	UMN	NA	NA	NMSU	NA	TT	TT	TT	TT	TT	CC	TT	TT	TT	TT	TT	TT	TT	TT	TT	TT	CC	CC	TT	TT	TT	TT	TT	TT	TT	TT	TT	TT	TT	CC	CT	TT	TT	TT	TT	CC	CC	TT	CC
SCM002812.1_11122769	T/C	1	11122769	+	Zunla	UMN	NA	NA	NMSU	NA	CC	CT	CC	CT	CC	CT	CT	CT	CT	CC	TT	CT	TT	TT	CT	CC	CT	CT	CC	TT	CT	CC	TT	CT	CT	CC	TT	CT	CT	CT	CT	CT	TT	TT	CC	CT	CT	CT	CT
SCM002812.1_11166313	A/C	1	11166313	+	Zunla	UMN	NA	NA	NMSU	NA	AA	AA	AA	AA	AA	AA	CC	AA	AA	AA	AA	AA	AA	AA	AA	AA	AA	AA	AA	AA	AA	AA	AA	AA	AA	AA	AA	AA	AA	AA	AC	AA	AA	AA	AA	AA	CC	AA	AA
SCM002812.1_11166334	G/A	1	11166334	+	Zunla	UMN	NA	NA	NMSU	NA	GG	GG	GG	GG	GG	GG	AA	GG	GG	GG	GG	GG	GG	GG	GG	GG	GG	GG	GG	GG	GG	GG	GG	GG	GG	GG	GG	GG	GG	GG	AG	GG	GG	GG	GG	GG	AA	GG	GG
SCM002812.1_11166501	G/C	1	11166501	+	Zunla	UMN	NA	NA	NMSU	NA	GG	GG	GG	GG	GG	GG	CC	GG	GG	GG	GG	GG	GG	GG	GG	GG	GG	GG	GG	GG	GG	GG	GG	GG	GG	GG	GG	GG	GG	GG	CG	GG	GG	GG	GG	GG	CC	GG	GG
SCM002812.1_11166594	G/T	1	11166594	+	Zunla	UMN	NA	NA	NMSU	NA	GG	GG	GG	GG	GG	GG	TT	GG	GG	GG	GG	GG	GG	GG	GG	GG	GG	GG	GG	GG	GG	GG	GG	GG	GG	GG	GG	GG	GG	GG	GT	GG	GG	GG	GG	GG	TT	GG	GG
SCM002812.1_11241784	T/A	1	11241784	+	Zunla	UMN	NA	NA	NMSU	NA	TT	TT	TT	TT	TT	TT	TT	TT	TT	TT	TT	TT	TT	TT	TT	TT	TT	TT	TT	TT	TT	TT	TT	TT	TT	TT	TT	TT	TT	TT	TT	TT	TT	TT	TT	TT	TT	TT	TT
SCM002812.1_11262263	A/T	1	11262263	+	Zunla	UMN	NA	NA	NMSU	NA	AA	AA	AA	AA	AA	AA	TT	AA	TT	AA	AA	AT	AA	AA	AA	AA	AA	TT	AA	AA	AA	AA	AA	AT	AA	AA	AA	TT	AT	AA	AA	AA	AA	AA	AA	AA	AA	AA	AA
SCM002812.1_11396721	C/G	1	11396721	+	Zunla	UMN	NA	NA	NMSU	NA	CC	CC	CC	CC	CC	CC	GG	CC	GG	CC	CC	GG	CC	CC	CC	CC	CC	GG	CC	CC	CC	CC	CC	GG	CC	CC	CC	CG	CC	CC	CC	CC	CC	CC	CC	CC	CC	GG	CC
SCM002812.1_11396830	G/A	1	11396830	+	Zunla	UMN	NA	NA	NMSU	NA	GG	GG	GG	GG	GG	GG	GG	GG	GG	GG	AA	GG	AG	AA	GG	GG	GG	GG	GG	GG	GG	GG	GG	GG	GG	AG	GG	GG	GG	GG	GG	GG	AA	AA	GG	GG	GG	GG	GG
SCM002812.1_11396884	G/T	1	11396884	+	Zunla	UMN	NA	NA	NMSU	NA	GG	GG	GG	GT	GG	GG	TT	GG	TT	GG	GG	TT	GG	GG	GG	GG	GG	TT	GG	GG	GG	GG	GG	TT	GG	GG	GG	TT	GG	GG	GG	GG	GG	GG	GG	GG	GG	TT	GG
SCM002812.1_11478573	G/A	1	11478573	+	Zunla	UMN	NA	NA	NMSU	NA	GG	GG	AA	GG	GG	GG	GG	GG	GG	GG	AA	GG	AA	AA	GG	GG	GG	GG	GG	AA	GG	AG	AA	GG	GG	GG	GG	GG	GG	GG	AG	GG	AA	AA	AA	GG	AA	GG	GG
SCM002812.1_11492011	G/T	1	11492011	+	Zunla	UMN	NA	NA	NMSU	NA	TT	GG	GG	GG	GG	GG	GG	GG	TT	GG	GG	GG	GG	GG	GG	GG	GG	TT	GG	GG	GG	GG	GG	TT	GG	GG	GG	TT	GG	GG	GG	GG	GG	GG	GG	GG	GG	GG	GG
SCM002812.1_11567155	T/G	1	11567155	+	Zunla	UMN	NA	NA	NMSU	NA	TT	TT	GG	TT	TT	TT	TT	TT	TT	TT	GG	TT	GG	GG	TT	TT	TT	TT	TT	GG	TT	GG	GG	TT	TT	TT	TT	TT	TT	TT	GT	TT	GG	GG	GG	TT	GG	TT	TT
SCM002812.1_11579177	A/G	1	11579177	+	Zunla	UMN	NA	NA	NMSU	NA	AA	AA	GG	AA	GG	AA	AA	AA	AA	GG	GG	AA	GG	GG	AA	GG	AA	AA	AA	GG	AA	GG	GG	AA	AA	GG	AA	AA	AA	AA	AA	AA	AG	GG	GG	AA	AA	AA	AA
SCM002812.1_11604699	C/A	1	11604699	+	Zunla	UMN	NA	NA	NMSU	NA	CC	AA	CC	CC	CC	CC	AA	AA	AA	CC	CC	CC	CC	CC	CC	CC	CC	AA	CC	CC	AC	CC	CC	AA	CC	CC	CC	AA	AA	CC	CC	AA	CC	CC	CC	CC	CC	CC	CC
SCM002812.1_11606869	T/C	1	11606869	+	Zunla	UMN	NA	NA	NMSU	NA	TT	TT	TT	TT	TT	TT	TT	TT	TT	TT	TT	TT	TT	TT	CC	TT	TT	TT	TT	TT	TT	TT	TT	TT	TT	TT	TT	TT	TT	TT	TT	TT	TT	TT	TT	TT	TT	TT	TT
SCM002812.1_11620728	A/C	1	11620728	+	Zunla	UMN	NA	NA	NMSU	NA	AA	AA	AA	AA	AA	AA	AA	AA	AA	AA	AA	AA	AA	AA	AA	AA	AA	AA	AA	AA	AA	AA	AA	AA	AA	AA	AA	AA	AA	AA	AA	AA	AA	AA	AA	AA	AA	AA	AA
SCM002812.1_11621560	C/T	1	11621560	+	Zunla	UMN	NA	NA	NMSU	NA	TT	CC	CC	CT	CC	CC	CC	CC	CC	CC	CC	TT	CC	CC	CC	CC	CC	CC	CC	CC	CC	CC	CC	CC	CC	CC	TT	CC	CC	CC	CT	CC	CC	CC	CC	CC	CC	CC	CC
SCM002812.1_11621590	G/A	1	11621590	+	Zunla	UMN	NA	NA	NMSU	NA	AA	GG	GG	AG	GG	GG	GG	GG	GG	GG	GG	AA	GG	GG	GG	GG	GG	GG	GG	GG	GG	GG	GG	GG	GG	GG	AA	GG	GG	GG	AG	GG	GG	GG	GG	GG	GG	GG	GG
SCM002812.1_11643164	T/G	1	11643164	+	Zunla	UMN	NA	NA	NMSU	NA	GG	TT	TT	GT	GG	GG	TT	TT	TT	GG	TT	GG	TT	TT	GG	GG	GG	TT	GG	TT	TT	TT	TT	TT	TT	GG	GG	TT	TT	GG	GT	TT	TT	TT	TT	GG	TT	TT	GG
SCM002812.1_11647384	T/C	1	11647384	+	Zunla	UMN	NA	NA	NMSU	NA	CC	TT	TT	CT	TT	CC	TT	TT	TT	TT	TT	CC	TT	TT	CC	TT	CC	TT	TT	TT	TT	TT	TT	TT	TT	TT	TT	TT	TT	CC	TT	TT	TT	TT	TT	CC	TT	TT	CC
SCM002812.1_11655859	A/T	1	11655859	+	Zunla	UMN	NA	NA	NMSU	NA	AA	AA	TT	AA	AA	AA	AA	AA	AA	AA	TT	AA	TT	TT	AA	AA	AA	AA	AA	TT	AA	TT	TT	AA	AA	AA	AA	AA	AA	AA	AA	AA	TT	TT	TT	AA	AA	AA	AA
SCM002812.1_11657729	G/A	1	11657729	+	Zunla	UMN	NA	NA	NMSU	NA	GG	GG	GG	GG	GG	GG	GG	GG	GG	GG	GG	GG	GG	GG	GG	GG	GG	GG	GG	GG	GG	GG	GG	GG	GG	GG	GG	GG	GG	GG	GG	GG	GG	GG	GG	GG	GG	GG	GG
SCM002812.1_11702090	G/T	1	11702090	+	Zunla	UMN	NA	NA	NMSU	NA	GG	GG	GG	GG	GG	GG	GG	GG	GG	GG	GG	GG	GG	GG	GG	GG	GG	GG	GG	GG	GG	GG	GG	GG	GG	GG	GG	GG	GG	GG	GT	GG	GG	GG	GG	GG	GG	GG	GG
SCM002812.1_11704205	A/G	1	11704205	+	Zunla	UMN	NA	NA	NMSU	NA	AA	AA	AG	AA	GG	AA	AA	AA	AA	GG	GG	AA	GG	GG	AA	GG	AA	AA	AA	GG	AA	AG	GG	AA	AA	GG	AA	AA	AA	AA	AA	AA	AG	GG	GG	AA	AA	AA	AA
SCM002812.1_11725574	G/T	1	11725574	+	Zunla	UMN	NA	NA	NMSU	NA	TT	GG	GG	GT	GG	TT	GG	GG	GG	GG	GG	GG	GG	GG	TT	GG	TT	GG	GG	GG	GG	GG	GG	GG	GG	GG	GG	GG	GG	TT	GT	GG	GG	GG	GG	TT	GG	GG	TT
SCM002812.1_11758562	G/T	1	11758562	+	Zunla	UMN	NA	NA	NMSU	NA	GG	GG	GG	GT	GG	GG	GG	GG	TT	GG	GG	GG	GG	GG	GG	GG	GG	TT	GG	GG	GG	GG	GG	TT	GG	GG	GG	TT	GG	GG	GG	GG	GG	GG	GG	GG	GG	TT	GG
SCM002812.1_11809004	G/A	1	11809004	+	Zunla	UMN	NA	NA	NMSU	NA	GG	GG	GG	AG	GG	GG	GG	GG	GG	GG	GG	AA	GG	GG	GG	GG	GG	AA	GG	GG	GG	GG	GG	GG	GG	GG	GG	GG	GG	GG	GG	GG	GG	GG	GG	GG	GG	GG	GG
SCM002812.1_11825442	C/T	1	11825442	+	Zunla	UMN	NA	NA	NMSU	NA	CC	CC	CC	CC	CC	CC	CC	CC	CC	CC	TT	CC	TT	TT	CC	CC	CC	CC	CC	TT	CC	CC	TT	CC	CC	CC	CC	CC	CC	CC	CC	CC	CT	TT	CC	CC	CC	CC	CC
SCM002812.1_11879551	T/G	1	11879551	+	Zunla	UMN	NA	NA	NMSU	NA	TT	TT	TT	TT	TT	TT	TT	TT	TT	TT	TT	TT	TT	TT	GG	TT	TT	GG	TT	TT	TT	TT	TT	TT	TT	TT	TT	TT	TT	TT	TT	TT	TT	TT	TT	TT	TT	TT	TT
SCM002812.1_11941206	T/C	1	11941206	+	Zunla	UMN	NA	NA	NMSU	NA	TT	TT	CC	CC	CC	CC	TT	TT	TT	CC	CC	CC	CC	CC	CC	CC	CC	CC	CC	CC	TT	CC	CC	TT	TT	CC	CC	TT	TT	CC	CC	TT	CC	CC	CC	CC	CC	TT	CC
SCM002812.1_12013556	G/C	1	12013556	+	Zunla	UMN	NA	NA	NMSU	NA	CC	CG	GG	CG	GG	GG	CG	CG	GG	GG	GG	GG	GG	GG	GG	GG	GG	GG	GG	GG	CG	GG	GG	GG	CG	GG	GG	GG	CG	GG	GG	CG	GG	GG	GG	GG	GG	CG	GG
SCM002812.1_12013574	A/C	1	12013574	+	Zunla	UMN	NA	NA	NMSU	NA	AA	AA	CC	AC	CC	CC	AA	AA	AA	CC	AC	AC	AC	AC	CC	CC	CC	CC	AC	AC	AC	AC	AC	AA	AA	CC	AA	AA	AA	CC	AC	AA	AC	AC	CC	CC	CC	AA	CC
SCM002812.1_12179797	A/G	1	12179797	+	Zunla	UMN	NA	NA	NMSU	NA	AA	AA	AG	AA	AA	AA	AA	AA	AA	AA	GG	AA	GG	GG	AA	AA	AA	AA	AA	GG	AA	AA	GG	AA	AA	AA	AA	AA	AA	AA	AA	AA	GG	AG	GG	AA	AA	AA	AA
SCM002812.1_12263486	T/C	1	12263486	+	Zunla	UMN	NA	NA	NMSU	NA	CC	TT	TT	CC	TT	TT	TT	TT	TT	TT	TT	CC	TT	TT	TT	TT	CT	CC	TT	TT	TT	CT	TT	TT	TT	TT	TT	TT	CC	TT	TT	CC	TT	TT	TT	TT	TT	CC	TT
SCM002812.1_12267937	C/T	1	12267937	+	Zunla	UMN	NA	NA	NMSU	NA	CC	CC	TT	CC	TT	CC	CC	CC	CC	CC	TT	CC	TT	CC	CC	CC	CC	CC	CC	TT	CC	CC	TT	CC	CC	CC	CT	CC	CC	CC	CC	CT	CC	CT	TT	CC	CC	CC	CC
SCM002812.1_12417137	C/G	1	12417137	+	Zunla	UMN	NA	NA	NMSU	NA	CC	CC	CC	CC	CC	CC	CC	CC	CC	GG	CC	CC	GG	GG	CC	GG	CC	CC	CC	CC	CC	GG	CC	CC	CC	GG	CC	CC	CC	CC	CC	CC	CC	GG	CC	CC	CC	CC	CC
SCM002812.1_12420208	G/C	1	12420208	+	Zunla	UMN	NA	NA	NMSU	NA	GG	GG	CC	GG	CC	GG	GG	GG	GG	CC	CC	GG	CC	CC	GG	CC	GG	GG	GG	CC	GG	CC	CC	GG	GG	CC	GG	GG	GG	GG	GG	GG	CC	CC	CC	GG	GG	GG	GG
SCM002812.1_12713333	A/C	1	12713333	+	Zunla	UMN	NA	NA	NMSU	NA	AA	AA	AA	AA	AA	AA	CC	AA	AA	AA	AA	AA	AA	AA	AA	AA	AA	CC	AA	AA	AA	AA	AA	AA	CC	AA	AA	AA	AA	AA	AA	AA	AA	AA	AA	AA	AA	AA	AA
SCM002812.1_12722203	T/C	1	12722203	+	Zunla	UMN	NA	NA	NMSU	NA	TT	TT	TT	TT	TT	TT	TT	TT	TT	TT	TT	TT	TT	TT	TT	TT	TT	TT	TT	TT	TT	TT	TT	TT	TT	TT	TT	TT	TT	TT	TT	TT	TT	TT	TT	TT	TT	TT	TT
SCM002812.1_12722429	A/G	1	12722429	+	Zunla	UMN	NA	NA	NMSU	NA	AA	AA	AA	AA	AA	AA	GG	AA	AA	AA	AA	AA	AA	AA	AA	AA	AA	GG	AA	AA	AA	AA	AA	AA	GG	AA	AA	AA	AA	AA	AA	AA	AA	AA	AA	AA	AA	AA	AA
SCM002812.1_12756980	T/A	1	12756980	+	Zunla	UMN	NA	NA	NMSU	NA	TT	TT	TT	TT	TT	TT	TT	TT	TT	TT	TT	TT	TT	TT	TT	TT	TT	TT	TT	TT	TT	TT	TT	TT	TT	TT	TT	TT	TT	TT	TT	TT	TT	TT	TT	TT	TT	TT	TT
SCM002812.1_13150800	T/A	1	13150800	+	Zunla	UMN	NA	NA	NMSU	NA	TT	TT	AA	TT	TT	TT	TT	TT	TT	TT	AA	TT	AA	AA	TT	TT	TT	TT	TT	AA	TT	TT	AA	TT	TT	TT	TT	TT	TT	TT	TT	TT	AA	AA	AA	TT	TT	TT	TT
SCM002812.1_13150912	G/T	1	13150912	+	Zunla	UMN	NA	NA	NMSU	NA	GG	GG	GG	GG	GG	GG	GG	GG	GG	GG	GG	GG	GG	GG	GG	GG	GG	GG	GG	GG	GG	GG	GG	GG	GG	GG	GG	GG	GG	GG	GG	GG	GG	GG	GG	GG	GG	GG	GG
SCM002812.1_13151419	C/A	1	13151419	+	Zunla	UMN	NA	NA	NMSU	NA	CC	AA	CC	CC	CC	CC	CC	AA	AA	CC	CC	CC	CC	CC	CC	CC	CC	CC	CC	CC	AA	CC	CC	AA	CC	CC	CC	AA	AA	CC	CC	CC	CC	CC	CC	CC	CC	CC	CC
SCM002812.1_13151492	A/G	1	13151492	+	Zunla	UMN	NA	NA	NMSU	NA	AA	AA	GG	AA	AA	AA	AA	AA	AA	AA	GG	AA	GG	GG	AA	AA	AA	AA	AA	GG	AA	AA	GG	AA	AA	AA	AA	AA	AA	AA	AA	AA	GG	GG	GG	AA	AG	AA	AA
SCM002812.1_13154511	C/T	1	13154511	+	Zunla	UMN	NA	NA	NMSU	NA	CC	CC	CC	CC	CC	CC	TT	CC	CC	CC	CC	CC	CC	CC	CC	CC	CC	CC	CC	CC	CC	CC	CC	CC	CC	CC	CC	CC	CC	CC	CC	CC	CC	CC	CC	CC	CC	CC	CC
SCM002812.1_13167142	C/T	1	13167142	+	Zunla	UMN	NA	NA	NMSU	NA	CC	CC	TT	CC	TT	CC	CC	CC	CC	TT	CT	CC	TT	TT	CC	TT	CC	CC	CC	TT	CC	TT	TT	CC	CC	TT	CC	CC	CC	CC	CC	CC	TT	TT	TT	CC	CC	CC	CC
SCM002812.1_13297395	G/C	1	13297395	+	Zunla	UMN	NA	NA	NMSU	NA	GG	GG	CC	GG	CC	GG	GG	GG	GG	CC	CC	GG	CC	CC	GG	CC	GG	GG	CC	CC	GG	CC	CC	GG	GG	CC	GG	GG	GG	GG	CG	GG	CC	CC	CC	GG	CC	CC	GG
SCM002812.1_13301726	A/G	1	13301726	+	Zunla	UMN	NA	NA	NMSU	NA	AA	AA	GG	AA	AA	AA	AA	AA	AA	AA	AA	AA	AG	AA	AA	AA	AA	AA	GG	AA	AA	GG	AA	AA	AA	AA	AA	AA	AA	AA	AA	AA	GG	GG	GG	AA	AA	AA	AA
SCM002812.1_13316906	G/C	1	13316906	+	Zunla	UMN	NA	NA	NMSU	NA	GG	GG	CC	GG	CC	GG	GG	GG	GG	CC	CC	GG	CC	CC	GG	CC	GG	GG	CC	CC	GG	CC	CC	GG	GG	CC	GG	GG	GG	GG	CG	GG	CC	CC	CC	GG	CC	GG	GG
SCM002812.1_13461023	G/T	1	13461023	+	Zunla	UMN	NA	NA	NMSU	NA	GG	GG	GG	GG	GG	GG	GG	GG	GG	GG	GG	GG	GG	GG	GG	GG	GG	GG	GG	GG	GG	GG	GG	GG	GG	GG	GG	GG	GG	GG	GG	GG	GG	GG	GG	GG	GG	GG	GG
SCM002812.1_13522564	T/C	1	13522564	+	Zunla	UMN	NA	NA	NMSU	NA	TT	TT	CC	TT	CC	TT	TT	TT	TT	CC	CC	TT	CC	CC	TT	CC	TT	TT	CC	CC	TT	CC	CC	TT	TT	CC	TT	TT	TT	TT	TT	TT	CT	CC	CC	TT	TT	TT	TT
SCM002812.1_13701754	C/G	1	13701754	+	Zunla	UMN	NA	NA	NMSU	NA	CC	CC	CC	CC	CC	CC	CC	CC	CC	CC	CC	CC	CC	CC	CC	CC	CC	CC	CC	CC	CC	CC	CC	CC	CC	CC	CC	CC	CC	CC	CC	CC	CC	CC	CC	CC	CC	CC	CC
SCM002812.1_13705752	A/T	1	13705752	+	Zunla	UMN	NA	NA	NMSU	NA	AA	AA	TT	AA	TT	AA	AA	AA	AA	TT	TT	AA	TT	TT	AA	TT	AA	AA	AA	TT	AA	TT	TT	AA	AA	TT	AA	AA	AA	AA	AA	AA	TT	TT	TT	AA	AA	AA	AA
SCM002812.1_13915838	T/C	1	13915838	+	Zunla	UMN	NA	NA	NMSU	NA	TT	TT	TT	TT	TT	TT	TT	TT	TT	CC	CC	TT	CC	CC	TT	CT	TT	TT	CC	CC	CT	TT	CC	TT	TT	CC	TT	TT	TT	TT	TT	TT	CC	CC	TT	TT	TT	TT	TT
SCM002812.1_13916125	A/G	1	13916125	+	Zunla	UMN	NA	NA	NMSU	NA	GG	GG	AA	AA	AA	AA	AA	GG	AA	AA	AA	GG	AA	AA	AA	AA	AA	GG	AA	AA	GG	AA	AA	AA	AA	AA	AA	AG	GG	AA	AA	GG	AA	AA	AA	AA	AA	AA	AA
SCM002812.1_14197964	C/G	1	14197964	+	Zunla	UMN	NA	NA	NMSU	NA	CC	CC	GG	CC	GG	CC	CC	CC	CC	GG	GG	CC	GG	GG	CC	GG	CC	CC	CC	GG	CC	GG	GG	CC	CC	GG	CC	CC	CC	CC	CC	CC	GG	GG	GG	CC	CC	CC	CC
SCM002812.1_14319923	G/T	1	14319923	+	Zunla	UMN	NA	NA	NMSU	NA	GG	GG	GG	GG	GG	GG	GG	GG	GG	GG	GG	GG	GG	GG	GG	GG	GG	GG	GG	GG	GG	GG	GG	GG	GG	GG	GG	GG	GG	GG	GG	GG	GG	GG	GG	GG	GG	GG	GG
SCM002812.1_14319984	A/G	1	14319984	+	Zunla	UMN	NA	NA	NMSU	NA	AA	AA	AA	AA	AA	AA	AA	AA	AA	AA	GG	AA	GG	GG	AA	AA	AA	AA	AA	GG	AA	AA	GG	AA	AA	AG	AA	AA	AA	AA	AA	AA	GG	GG	AA	AA	AA	AA	AA
SCM002812.1_14365105	T/C	1	14365105	+	Zunla	UMN	NA	NA	NMSU	NA	CC	CC	TT	CC	TT	CC	CC	TT	CC	TT	TT	CC	TT	TT	CC	TT	CC	CC	CC	TT	CC	TT	TT	CC	TT	TT	CC	CC	TT	CC	CT	CC	CC	TT	TT	CC	TT	CC	CC
SCM002812.1_14419159	C/T	1	14419159	+	Zunla	UMN	NA	NA	NMSU	NA	CC	CC	TT	CC	TT	CC	CC	CC	CC	TT	TT	CC	TT	TT	CC	TT	CC	CC	TT	TT	CC	TT	TT	CC	CC	TT	CC	CC	CC	CC	CT	CC	TT	TT	TT	CC	TT	CC	CC
SCM002812.1_14422461	T/C	1	14422461	+	Zunla	UMN	NA	NA	NMSU	NA	TT	TT	CC	TT	TT	CT	TT	TT	TT	TT	CC	TT	CC	CC	TT	TT	TT	TT	TT	CC	TT	TT	CC	TT	TT	TT	TT	TT	TT	TT	TT	TT	TT	CC	CC	TT	TT	TT	TT
SCM002812.1_14458654	T/A	1	14458654	+	Zunla	UMN	NA	NA	NMSU	NA	TT	TT	AA	TT	TT	TT	TT	TT	TT	TT	AA	TT	AA	AA	TT	TT	TT	TT	AA	AA	TT	AA	AA	TT	TT	TT	TT	TT	TT	TT	TT	TT	AA	AA	AA	TT	TT	TT	TT
SCM002812.1_14458767	A/G	1	14458767	+	Zunla	UMN	NA	NA	NMSU	NA	AA	AA	GG	AA	AA	AA	AA	AA	AA	AA	GG	AA	GG	GG	AA	AA	AA	AA	GG	GG	AA	GG	GG	AA	AA	AA	AA	AA	AA	AA	AA	AA	GG	GG	GG	AA	AA	AA	AA
SCM002812.1_14588920	C/T	1	14588920	+	Zunla	UMN	NA	NA	NMSU	NA	CC	CC	TT	CC	TT	CC	CC	CC	CC	TT	TT	CC	TT	TT	CC	TT	CC	CC	TT	TT	CC	TT	TT	CC	CC	TT	CC	CC	CC	CC	CT	CC	TT	TT	TT	CC	TT	CC	CC
SCM002812.1_14667174	C/T	1	14667174	+	Zunla	UMN	NA	NA	NMSU	NA	CC	CC	TT	CC	TT	CC	CC	CC	CC	TT	TT	CC	CC	TT	CC	TT	CC	CC	CC	CT	CC	CC	CT	CC	CC	TT	CC	CC	CC	CC	CC	CC	TT	CC	TT	CC	CC	CC	CC
SCM002812.1_14774907	A/T	1	14774907	+	Zunla	UMN	NA	NA	NMSU	NA	AA	AA	AA	AA	AA	AA	AA	AA	AA	AA	AA	AA	AA	AA	AA	AA	AA	AA	AA	AA	AA	AA	AA	AA	AA	AA	AA	AA	AA	AA	AA	AA	AA	AA	AA	AA	AA	AA	AA
SCM002812.1_14774983	C/A	1	14774983	+	Zunla	UMN	NA	NA	NMSU	NA	CC	CC	CC	CC	CC	CC	CC	CC	CC	CC	CC	CC	CC	CC	CC	CC	CC	CC	CC	CC	CC	CC	CC	CC	CC	CC	CC	CC	CC	CC	CC	CC	CC	CC	CC	CC	CC	CC	CC
SCM002812.1_15050049	T/C	1	15050049	+	Zunla	UMN	NA	NA	NMSU	NA	TT	TT	TT	TT	TT	TT	TT	TT	TT	TT	TT	TT	TT	CC	TT	TT	TT	TT	TT	CC	TT	TT	CC	TT	TT	TT	TT	TT	TT	TT	TT	TT	CC	TT	TT	TT	TT	TT	TT
SCM002812.1_15050224	G/A	1	15050224	+	Zunla	UMN	NA	NA	NMSU	NA	GG	GG	AA	GG	GG	GG	GG	GG	GG	GG	AA	GG	GG	AA	GG	GG	GG	GG	GG	AG	GG	AA	AA	GG	GG	GG	GG	GG	GG	GG	GG	GG	AA	GG	AA	GG	GG	GG	GG
SCM002812.1_15050239	T/A	1	15050239	+	Zunla	UMN	NA	NA	NMSU	NA	TT	TT	AA	TT	AA	TT	TT	TT	TT	AA	AA	TT	AA	AA	TT	AA	TT	TT	AA	AA	TT	AA	AA	TT	TT	AA	TT	TT	TT	TT	AT	TT	AA	AA	AA	TT	AA	AA	TT
SCM002812.1_15153150	A/G	1	15153150	+	Zunla	UMN	NA	NA	NMSU	NA	AA	AA	GG	AA	GG	AG	AA	AA	AA	GG	GG	AA	GG	GG	AA	GG	AG	AA	AA	GG	AA	GG	GG	AA	AA	GG	AA	AA	AA	AG	AA	AA	GG	GG	GG	AG	AA	AA	AG
SCM002812.1_15156192	T/A	1	15156192	+	Zunla	UMN	NA	NA	NMSU	NA	TT	TT	TT	TT	TT	TT	TT	TT	TT	TT	TT	TT	TT	TT	TT	TT	TT	TT	TT	TT	TT	TT	TT	TT	TT	TT	TT	TT	TT	TT	TT	TT	TT	TT	TT	TT	TT	TT	TT
SCM002812.1_15170991	T/G	1	15170991	+	Zunla	UMN	NA	NA	NMSU	NA	TT	TT	GG	TT	TT	TT	TT	TT	TT	TT	GG	TT	GG	GG	TT	TT	TT	TT	TT	GG	TT	GG	GG	TT	TT	TT	TT	TT	TT	TT	TT	TT	GG	GG	GG	TT	TT	TT	TT
SCM002812.1_15270121	T/A	1	15270121	+	Zunla	UMN	NA	NA	NMSU	NA	TT	TT	TT	TT	TT	TT	TT	TT	TT	TT	TT	TT	TT	TT	TT	TT	TT	TT	TT	TT	TT	TT	TT	TT	TT	TT	TT	TT	TT	TT	TT	TT	TT	TT	TT	TT	TT	TT	TT
SCM002812.1_15282462	A/T	1	15282462	+	Zunla	UMN	NA	NA	NMSU	NA	AA	AA	AA	AA	AA	AA	AA	AA	AA	AA	AA	AA	AA	AA	AA	AA	AA	AA	AA	AA	AA	AA	AA	AA	AA	AA	AA	AA	AA	AA	AA	AA	AA	AA	AA	AA	AA	AA	AA
SCM002812.1_15284381	C/A	1	15284381	+	Zunla	UMN	NA	NA	NMSU	NA	CC	CC	CC	CC	CC	CC	CC	CC	CC	CC	CC	CC	CC	CC	CC	CC	CC	CC	CC	CC	CC	CC	CC	CC	CC	CC	CC	CC	CC	CC	CC	CC	CC	CC	CC	CC	CC	CC	CC
SCM002812.1_15293676	T/A	1	15293676	+	Zunla	UMN	NA	NA	NMSU	NA	TT	TT	TT	TT	TT	TT	TT	TT	TT	TT	TT	TT	TT	TT	TT	TT	TT	TT	TT	TT	TT	TT	TT	TT	TT	TT	TT	TT	TT	TT	TT	TT	TT	TT	TT	TT	TT	TT	TT
SCM002812.1_15402110	A/T	1	15402110	+	Zunla	UMN	NA	NA	NMSU	NA	AA	AA	AA	AA	AA	AA	AA	AA	AA	AA	AA	AA	AA	AA	AA	AA	AA	AA	TT	AA	AA	AA	AA	AA	AA	AA	AA	AA	AA	AA	AA	AA	AA	AA	AA	AA	AA	AA	AA
SCM002812.1_15531036	A/T	1	15531036	+	Zunla	UMN	NA	NA	NMSU	NA	AA	AA	AA	AA	AA	AA	AA	AA	AA	AA	AA	AA	AA	AA	AA	AA	AA	AA	AA	AA	AA	TT	AA	AA	AA	AA	AA	AA	AA	AA	AA	AA	AA	AA	AA	AA	AA	AA	AA
SCM002812.1_15531165	T/C	1	15531165	+	Zunla	UMN	NA	NA	NMSU	NA	TT	TT	TT	TT	TT	TT	TT	TT	TT	TT	TT	TT	TT	TT	TT	TT	TT	TT	CC	TT	TT	TT	TT	TT	TT	TT	TT	TT	TT	TT	TT	TT	TT	TT	TT	TT	TT	TT	TT
SCM002812.1_15570880	C/T	1	15570880	+	Zunla	UMN	NA	NA	NMSU	NA	TT	CC	TT	CC	TT	CC	CC	CC	CC	TT	TT	CC	TT	TT	CC	TT	CC	TT	TT	TT	CC	TT	TT	CC	CC	TT	TT	CC	CC	CC	TT	CC	TT	CT	TT	CC	TT	CC	CC
SCM002812.1_15570961	T/G	1	15570961	+	Zunla	UMN	NA	NA	NMSU	NA	TT	TT	GG	TT	GT	TT	TT	TT	TT	GG	GG	TT	GG	GG	TT	GG	TT	TT	TT	GG	TT	GG	GG	TT	TT	GG	TT	GT	TT	TT	TT	TT	GG	GG	GG	TT	TT	TT	TT
SCM002812.1_15663694	A/G	1	15663694	+	Zunla	UMN	NA	NA	NMSU	NA	AA	AA	GG	AA	AA	AA	AA	AA	AA	AA	GG	AA	GG	GG	AA	AA	AA	AA	AA	GG	AA	AA	GG	AA	AA	AA	AA	AA	AA	AA	AA	AA	GG	GG	GG	AA	AA	AA	AA
SCM002812.1_15664894	T/C	1	15664894	+	Zunla	UMN	NA	NA	NMSU	NA	TT	TT	CC	CC	CC	TT	TT	TT	TT	CC	CC	TT	CC	CC	TT	CC	TT	TT	CC	CC	CT	CC	CC	TT	CC	CC	CT	TT	CC	TT	CC	TT	CC	CC	CC	TT	CC	CC	TT
SCM002812.1_15664905	G/T	1	15664905	+	Zunla	UMN	NA	NA	NMSU	NA	GG	GG	GG	TT	GG	GG	GG	GG	GG	GG	GG	GG	GG	GG	GG	GG	GG	GG	GG	GG	GG	GG	GG	GG	GG	GG	GG	GG	GG	GG	GG	GG	GG	GG	GG	GG	GG	TT	GG
SCM002812.1_15864970	A/G	1	15864970	+	Zunla	UMN	NA	NA	NMSU	NA	AA	AA	GG	AA	GG	AA	AA	AA	AA	GG	GG	AA	GG	GG	AA	GG	AA	AA	AA	GG	AA	GG	GG	AA	AA	GG	AA	AA	AA	AA	AA	AA	GG	GG	AG	AA	AA	AA	AA
SCM002812.1_15886405	C/T	1	15886405	+	Zunla	UMN	NA	NA	NMSU	NA	CC	CC	TT	CC	CC	CC	CC	CC	CC	CC	TT	CC	CC	CC	CC	CC	CC	CC	CC	CT	CC	CC	TT	CC	CC	CC	CC	CC	CC	CC	CC	CC	CC	CC	TT	CC	CC	CC	CC
SCM002812.1_15900983	C/T	1	15900983	+	Zunla	UMN	NA	NA	NMSU	NA	TT	CC	TT	TT	TT	TT	CC	CC	CC	TT	TT	TT	TT	TT	CC	TT	TT	CC	TT	TT	CC	TT	TT	CC	CC	TT	TT	CC	CC	TT	CT	CC	TT	TT	TT	TT	CC	TT	TT
SCM002812.1_15901953	A/T	1	15901953	+	Zunla	UMN	NA	NA	NMSU	NA	AA	AA	TT	AA	TT	AA	AA	AA	AA	TT	TT	AA	TT	TT	AA	TT	AA	AA	AA	TT	AA	TT	TT	AA	AA	TT	AA	AA	AA	AA	AA	AA	AA	TT	TT	AA	AA	AA	AA
SCM002812.1_15909289	G/T	1	15909289	+	Zunla	UMN	NA	NA	NMSU	NA	GG	GG	GG	GG	GG	GG	GG	GG	GG	GG	GG	GG	GG	GG	GG	GG	GG	GG	GG	GG	GG	GG	GG	GG	GG	GG	GG	GG	GG	GG	GG	GG	GG	GG	GG	GG	GG	GG	GG
SCM002812.1_15909899	A/G	1	15909899	+	Zunla	UMN	NA	NA	NMSU	NA	AA	AA	AA	AA	GG	AA	AA	AA	AA	GG	GG	AA	GG	GG	AA	GG	AA	AA	AA	GG	AA	GG	GG	AA	AA	GG	AA	AA	AA	AA	AA	AA	GG	GG	GG	AA	AA	AA	AA
SCM002812.1_15962778	G/A	1	15962778	+	Zunla	UMN	NA	NA	NMSU	NA	GG	GG	AA	GG	AA	GG	GG	GG	GG	AA	AA	GG	AA	AA	GG	AA	GG	GG	GG	AA	GG	AA	AG	GG	GG	AA	GG	GG	GG	GG	AG	GG	AA	AA	AA	GG	GG	GG	GG
SCM002812.1_15963112	G/A	1	15963112	+	Zunla	UMN	NA	NA	NMSU	NA	GG	GG	GG	GG	GG	GG	AA	GG	AA	GG	GG	GG	GG	GG	GG	GG	GG	AG	AA	GG	GG	GG	GG	AA	GG	GG	GG	AA	AA	GG	GG	GG	GG	GG	GG	GG	GG	GG	GG
SCM002812.1_16040436	C/A	1	16040436	+	Zunla	UMN	NA	NA	NMSU	NA	CC	CC	AA	CC	AA	CC	CC	CC	CC	AC	AA	CC	AA	AA	CC	AA	CC	CC	CC	AA	CC	AA	AA	CC	CC	AA	CC	CC	CC	CC	CC	CC	AA	AA	AA	CC	CC	CC	CC
SCM002812.1_16053637	A/T	1	16053637	+	Zunla	UMN	NA	NA	NMSU	NA	AA	AA	AA	AA	AA	AA	AA	AA	AA	AA	AA	AA	AA	AA	AA	AA	AA	AA	AA	AA	AA	AA	AA	AA	AA	AA	AA	AA	AA	AA	AA	AA	AA	AA	AA	AA	AA	AA	AA
SCM002812.1_16053669	G/A	1	16053669	+	Zunla	UMN	NA	NA	NMSU	NA	GG	GG	GG	GG	GG	GG	GG	GG	GG	GG	GG	GG	GG	GG	GG	GG	GG	GG	AG	GG	GG	GG	GG	GG	GG	GG	AG	GG	GG	GG	AA	GG	GG	GG	GG	GG	GG	GG	GG
SCM002812.1_16173887	A/G	1	16173887	+	Zunla	UMN	NA	NA	NMSU	NA	AA	AA	GG	AA	GG	AA	AA	AA	AA	AG	GG	AA	GG	GG	AA	GG	AA	AA	AA	GG	AA	GG	GG	AA	AA	GG	AA	AA	AA	AA	AA	AA	GG	GG	GG	AA	AA	AA	AA
SCM002812.1_16193992	A/C	1	16193992	+	Zunla	UMN	NA	NA	NMSU	NA	AA	AA	CC	AA	CC	AA	AA	AA	AA	CC	CC	AA	CC	AC	AC	CC	AA	AA	AA	AC	AA	CC	CC	AA	AA	CC	AA	AA	AA	AA	AA	AA	CC	CC	CC	AA	AA	AA	AA
SCM002812.1_16236568	T/C	1	16236568	+	Zunla	UMN	NA	NA	NMSU	NA	TT	TT	CC	TT	CC	TT	TT	TT	TT	CC	CC	TT	CC	CC	TT	CC	TT	TT	TT	CC	TT	CC	CC	TT	TT	TT	TT	TT	TT	TT	TT	TT	CT	CC	CC	TT	TT	TT	TT
SCM002812.1_16311757	A/C	1	16311757	+	Zunla	UMN	NA	NA	NMSU	NA	AA	AA	AA	AA	AA	AA	AA	AA	AA	AA	AA	AA	AA	AA	AA	AA	AA	AA	AA	AA	AA	AA	AA	AA	AA	AA	AA	AA	AA	AA	AA	AA	AA	AA	AA	AA	AA	AA	AA
SCM002812.1_16511110	T/C	1	16511110	+	Zunla	UMN	NA	NA	NMSU	NA	TT	TT	CC	TT	CC	TT	TT	TT	TT	CC	CC	TT	CC	CC	TT	CC	TT	TT	TT	CC	TT	CC	CC	TT	TT	CC	TT	TT	TT	TT	TT	TT	CC	CC	CC	TT	TT	TT	TT
SCM002812.1_16541690	C/G	1	16541690	+	Zunla	UMN	NA	NA	NMSU	NA	CC	CC	GG	CC	GG	CC	CC	CC	CC	GG	GG	CC	GG	GG	CC	GG	CC	CC	CC	GG	CC	GG	GG	CC	CC	GG	CC	CC	CC	CC	CC	CC	GG	GG	GG	CC	CC	CC	CC
SCM002812.1_16680985	A/T	1	16680985	+	Zunla	UMN	NA	NA	NMSU	NA	AA	AA	AA	AA	AA	AA	AA	AA	AA	AA	AA	AA	AA	AA	AA	AA	AA	TT	AA	AA	AT	AA	AA	AA	TT	AA	AA	AA	AA	AA	AA	AA	AA	AA	AA	AA	AA	AA	AA
SCM002812.1_16681239	A/T	1	16681239	+	Zunla	UMN	NA	NA	NMSU	NA	AA	AA	AA	AA	AA	AA	AA	AA	AA	AA	AA	AA	AA	AA	AA	AA	AA	TT	AA	AA	AT	AA	AA	AA	TT	AA	AA	AA	AA	AA	AA	AA	AA	AA	AA	AA	TT	AA	AA
SCM002812.1_16681764	A/C	1	16681764	+	Zunla	UMN	NA	NA	NMSU	NA	AA	AA	AA	AA	AA	AA	AA	AA	AA	AA	AA	AA	AA	AA	AA	AA	AA	AA	AA	AA	AA	AA	AA	AA	AA	AA	AA	AA	AA	AA	AA	AA	AA	AA	AA	AA	AA	AA	AA
SCM002812.1_16791181	G/T	1	16791181	+	Zunla	UMN	NA	NA	NMSU	NA	GG	GG	GG	GG	GG	GG	GG	GG	GG	GG	GG	GG	GG	GG	GG	GG	GG	TT	GG	GG	GT	GG	GG	GG	GG	GG	GG	GG	TT	GG	GG	GG	GG	GG	GG	GG	TT	GG	GG
SCM002812.1_17007198	T/G	1	17007198	+	Zunla	UMN	NA	NA	NMSU	NA	TT	TT	TT	TT	TT	TT	TT	TT	TT	TT	TT	TT	TT	TT	TT	TT	TT	TT	TT	TT	TT	GG	TT	TT	TT	TT	TT	TT	TT	TT	TT	TT	TT	TT	TT	TT	TT	TT	TT
SCM002812.1_17037433	T/A	1	17037433	+	Zunla	UMN	NA	NA	NMSU	NA	TT	AT	AA	TT	AA	TT	TT	TT	TT	AA	AA	TT	AA	AA	TT	AA	TT	TT	TT	AA	TT	TT	AA	TT	TT	AA	TT	TT	TT	TT	TT	TT	AA	AA	AA	TT	TT	TT	TT
SCM002812.1_17402284	A/G	1	17402284	+	Zunla	UMN	NA	NA	NMSU	NA	AA	GG	GG	AA	GG	AA	AA	GG	AA	GG	AG	AA	GG	GG	AA	GG	AA	GG	AG	GG	AG	GG	GG	AA	AG	GG	AA	AA	GG	AA	AA	GG	GG	GG	GG	AA	AA	AA	AG
SCM002812.1_17408056	T/C	1	17408056	+	Zunla	UMN	NA	NA	NMSU	NA	TT	TT	TT	TT	TT	TT	TT	TT	TT	TT	TT	TT	TT	TT	TT	TT	TT	TT	TT	TT	TT	TT	TT	TT	TT	TT	TT	TT	TT	TT	TT	TT	TT	TT	TT	TT	CC	TT	TT
SCM002812.1_17823418	G/T	1	17823418	+	Zunla	UMN	NA	NA	NMSU	NA	GG	GG	GG	GG	GG	GG	GG	GG	GG	GG	GG	GG	GG	GG	GG	GG	GG	GG	GG	GG	GG	GG	GG	GG	GG	GG	GG	GG	GG	GG	GG	GG	GG	GG	GG	GG	GG	GG	GG
SCM002812.1_17823708	A/T	1	17823708	+	Zunla	UMN	NA	NA	NMSU	NA	AA	AA	AA	AA	AA	AA	AA	AA	AA	AA	AA	AA	AA	AA	AA	AA	AA	AA	AA	AA	AA	AA	AA	AA	AA	AA	AA	AA	AA	AA	AA	AA	AA	AA	AA	AA	AA	AA	AA
SCM002812.1_18052531	A/G	1	18052531	+	Zunla	UMN	NA	NA	NMSU	NA	AA	AA	GG	AA	GG	AA	AA	AA	AA	GG	GG	AA	GG	GG	AA	GG	AA	AA	AA	GG	AA	GG	GG	AG	AA	GG	AA	AA	AA	AA	AA	AA	GG	GG	GG	AA	AA	AA	AA
SCM002812.1_18336648	A/G	1	18336648	+	Zunla	UMN	NA	NA	NMSU	NA	AA	GG	AA	AA	AA	AA	GG	GG	GG	AA	AA	AA	AA	AA	AA	AA	AA	GG	AA	AA	GG	AA	AA	AA	GG	AA	AA	AA	AA	AA	AA	AA	AA	AA	AA	AA	AG	AA	AA
SCM002812.1_18483492	T/C	1	18483492	+	Zunla	UMN	NA	NA	NMSU	NA	TT	TT	TT	TT	TT	TT	CC	TT	CC	TT	TT	TT	TT	TT	TT	TT	TT	TT	TT	TT	TT	TT	TT	TT	TT	TT	TT	TT	TT	TT	TT	TT	TT	TT	TT	TT	CC	TT	TT
SCM002812.1_18632092	T/C	1	18632092	+	Zunla	UMN	NA	NA	NMSU	NA	TT	TT	CC	CC	CC	TT	TT	TT	TT	CC	CC	CC	CC	CC	TT	CC	TT	TT	CC	CC	TT	CC	CC	TT	TT	CC	TT	TT	TT	TT	TT	TT	CC	CC	CC	TT	CC	TT	TT
SCM002812.1_18701968	C/T	1	18701968	+	Zunla	UMN	NA	NA	NMSU	NA	CC	CC	CT	CC	CC	CC	CC	CC	CC	CC	TT	CC	TT	TT	CC	CC	CC	CC	CC	TT	CC	CC	TT	CC	CC	CC	CC	CC	CC	CC	CC	CC	TT	TT	TT	CC	CC	CC	CC
SCM002812.1_18702664	G/A	1	18702664	+	Zunla	UMN	NA	NA	NMSU	NA	GG	GG	GG	GG	GG	GG	GG	GG	GG	GG	GG	GG	GG	GG	GG	GG	GG	GG	GG	GG	GG	AA	GG	GG	GG	GG	GG	GG	GG	GG	GG	GG	GG	GG	GG	GG	AA	GG	GG
SCM002812.1_18736920	A/G	1	18736920	+	Zunla	UMN	NA	NA	NMSU	NA	AA	AA	GG	AG	AA	AA	AA	AA	AA	AA	GG	AA	GG	AG	AA	AA	AA	AA	AA	GG	AA	AA	GG	AA	AA	AA	AA	AA	AA	AA	AA	AA	GG	GG	GG	AA	AA	AA	AA
SCM002812.1_18736942	T/A	1	18736942	+	Zunla	UMN	NA	NA	NMSU	NA	TT	TT	TT	TT	AA	TT	TT	TT	TT	AA	TT	TT	TT	AT	TT	AA	TT	TT	TT	TT	TT	AA	TT	TT	TT	AA	TT	TT	TT	TT	TT	TT	TT	TT	TT	TT	TT	TT	TT
SCM002812.1_19350608	A/G	1	19350608	+	Zunla	UMN	NA	NA	NMSU	NA	AA	AA	GG	AA	AA	AA	AA	AA	AA	AA	GG	AA	GG	GG	AA	AA	AA	AA	AA	GG	AA	GG	GG	AA	AA	AA	AA	AA	AA	AA	AA	AA	GG	GG	GG	AA	AA	AA	AA
SCM002812.1_19354447	A/C	1	19354447	+	Zunla	UMN	NA	NA	NMSU	NA	AA	AA	AA	AA	AA	AA	AA	AA	AA	AA	AA	AA	AA	AA	AA	AA	AA	AA	AA	AA	AA	AA	AA	AA	AA	AA	AA	AA	AA	AA	AA	AA	AA	AA	AA	AA	AA	AA	AA
SCM002812.1_19361346	T/G	1	19361346	+	Zunla	UMN	NA	NA	NMSU	NA	TT	TT	TT	TT	TT	TT	TT	TT	TT	TT	TT	TT	TT	TT	TT	TT	TT	TT	TT	TT	TT	TT	TT	GT	TT	TT	TT	TT	TT	TT	TT	TT	TT	TT	TT	TT	TT	TT	TT
SCM002812.1_19438042	G/A	1	19438042	+	Zunla	UMN	NA	NA	NMSU	NA	GG	GG	GG	GG	GG	GG	GG	GG	GG	GG	GG	GG	GG	GG	GG	GG	GG	GG	GG	GG	GG	GG	GG	GG	GG	GG	GG	GG	GG	GG	GG	GG	GG	GG	GG	GG	AA	GG	GG
SCM002812.1_19476895	G/A	1	19476895	+	Zunla	UMN	NA	NA	NMSU	NA	GG	AA	GG	AA	GG	GG	AA	GG	AA	GG	GG	GG	GG	GG	GG	GG	GG	AA	GG	GG	AG	AA	GG	GG	AA	GG	GG	AA	GG	GG	GG	GG	GG	GG	GG	GG	GG	GG	GG
SCM002812.1_19476955	G/T	1	19476955	+	Zunla	UMN	NA	NA	NMSU	NA	GG	TT	TT	TT	GG	GG	TT	GG	TT	GG	TT	GG	TT	TT	GG	GG	GG	TT	GG	TT	GT	GG	TT	GG	TT	GG	GG	TT	GG	GG	GG	GG	TT	TT	TT	GG	GG	GG	GG
SCM002812.1_19477140	C/A	1	19477140	+	Zunla	UMN	NA	NA	NMSU	NA	CC	AA	CC	AA	CC	CC	AA	CC	AA	CC	CC	CC	CC	CC	CC	CC	CC	AA	CC	CC	AC	CC	CC	CC	AA	CC	CC	AA	CC	CC	CC	CC	CC	CC	CC	CC	CC	CC	CC
SCM002812.1_19555803	A/G	1	19555803	+	Zunla	UMN	NA	NA	NMSU	NA	AA	AA	AA	AA	AA	GG	GG	AA	GG	AA	AA	AA	AA	AA	GG	AA	GG	AA	AA	AA	AA	AG	AA	AA	AA	AA	AA	AA	GG	GG	AA	AG	AA	AA	AA	GG	AA	GG	AG
SCM002812.1_19592403	C/G	1	19592403	+	Zunla	UMN	NA	NA	NMSU	NA	CC	CC	GG	CC	GG	CC	CC	CC	CC	GG	GG	CC	GG	GG	CC	GG	CG	CC	CC	GG	CC	CC	GG	CC	CC	GG	CC	CC	CC	CC	CC	CC	GG	GG	GG	CC	CC	CC	CC
SCM002812.1_19592924	A/T	1	19592924	+	Zunla	UMN	NA	NA	NMSU	NA	AA	AA	AA	AA	AA	AA	AA	AA	AA	AA	AA	AA	AA	AA	AA	AA	AA	AA	AA	AA	AA	TT	AA	AA	AA	AA	AA	AA	AA	AA	AA	AA	AA	AA	AA	AA	AA	AA	AA
SCM002812.1_19598341	A/G	1	19598341	+	Zunla	UMN	NA	NA	NMSU	NA	AA	AA	GG	AA	GG	GG	AA	AA	AA	GG	GG	AA	AG	GG	AG	GG	GG	AA	GG	GG	AA	GG	GG	AA	AA	GG	AA	AA	GG	GG	AA	AA	GG	GG	GG	GG	GG	AA	AG
SCM002812.1_19600670	C/T	1	19600670	+	Zunla	UMN	NA	NA	NMSU	NA	CC	CC	CC	CC	CC	CC	TT	CC	TT	CC	CC	CC	CC	CC	TT	CC	CC	CC	CC	CC	CC	CC	CC	CC	CC	CC	CC	TT	CC	CC	CC	CC	CC	CC	CC	CC	CC	CC	CC
SCM002812.1_19618223	T/C	1	19618223	+	Zunla	UMN	NA	NA	NMSU	NA	CC	CC	TT	CC	TT	TT	TT	CC	TT	TT	TT	CC	TT	TT	CC	TT	TT	CC	TT	TT	CC	TT	TT	CC	CC	TT	TT	CC	TT	TT	TT	CC	TT	TT	TT	TT	TT	TT	TT
SCM002812.1_19618895	G/A	1	19618895	+	Zunla	UMN	NA	NA	NMSU	NA	GG	GG	GG	GG	GG	GG	AA	GG	AA	GG	GG	GG	GG	GG	GG	GG	GG	GG	GG	GG	GG	AG	AG	AG	GG	GG	AA	GG	AA	GG	AA	GG	GG	GG	GG	GG	GG	AA	AG
SCM002812.1_19683469	A/T	1	19683469	+	Zunla	UMN	NA	NA	NMSU	NA	AA	AA	AA	AA	AA	AA	AA	AA	AA	AA	AA	AA	AA	AA	AA	AA	AA	AA	AA	AA	AA	AA	AA	AA	AA	AA	AA	AA	AA	AA	AA	AA	AA	AA	AA	AA	AA	AA	AA
SCM002812.1_19683621	C/A	1	19683621	+	Zunla	UMN	NA	NA	NMSU	NA	AA	AA	CC	AA	CC	AA	AA	AA	AA	CC	CC	AA	CC	CC	CC	CC	AA	AA	CC	CC	AA	N	CC	AA	AA	CC	AA	AA	AA	AA	AA	AA	CC	CC	CC	AA	AA	AA	AA
SCM002812.1_19725538	G/T	1	19725538	+	Zunla	UMN	NA	NA	NMSU	NA	GG	GG	GG	GG	GG	GG	GG	GG	GG	GG	GG	GG	GG	GG	GG	GG	GG	GG	GG	GG	GG	GG	GG	GG	GG	GG	GG	GG	TT	GG	GG	GG	GG	GG	GG	GG	TT	TT	GG
SCM002812.1_19730838	G/A	1	19730838	+	Zunla	UMN	NA	NA	NMSU	NA	GG	GG	GG	GG	GG	GG	GG	GG	GG	GG	GG	GG	GG	GG	GG	GG	GG	GG	GG	GG	GG	GG	GG	GG	GG	GG	GG	GG	AA	GG	GG	GG	GG	GG	GG	GG	AA	AA	GG
SCM002812.1_19803777	G/A	1	19803777	+	Zunla	UMN	NA	NA	NMSU	NA	AA	GG	GG	GG	AA	GG	GG	GG	GG	AA	GG	GG	GG	GG	GG	AA	GG	GG	AA	GG	GG	GG	GG	GG	GG	AA	GG	GG	GG	GG	GG	GG	GG	GG	GG	GG	AA	GG	GG
SCM002812.1_19983351	G/A	1	19983351	+	Zunla	UMN	NA	NA	NMSU	NA	GG	GG	GG	GG	GG	GG	GG	GG	GG	AA	AA	GG	AA	AA	GG	GG	GG	GG	GG	AG	GG	GG	GG	GG	GG	GG	GG	GG	GG	GG	GG	GG	AA	AA	GG	GG	GG	GG	GG
SCM002812.1_20907490	A/C	1	20907490	+	Zunla	UMN	NA	NA	NMSU	NA	AA	AA	CC	AC	CC	CC	AA	AA	AA	CC	CC	CC	CC	CC	CC	CC	AA	AA	CC	CC	AA	CC	CC	AA	CC	CC	CC	AA	AA	AA	CC	CC	CC	AC	CC	AA	CC	CC	CC
SCM002812.1_21861864	A/G	1	21861864	+	Zunla	UMN	NA	NA	NMSU	NA	AA	GG	AA	GG	AA	AA	AA	GG	AA	AA	AA	GG	AA	AA	AA	AA	AA	GG	AA	AA	GG	AA	AA	GG	GG	AA	GG	GG	GG	AA	GG	GG	AA	AA	AA	AA	AA	GG	AA
SCM002812.1_21903383	A/G	1	21903383	+	Zunla	UMN	NA	NA	NMSU	NA	AA	AA	GG	AA	AA	AA	AA	AA	AA	AA	AA	AA	AA	AA	AA	AA	AA	AA	AA	AG	AA	AA	AG	AA	AA	AA	AA	AA	AA	AA	AA	AA	GG	AA	GG	AA	AA	AA	AA
SCM002812.1_21903433	T/C	1	21903433	+	Zunla	UMN	NA	NA	NMSU	NA	TT	TT	CC	TT	TT	TT	TT	TT	TT	TT	TT	TT	TT	TT	TT	TT	TT	TT	TT	CT	TT	TT	CT	TT	TT	TT	TT	TT	TT	TT	TT	TT	CC	TT	CC	TT	TT	TT	TT
SCM002812.1_22084289	A/G	1	22084289	+	Zunla	UMN	NA	NA	NMSU	NA	AA	AA	AA	AA	AA	AA	AA	AA	AA	AA	AA	AA	AA	AA	AA	AA	AA	AA	GG	AA	AA	AA	AA	AA	AA	AA	AA	AA	AA	AA	AA	AA	AA	AA	AA	AA	AA	AA	AA
SCM002812.1_22084330	G/T	1	22084330	+	Zunla	UMN	NA	NA	NMSU	NA	GG	GG	GG	GG	GG	GG	GG	GG	GG	GG	GG	GG	GG	GG	GG	GG	GG	GG	GG	GG	GG	GG	GG	GG	GG	GG	GG	GG	GG	GG	GG	GG	GG	GG	GG	GG	GG	GG	GG
SCM002812.1_22086574	G/T	1	22086574	+	Zunla	UMN	NA	NA	NMSU	NA	GG	GG	GG	GG	GG	GG	GG	GG	GG	GG	GG	GG	GG	GG	GG	GG	GG	GG	GG	GG	GG	GG	GG	GG	GG	GG	GG	GG	GG	GG	GG	GG	GG	GG	GG	GG	GG	GG	GG
SCM002812.1_22094524	C/G	1	22094524	+	Zunla	UMN	NA	NA	NMSU	NA	CC	CC	GG	CC	GG	CC	CC	CC	CC	GG	GG	CC	GG	GG	CC	GG	CC	CC	GG	GG	CC	GG	GG	CC	CC	GG	CC	CC	CC	CC	CC	CC	GG	GG	GG	CC	GG	CC	CC
SCM002812.1_22343805	T/G	1	22343805	+	Zunla	UMN	NA	NA	NMSU	NA	TT	TT	TT	TT	TT	TT	TT	TT	TT	TT	TT	TT	TT	TT	TT	TT	TT	TT	TT	TT	TT	TT	TT	TT	TT	TT	TT	TT	TT	TT	TT	TT	TT	TT	TT	TT	TT	TT	TT
SCM002812.1_22344196	C/G	1	22344196	+	Zunla	UMN	NA	NA	NMSU	NA	CC	GG	CC	GG	CC	CC	CC	GG	CC	CC	CC	GG	CC	CC	CC	CC	CC	CG	CC	CC	GG	CC	CC	CC	GG	CC	CG	GG	CC	CC	CC	CC	CC	CC	CC	CC	GG	CC	CG
SCM002812.1_22355911	C/A	1	22355911	+	Zunla	UMN	NA	NA	NMSU	NA	CC	CC	CC	CC	CC	CC	CC	CC	CC	CC	AA	CC	AA	AA	CC	CC	CC	CC	CC	AA	CC	AA	AA	CC	CC	CC	CC	CC	CC	CC	CC	CC	AC	AA	CC	CC	CC	CC	CC
SCM002812.1_22355989	A/G	1	22355989	+	Zunla	UMN	NA	NA	NMSU	NA	AA	AA	AA	AA	AA	AA	AA	AA	AA	AA	AA	AA	AA	AA	AA	AA	AA	AA	AA	AA	AA	AA	AA	AA	AA	AA	AA	AA	AA	AA	AA	AA	AA	AA	AA	AA	AA	AA	AA
SCM002812.1_22395498	T/C	1	22395498	+	Zunla	UMN	NA	NA	NMSU	NA	TT	TT	CC	TT	CC	TT	CT	TT	TT	CC	CC	TT	TT	CC	TT	CC	TT	TT	TT	CC	TT	CC	CC	TT	TT	CC	CC	CC	CC	TT	CC	TT	CC	CC	CC	TT	CC	CC	TT
SCM002812.1_23039244	A/T	1	23039244	+	Zunla	UMN	NA	NA	NMSU	NA	AA	AA	TT	AA	TT	AA	AA	AA	AA	TT	TT	AA	TT	TT	AA	TT	AA	AA	AA	TT	AA	TT	TT	AA	AA	TT	AA	AA	AA	AA	AA	AA	TT	TT	TT	AA	AA	AA	AA
SCM002812.1_23518825	T/A	1	23518825	+	Zunla	UMN	NA	NA	NMSU	NA	TT	TT	TT	TT	TT	TT	TT	TT	TT	TT	TT	TT	TT	TT	TT	TT	TT	TT	TT	TT	TT	TT	TT	TT	TT	TT	TT	TT	TT	TT	TT	TT	TT	TT	TT	TT	TT	TT	TT
SCM002812.1_23628121	G/T	1	23628121	+	Zunla	UMN	NA	NA	NMSU	NA	GG	GG	GG	GG	GG	GG	GG	GG	GG	GG	GG	GG	GG	GG	GG	GG	GG	GG	GG	GG	GG	GG	GG	GG	GG	GG	GG	GG	GG	GG	GG	GG	GG	GG	GG	GG	GG	GG	GG
SCM002812.1_23723936	A/T	1	23723936	+	Zunla	UMN	NA	NA	NMSU	NA	AA	AA	TT	AA	TT	AA	AA	AA	AA	TT	TT	AA	TT	TT	AA	TT	AA	AA	AA	TT	AA	TT	TT	AA	AA	TT	AA	AA	AA	AA	AA	AA	TT	TT	TT	AA	AA	AA	AA
SCM002812.1_23970467	T/A	1	23970467	+	Zunla	UMN	NA	NA	NMSU	NA	TT	TT	AA	TT	AA	TT	TT	TT	TT	AA	AA	TT	AA	AA	TT	AA	TT	TT	TT	AA	TT	AA	AA	TT	TT	AA	TT	TT	TT	TT	TT	TT	AA	AA	AA	TT	TT	TT	TT
SCM002812.1_23986132	C/T	1	23986132	+	Zunla	UMN	NA	NA	NMSU	NA	CC	CC	CC	CC	CC	CC	CC	CC	CC	CC	CC	CC	CC	CC	CC	CC	CC	CC	TT	CC	CC	CC	CC	CC	CC	CC	CC	CC	TT	CC	CC	CC	CC	CC	CC	CC	CC	TT	CC
SCM002812.1_24029555	A/G	1	24029555	+	Zunla	UMN	NA	NA	NMSU	NA	AA	GG	AA	AA	AA	AA	AA	AA	AA	AA	AA	AA	AA	AA	AA	AA	AA	AA	AA	AA	AG	AA	AA	AA	AA	AA	AA	AA	AG	AA	AA	AA	AA	AA	AA	AG	AA	GG	AA
SCM002812.1_24032445	A/T	1	24032445	+	Zunla	UMN	NA	NA	NMSU	NA	AA	TT	TT	AA	TT	AA	AA	AA	AA	TT	TT	AA	TT	TT	AA	TT	AA	AA	TT	TT	AA	TT	TT	AA	AA	TT	AT	AA	TT	AT	AA	AA	TT	TT	TT	AA	TT	AT	AA
SCM002812.1_24049051	T/G	1	24049051	+	Zunla	UMN	NA	NA	NMSU	NA	TT	TT	TT	TT	TT	TT	TT	TT	TT	TT	TT	TT	TT	TT	TT	TT	TT	TT	TT	TT	TT	N	TT	TT	TT	TT	TT	TT	TT	TT	TT	TT	TT	TT	TT	TT	TT	TT	TT
SCM002812.1_24064741	G/A	1	24064741	+	Zunla	UMN	NA	NA	NMSU	NA	GG	GG	GG	GG	GG	GG	GG	GG	GG	GG	GG	GG	GG	GG	GG	GG	GG	GG	GG	GG	GG	GG	GG	GG	GG	GG	GG	GG	GG	GG	GG	GG	GG	GG	GG	GG	GG	GG	GG
SCM002812.1_24068408	G/C	1	24068408	+	Zunla	UMN	NA	NA	NMSU	NA	GG	GG	GG	GG	GG	GG	GG	GG	GG	GG	GG	GG	GG	GG	GG	GG	GG	GG	GG	GG	GG	GG	GG	GG	GG	GG	GG	GG	GG	GG	GG	GG	GG	GG	GG	GG	GG	GG	GG
SCM002812.1_24320244	T/A	1	24320244	+	Zunla	UMN	NA	NA	NMSU	NA	TT	TT	TT	TT	TT	TT	TT	TT	TT	TT	TT	TT	TT	TT	TT	TT	TT	TT	TT	TT	TT	TT	TT	TT	TT	TT	TT	TT	TT	TT	TT	TT	TT	TT	TT	TT	TT	TT	TT
SCM002812.1_24328059	C/T	1	24328059	+	Zunla	UMN	NA	NA	NMSU	NA	CC	CC	TT	CC	CC	CC	CC	CC	CC	CC	TT	CC	TT	TT	CC	CC	CC	CC	CC	TT	CC	CC	TT	CC	CC	CC	CC	CC	CC	CC	CC	CC	TT	TT	TT	CC	CC	CC	CC
SCM002812.1_24643197	A/G	1	24643197	+	Zunla	UMN	NA	NA	NMSU	NA	AA	AA	GG	AA	GG	AA	AA	AA	AA	GG	AG	AA	GG	GG	AA	GG	AA	AA	GG	GG	AA	AA	GG	AA	AA	GG	GG	AA	AA	AA	GG	AA	GG	GG	GG	AG	AG	AA	AA
SCM002812.1_24643215	A/T	1	24643215	+	Zunla	UMN	NA	NA	NMSU	NA	AA	AA	TT	AA	TT	AA	AA	AA	AA	TT	AT	AA	TT	TT	AA	TT	AA	AA	AA	TT	AA	TT	TT	AA	AA	TT	AA	AA	AA	AA	TT	AA	TT	TT	TT	AT	AA	AA	AA
SCM002812.1_24672389	T/C	1	24672389	+	Zunla	UMN	NA	NA	NMSU	NA	CT	TT	CC	TT	CC	TT	TT	TT	TT	CC	CC	TT	CC	CC	TT	CC	TT	TT	TT	CC	TT	CC	CC	TT	TT	CC	TT	TT	TT	TT	TT	TT	CC	CC	CC	TT	TT	TT	TT
SCM002812.1_25107543	G/A	1	25107543	+	Zunla	UMN	NA	NA	NMSU	NA	GG	GG	AG	GG	N	GG	GG	GG	GG	AA	AA	GG	AA	AA	GG	N	GG	GG	GG	AG	GG	AA	AA	GG	GG	AA	GG	GG	GG	GG	GG	GG	AA	AG	AA	GG	GG	GG	GG
SCM002812.1_25718730	C/T	1	25718730	+	Zunla	UMN	NA	NA	NMSU	NA	CC	CC	TT	CC	TT	CC	CC	CC	CC	TT	TT	CC	TT	TT	CC	TT	CC	CC	CC	TT	CC	TT	TT	CC	CC	TT	CC	CC	CC	CC	CC	CC	TT	TT	TT	CC	CC	CC	CC
SCM002812.1_25918221	G/C	1	25918221	+	Zunla	UMN	NA	NA	NMSU	NA	GG	GG	CC	GG	CC	GG	GG	GG	GG	CC	CC	GG	CC	CC	GG	CC	GG	GG	GG	CC	GG	CC	CC	GG	GG	CC	GG	GG	GG	GG	GG	GG	CC	CC	CC	GG	GG	GG	GG
SCM002812.1_26090171	G/A	1	26090171	+	Zunla	UMN	NA	NA	NMSU	NA	GG	AA	GG	GG	GG	GG	GG	GG	GG	GG	GG	GG	GG	GG	AA	GG	GG	GG	AG	GG	GG	GG	GG	AA	GG	GG	GG	GG	GG	GG	GG	GG	GG	GG	GG	GG	GG	GG	GG
SCM002812.1_26196772	A/G	1	26196772	+	Zunla	UMN	NA	NA	NMSU	NA	AA	GG	AA	AA	AA	AA	AA	AA	AA	AA	AA	AA	AA	AA	GG	AA	AA	AA	AA	AA	AA	AA	AA	GG	AA	AA	AA	GG	AA	AA	AA	AA	AA	AA	AA	AA	AA	AA	AA
SCM002812.1_26492643	A/C	1	26492643	+	Zunla	UMN	NA	NA	NMSU	NA	AA	AA	AA	AA	AA	AA	AA	AA	AA	AA	AA	AA	AA	AA	AA	AA	AA	AA	AA	AA	AA	AA	AA	AA	AA	AA	AA	AA	AA	AA	AA	AA	AA	AA	AA	AA	AA	AA	AA
SCM002812.1_26643384	G/C	1	26643384	+	Zunla	UMN	NA	NA	NMSU	NA	GG	CC	GG	CC	GG	GG	GG	CC	GG	GG	GG	CC	GG	GG	GG	GG	GG	CC	GG	GG	CC	GG	GG	GG	CC	GG	CG	GG	CC	GG	GG	GG	GG	GG	GG	GG	CC	CC	GG
SCM002812.1_26847952	T/C	1	26847952	+	Zunla	UMN	NA	NA	NMSU	NA	TT	TT	CC	TT	TT	TT	TT	TT	TT	TT	CC	TT	CC	CC	TT	TT	TT	TT	TT	CC	TT	TT	CC	TT	TT	TT	TT	TT	TT	TT	TT	TT	CC	CC	CC	CT	TT	TT	TT
SCM002812.1_27299857	G/T	1	27299857	+	Zunla	UMN	NA	NA	NMSU	NA	GG	GG	TT	GG	TT	GG	GG	GG	GG	TT	TT	GG	TT	TT	GG	TT	GG	GG	GG	TT	GG	TT	TT	GG	GG	TT	GG	GG	GG	GG	GG	GG	TT	TT	TT	GG	GG	GG	GG
SCM002812.1_27319916	G/A	1	27319916	+	Zunla	UMN	NA	NA	NMSU	NA	GG	GG	GG	GG	GG	GG	GG	GG	GG	GG	AA	GG	AA	GG	GG	GG	GG	GG	GG	AA	GG	GG	AA	GG	GG	GG	GG	GG	GG	GG	GG	GG	GG	AA	GG	GG	GG	GG	GG
SCM002812.1_27533727	G/C	1	27533727	+	Zunla	UMN	NA	NA	NMSU	NA	GG	GG	GG	CC	GG	GG	CC	CC	CC	GG	GG	GG	GG	GG	CC	GG	GG	CC	GG	GG	CC	GG	GG	CC	CC	GG	GG	GG	CC	GG	GG	GG	GG	GG	GG	GG	GG	CC	GG
SCM002812.1_27534031	T/C	1	27534031	+	Zunla	UMN	NA	NA	NMSU	NA	CC	CC	CC	TT	CC	CC	TT	TT	TT	CC	CC	CC	CC	CC	TT	CC	CC	TT	CC	CC	TT	CC	CC	TT	TT	TT	CC	CC	TT	CT	CC	CC	CC	CC	CC	CC	CC	TT	CC
SCM002812.1_27706646	G/T	1	27706646	+	Zunla	UMN	NA	NA	NMSU	NA	TT	TT	TT	GG	TT	GG	GG	GG	GG	TT	TT	TT	TT	TT	GG	TT	GG	GG	TT	TT	GG	TT	TT	GG	GG	TT	TT	TT	TT	GG	TT	GG	TT	TT	TT	GG	TT	TT	GT
SCM002812.1_27711160	T/C	1	27711160	+	Zunla	UMN	NA	NA	NMSU	NA	TT	TT	TT	TT	TT	TT	TT	TT	TT	TT	CT	TT	CC	CC	TT	TT	TT	TT	TT	TT	TT	TT	TT	TT	TT	TT	TT	TT	TT	TT	TT	TT	CC	CC	TT	TT	TT	TT	TT
SCM002812.1_27712862	A/G	1	27712862	+	Zunla	UMN	NA	NA	NMSU	NA	AA	AA	GG	AA	AA	AA	AA	AA	AA	AA	GG	AA	GG	GG	AA	AA	AA	AA	AA	GG	AA	AA	GG	AA	AA	AA	AA	AA	AA	AA	AA	AA	GG	AG	GG	AG	AA	AA	AA
SCM002812.1_27720901	T/G	1	27720901	+	Zunla	UMN	NA	NA	NMSU	NA	TT	TT	TT	TT	TT	TT	TT	TT	TT	TT	TT	TT	TT	TT	TT	TT	TT	TT	TT	TT	TT	TT	TT	TT	TT	TT	TT	TT	TT	TT	TT	TT	TT	TT	TT	TT	TT	TT	TT
SCM002812.1_27730163	C/T	1	27730163	+	Zunla	UMN	NA	NA	NMSU	NA	CC	CC	CC	CC	CC	CC	CC	CC	CC	CC	CC	CC	CC	CC	CC	CC	CC	CC	TT	CC	CC	CC	CC	CC	CC	CC	CT	CC	TT	CC	TT	CC	CC	CC	CC	CC	CC	TT	CC
SCM002812.1_27734601	T/C	1	27734601	+	Zunla	UMN	NA	NA	NMSU	NA	TT	CC	CC	TT	CC	TT	TT	TT	TT	CC	CC	CC	CC	CC	TT	CC	TT	TT	TT	CC	TT	CC	CC	TT	CT	CC	CT	CC	CC	TT	CC	TT	CC	CC	CC	TT	TT	CC	TT
SCM002812.1_27735049	G/A	1	27735049	+	Zunla	UMN	NA	NA	NMSU	NA	GG	GG	GG	AA	GG	GG	GG	AA	GG	GG	GG	GG	GG	GG	GG	GG	GG	AA	GG	GG	AA	GG	GG	GG	AA	GG	AG	GG	GG	GG	GG	AA	GG	GG	GG	GG	AA	GG	AG
SCM002812.1_27781312	A/G	1	27781312	+	Zunla	UMN	NA	NA	NMSU	NA	AA	AA	AA	AA	AA	AA	AA	AA	AA	GG	AA	AA	AA	AA	AA	AA	AA	AA	GG	AA	AA	AA	AA	AA	AA	AA	AG	AA	AA	AA	GG	AA	AA	AA	AA	AA	AA	AA	AA
SCM002812.1_27813927	A/C	1	27813927	+	Zunla	UMN	NA	NA	NMSU	NA	AA	AA	AA	AA	AA	AA	AA	AA	AA	AA	AA	AA	AA	AA	AA	AA	AA	AA	AA	AA	AA	AA	AA	AA	AA	AA	AA	AA	AA	AA	AA	AA	AA	AA	AA	AA	AA	AA	AA
SCM002812.1_27840829	G/T	1	27840829	+	Zunla	UMN	NA	NA	NMSU	NA	GG	GG	GG	GG	GG	GG	GG	GG	GG	GG	GG	GG	GG	GG	GG	GG	GG	GG	GG	GG	GG	GG	GG	GG	GG	GG	GT	GG	GG	GG	TT	GG	GG	GG	GG	GG	GG	GG	GG
SCM002812.1_27893488	G/T	1	27893488	+	Zunla	UMN	NA	NA	NMSU	NA	GG	GG	GG	GG	GG	GG	GG	GG	GG	GG	GG	GG	GG	GG	GG	GG	GG	GG	GG	GG	GG	GG	GG	GG	GG	GG	GG	GG	GG	GG	GG	GG	GG	GG	GG	GG	GG	GG	GG
SCM002812.1_28284126	A/G	1	28284126	+	Zunla	UMN	NA	NA	NMSU	NA	AA	AA	AA	AA	AA	AA	AA	AA	AA	AA	AA	GG	AA	AA	AA	AG	AA	AA	AA	AA	AA	AA	AA	AA	AA	AA	AA	AA	GG	AA	AA	AA	AA	AA	AA	AA	AA	GG	AA
SCM002812.1_28286174	A/G	1	28286174	+	Zunla	UMN	NA	NA	NMSU	NA	AA	AA	GG	AA	AA	AA	AA	AA	AA	AA	AA	AA	AA	GG	AA	AA	AA	AA	AA	GG	AA	AA	GG	AA	AA	AA	AA	AA	AA	AA	AA	AA	GG	AA	AA	AA	AA	AA	AA
SCM002812.1_28591957	A/T	1	28591957	+	Zunla	UMN	NA	NA	NMSU	NA	TT	AA	TT	TT	TT	AT	AA	AT	AT	TT	TT	AT	TT	TT	AT	TT	AA	TT	AT	TT	AT	TT	TT	AT	TT	TT	AA	AT	TT	AT	AA	TT	TT	TT	TT	AA	AT	AA	AT
SCM002812.1_28660200	T/G	1	28660200	+	Zunla	UMN	NA	NA	NMSU	NA	TT	TT	TT	TT	TT	TT	TT	TT	TT	TT	TT	TT	TT	TT	TT	TT	TT	TT	TT	TT	TT	TT	TT	TT	TT	TT	TT	TT	TT	TT	TT	TT	TT	TT	TT	TT	TT	TT	TT
SCM002812.1_28661325	G/T	1	28661325	+	Zunla	UMN	NA	NA	NMSU	NA	GG	GG	GG	GG	GG	GG	GG	GG	GG	GG	GG	GG	GG	GG	GG	GG	GG	GG	GG	GG	GG	GG	GG	GG	GG	GG	GG	GG	GG	GG	GG	GG	GG	GG	GG	GG	GG	GG	GG
SCM002812.1_28848244	A/C	1	28848244	+	Zunla	UMN	NA	NA	NMSU	NA	CC	AA	AA	AC	AA	AA	AA	AA	AA	AA	AA	AA	AA	AA	AA	AA	AA	AA	AA	AA	AA	AA	AA	AA	AA	AA	AA	AA	CC	AA	AA	AA	AA	AA	AA	AA	AA	CC	AA
SCM002812.1_29019203	T/G	1	29019203	+	Zunla	UMN	NA	NA	NMSU	NA	TT	TT	GG	TT	GG	TT	TT	TT	TT	GG	GT	TT	GG	GG	TT	GT	TT	TT	TT	GG	TT	GG	GG	TT	TT	GG	TT	TT	TT	TT	TT	TT	GG	GG	GG	TT	TT	TT	TT
SCM002812.1_29185927	C/T	1	29185927	+	Zunla	UMN	NA	NA	NMSU	NA	CC	CC	CC	CC	CC	CC	CC	CC	CC	CC	TT	CC	TT	CT	CC	CC	CC	CC	CC	TT	CC	CC	TT	CC	CC	CC	CC	CC	CC	CC	CC	CC	CT	TT	CC	CC	CC	CC	CC
SCM002812.1_29528816	C/A	1	29528816	+	Zunla	UMN	NA	NA	NMSU	NA	CC	CC	AA	CC	AA	CC	CC	CC	CC	AA	AA	CC	AA	AA	CC	AA	CC	CC	CC	AA	CC	AA	AA	CC	CC	AA	CC	CC	CC	CC	CC	CC	AA	AA	AA	CC	CC	CC	CC
SCM002812.1_29552519	T/G	1	29552519	+	Zunla	UMN	NA	NA	NMSU	NA	TT	TT	GG	TT	GG	TT	TT	TT	TT	GG	GG	GG	GG	GG	TT	GG	TT	TT	TT	GG	TT	GG	GG	TT	TT	GG	TT	TT	TT	TT	TT	TT	GG	GG	GG	TT	GG	TT	GT
SCM002812.1_29552997	G/T	1	29552997	+	Zunla	UMN	NA	NA	NMSU	NA	GG	GG	GG	GG	GG	GG	GG	GG	GG	GG	GG	GG	GG	GG	GG	GG	GG	GG	GG	GG	GG	GG	GG	GG	GG	GG	GG	GG	GG	GG	GG	GG	GG	GG	GG	GG	GG	GG	GG
SCM002812.1_29567623	T/A	1	29567623	+	Zunla	UMN	NA	NA	NMSU	NA	TT	TT	TT	TT	TT	TT	TT	TT	TT	TT	TT	TT	TT	TT	TT	TT	TT	TT	TT	TT	TT	TT	TT	TT	TT	TT	TT	TT	TT	TT	TT	TT	TT	TT	TT	TT	TT	TT	TT
SCM002812.1_29725924	C/T	1	29725924	+	Zunla	UMN	NA	NA	NMSU	NA	TT	CC	TT	CC	TT	CC	CC	CC	CC	TT	TT	CC	TT	TT	CC	TT	CC	CC	CC	TT	CC	TT	TT	CC	CT	TT	CC	CC	TT	CC	CC	CC	TT	TT	TT	CC	TT	TT	CC
SCM002812.1_29791665	C/A	1	29791665	+	Zunla	UMN	NA	NA	NMSU	NA	CC	CC	CC	CC	CC	CC	CC	AA	CC	CC	CC	CC	CC	CC	CC	CC	CC	AC	CC	CC	AC	CC	CC	CC	AA	CC	CC	CC	CC	CC	CC	CC	CC	CC	CC	CC	CC	CC	CC
SCM002812.1_29898928	A/G	1	29898928	+	Zunla	UMN	NA	NA	NMSU	NA	AA	AA	AA	GG	AA	AA	AA	AA	AA	AA	AA	GG	AA	AA	AA	AA	AA	AA	GG	AA	AA	AA	AA	GG	AA	AA	GG	GG	GG	AA	GG	AA	AA	AA	AA	AA	AA	AA	AA
SCM002812.1_30170852	T/C	1	30170852	+	Zunla	UMN	NA	NA	NMSU	NA	TT	CT	TT	CC	TT	TT	CC	CT	CT	TT	TT	CT	TT	CT	CT	TT	TT	CT	TT	TT	CT	TT	TT	CC	CT	TT	TT	CC	TT	TT	TT	TT	TT	TT	TT	TT	TT	TT	CT
SCM002812.1_30171105	G/A	1	30171105	+	Zunla	UMN	NA	NA	NMSU	NA	AA	GG	AG	GG	AG	AA	GG	AG	AG	AG	AA	AG	AG	AG	AG	AG	AA	AG	AA	AG	AG	AA	AG	GG	GG	AG	AG	GG	AA	AA	AA	AA	AG	AG	AG	AA	AG	AA	AG
SCM002812.1_30270810	A/T	1	30270810	+	Zunla	UMN	NA	NA	NMSU	NA	AA	AA	AA	AA	AA	AA	AA	AA	AA	AA	AA	AA	AA	AA	AA	AA	AA	AA	AA	AA	AA	AA	AA	AA	AA	AA	AA	AA	AA	AA	AA	AA	AA	AA	AA	AA	AA	AA	AA
SCM002812.1_30270817	G/T	1	30270817	+	Zunla	UMN	NA	NA	NMSU	NA	GG	GG	TT	GG	TT	GG	GG	GG	GG	TT	TT	GG	TT	TT	GG	TT	GG	GG	GT	TT	GG	TT	TT	GG	GG	TT	GG	GG	GG	GG	GG	GG	TT	GT	GT	GG	GG	GG	GG
SCM002812.1_30313749	T/G	1	30313749	+	Zunla	UMN	NA	NA	NMSU	NA	TT	TT	TT	TT	TT	TT	TT	TT	TT	TT	TT	TT	TT	TT	TT	TT	TT	TT	TT	TT	TT	TT	TT	TT	TT	TT	TT	TT	TT	TT	TT	TT	TT	TT	TT	TT	TT	TT	TT
SCM002812.1_30313784	G/T	1	30313784	+	Zunla	UMN	NA	NA	NMSU	NA	TT	TT	GG	GG	GT	GG	TT	TT	TT	GG	GG	TT	GG	GG	TT	GG	GG	TT	GT	GG	TT	GG	GG	TT	TT	GG	TT	TT	GG	GG	TT	TT	GG	GG	GG	GG	GG	TT	GT
SCM002812.1_30453728	C/T	1	30453728	+	Zunla	UMN	NA	NA	NMSU	NA	CC	CC	TT	CC	CC	CC	CC	CC	CC	CC	TT	CC	TT	TT	CC	CC	CC	CC	CC	TT	CC	CC	TT	CC	CC	CC	CC	CC	CC	CC	CC	CC	CT	TT	CC	CC	CC	CC	CC
SCM002812.1_30511429	G/C	1	30511429	+	Zunla	UMN	NA	NA	NMSU	NA	GG	CG	GG	GG	GG	CG	CG	CG	GG	GG	GG	CG	GG	GG	GG	GG	CG	GG	CG	GG	CG	GG	GG	CG	GG	GG	GG	GG	GG	CG	GG	GG	GG	GG	GG	CG	GG	GG	GG
SCM002812.1_30641440	A/T	1	30641440	+	Zunla	UMN	NA	NA	NMSU	NA	AA	AA	AA	AA	AA	AA	AA	AA	AA	AA	AA	AA	AA	AA	AA	AA	AA	AA	AA	AA	AA	AA	AA	AA	AA	AA	AA	AA	AA	AA	AA	AA	AA	AA	AA	AA	AA	AA	AA
SCM002812.1_31134372	A/G	1	31134372	+	Zunla	UMN	NA	NA	NMSU	NA	AA	AA	AA	AA	AA	AA	AA	AA	AA	AA	GG	AA	GG	GG	AA	AA	AA	AA	AA	GG	AA	AA	GG	AA	AA	AA	AA	AA	AA	AA	AA	AA	GG	GG	AA	AA	AA	AA	AA
SCM002812.1_31134693	G/A	1	31134693	+	Zunla	UMN	NA	NA	NMSU	NA	GG	AA	GG	GG	GG	AA	GG	AA	GG	GG	GG	GG	GG	GG	AA	GG	AA	AA	GG	GG	AA	GG	GG	GG	AA	GG	GG	GG	AA	AA	GG	GG	AG	GG	GG	AA	GG	GG	AG
SCM002812.1_31134717	T/A	1	31134717	+	Zunla	UMN	NA	NA	NMSU	NA	TT	TT	TT	TT	TT	TT	TT	TT	TT	TT	TT	TT	TT	TT	TT	TT	TT	TT	TT	TT	TT	TT	TT	TT	TT	TT	TT	TT	TT	TT	TT	TT	TT	TT	TT	TT	TT	TT	TT
SCM002812.1_31377336	G/A	1	31377336	+	Zunla	UMN	NA	NA	NMSU	NA	GG	GG	GG	GG	GG	GG	GG	GG	GG	GG	GG	GG	GG	GG	GG	GG	GG	GG	GG	GG	GG	GG	GG	GG	GG	GG	GG	GG	GG	GG	GG	GG	GG	GG	GG	GG	GG	GG	GG
SCM002812.1_31420298	T/A	1	31420298	+	Zunla	UMN	NA	NA	NMSU	NA	TT	TT	TT	TT	TT	TT	TT	TT	TT	TT	TT	TT	TT	TT	TT	TT	TT	TT	TT	TT	TT	TT	TT	TT	TT	TT	TT	TT	TT	TT	TT	TT	TT	TT	TT	TT	TT	TT	TT
SCM002812.1_31423223	A/G	1	31423223	+	Zunla	UMN	NA	NA	NMSU	NA	AA	AA	AG	AA	AG	AA	AA	AA	AA	AG	GG	AA	AG	AG	AA	AG	AA	AA	AA	AG	AA	AG	AA	AA	AA	AG	AA	AA	AA	AA	AA	AA	AG	AG	AG	AA	AA	AA	AA
SCM002812.1_31423352	A/G	1	31423352	+	Zunla	UMN	NA	NA	NMSU	NA	AA	AA	AG	AA	AG	AA	AA	AA	AA	AG	AG	AA	AG	AG	AA	AG	AA	AA	AA	AG	AA	AG	AG	AA	AA	AG	AA	AA	AA	AG	AA	AA	AG	AG	AG	AA	AA	AA	AA
SCM002812.1_31423385	T/C	1	31423385	+	Zunla	UMN	NA	NA	NMSU	NA	TT	TT	CT	TT	CT	TT	TT	TT	TT	CT	CT	TT	CT	CT	TT	CT	TT	TT	TT	CT	TT	CT	CT	TT	TT	CT	TT	TT	TT	CT	TT	TT	CT	CT	CT	TT	TT	TT	TT
SCM002812.1_31423416	T/C	1	31423416	+	Zunla	UMN	NA	NA	NMSU	NA	TT	TT	CT	TT	TT	TT	TT	TT	TT	CT	CT	TT	CT	CT	TT	TT	TT	TT	TT	CT	TT	CT	CT	TT	TT	CT	TT	TT	TT	TT	TT	TT	CT	CT	CT	TT	TT	TT	TT
SCM002812.1_31423422	G/A	1	31423422	+	Zunla	UMN	NA	NA	NMSU	NA	GG	GG	AG	GG	GG	GG	GG	GG	GG	AG	AG	GG	AG	AG	GG	GG	GG	GG	GG	AG	GG	AG	AG	GG	GG	AG	GG	GG	GG	GG	GG	GG	AG	AG	AG	GG	GG	GG	GG
SCM002812.1_31423427	C/A	1	31423427	+	Zunla	UMN	NA	NA	NMSU	NA	CC	CC	AC	CC	CC	CC	CC	CC	CC	AC	AC	CC	AC	AC	CC	CC	CC	CC	CC	AC	CC	AC	AC	CC	CC	AC	CC	CC	CC	CC	CC	CC	AC	AC	AC	CC	CC	CC	CC
SCM002812.1_31465121	A/G	1	31465121	+	Zunla	UMN	NA	NA	NMSU	NA	AA	AA	GG	AA	GG	AA	AA	AA	AA	GG	GG	AA	GG	GG	AA	GG	AA	AA	AA	GG	AA	GG	GG	AA	AA	GG	AA	AA	AA	AA	AA	AA	GG	GG	GG	AA	AA	AA	AA
SCM002812.1_31473675	C/G	1	31473675	+	Zunla	UMN	NA	NA	NMSU	NA	CC	CC	GG	CC	GG	CC	CC	CC	CC	GG	GG	CC	GG	GG	CC	GG	CC	CC	CC	CG	CC	GG	GG	CC	CC	GG	CC	CC	CC	CC	CC	CC	GG	GG	GG	CC	CC	CC	CC
SCM002812.1_31474058	A/G	1	31474058	+	Zunla	UMN	NA	NA	NMSU	NA	GG	AA	AA	AA	AA	AA	AA	AA	AA	AA	AA	AA	AA	AA	AA	AA	AA	AA	AA	AA	AA	AA	AA	AA	AA	AA	GG	AA	AA	AA	GG	GG	AA	AA	AA	AA	AA	AA	AA
SCM002812.1_31474338	T/G	1	31474338	+	Zunla	UMN	NA	NA	NMSU	NA	TT	TT	GG	TT	GG	TT	TT	TT	TT	GG	GG	TT	GG	GG	TT	GG	TT	TT	TT	GG	TT	GG	GG	TT	TT	GG	TT	TT	TT	TT	TT	TT	GG	GG	GG	TT	TT	TT	TT
SCM002812.1_31480856	G/A	1	31480856	+	Zunla	UMN	NA	NA	NMSU	NA	GG	GG	GG	AA	GG	AG	GG	GG	GG	GG	GG	GG	GG	GG	AA	GG	AA	GG	AA	GG	GG	GG	GG	GG	GG	GG	GG	GG	GG	AA	GG	GG	GG	GG	GG	AA	GG	AA	AA
SCM002812.1_31480862	T/C	1	31480862	+	Zunla	UMN	NA	NA	NMSU	NA	TT	TT	CC	TT	CC	TT	TT	TT	TT	CC	CC	TT	CC	CC	TT	CC	TT	TT	TT	CC	TT	CC	CC	TT	TT	CC	TT	TT	TT	TT	TT	TT	CT	CT	CC	TT	TT	TT	TT
SCM002812.1_31484757	A/G	1	31484757	+	Zunla	UMN	NA	NA	NMSU	NA	AA	AA	AA	AA	AA	AA	AA	AA	AA	AA	AA	AA	AA	AA	AA	AA	AA	AA	AA	AA	AA	AA	AA	GG	AA	AA	AA	GG	AA	AA	AA	AA	AA	AA	AA	AA	AA	AA	AA
SCM002812.1_31484895	G/A	1	31484895	+	Zunla	UMN	NA	NA	NMSU	NA	GG	GG	AA	GG	AA	GG	GG	GG	GG	AA	AA	GG	AA	AA	GG	AA	GG	GG	GG	AA	GG	AA	AA	GG	GG	AA	GG	GG	GG	GG	GG	GG	AG	AA	AA	GG	GG	GG	GG
SCM002812.1_31522113	G/A	1	31522113	+	Zunla	UMN	NA	NA	NMSU	NA	GG	GG	AA	GG	AA	GG	GG	GG	GG	GG	AA	GG	AA	AA	GG	AA	GG	GG	GG	AG	GG	GG	AA	GG	GG	GG	GG	GG	GG	GG	GG	GG	AA	AA	AA	GG	GG	GG	GG
SCM002812.1_31522569	T/A	1	31522569	+	Zunla	UMN	NA	NA	NMSU	NA	TT	TT	AA	TT	AA	TT	TT	TT	TT	TT	AA	TT	AA	AA	TT	AA	TT	TT	AA	AA	TT	AA	AA	TT	TT	TT	TT	TT	TT	TT	TT	TT	AA	AA	AA	TT	TT	TT	TT
SCM002812.1_31570877	A/G	1	31570877	+	Zunla	UMN	NA	NA	NMSU	NA	AA	AA	GG	AA	GG	AA	AA	AA	AA	GG	AG	AA	GG	GG	AA	GG	AA	AA	AA	GG	AA	GG	GG	AA	AA	GG	AA	AA	AA	AA	AA	AA	GG	GG	AG	AA	AA	AA	AA
SCM002812.1_31582348	C/T	1	31582348	+	Zunla	UMN	NA	NA	NMSU	NA	CC	CC	TT	CC	TT	CC	CC	CC	CC	CC	CC	CC	TT	TT	CC	TT	CC	CC	CC	TT	CC	TT	TT	CC	CC	CC	CC	CC	CC	CC	CC	CC	TT	TT	TT	CC	CC	CC	CC
SCM002812.1_32203167	A/T	1	32203167	+	Zunla	UMN	NA	NA	NMSU	NA	AA	AA	AA	AA	AA	AA	AA	AA	AA	AA	AA	AA	AA	AA	AA	AA	AA	AA	AA	AA	AA	TT	AA	AA	AA	AA	AA	AA	AA	AA	AA	AA	AA	AA	AA	AA	AA	AA	AA
SCM002812.1_32670028	T/C	1	32670028	+	Zunla	UMN	NA	NA	NMSU	NA	TT	TT	CC	TT	CC	TT	TT	TT	TT	CC	CT	TT	CC	CC	TT	CC	TT	TT	TT	CC	TT	CC	CC	TT	TT	CC	TT	TT	TT	TT	TT	TT	CC	CC	CC	TT	TT	TT	TT
SCM002812.1_33406001	A/T	1	33406001	+	Zunla	UMN	NA	NA	NMSU	NA	AA	AA	AA	AA	AA	AA	AA	AA	AA	AA	AA	AA	AA	AA	AA	AA	AA	AA	AA	AA	AA	AA	AA	AA	AA	AA	AA	AA	AA	AA	AA	AA	AA	AA	AA	AA	AA	AA	AA
SCM002812.1_33406355	C/T	1	33406355	+	Zunla	UMN	NA	NA	NMSU	NA	CC	CC	CC	CC	CC	TT	CC	CC	CC	CC	CC	CC	CC	CC	CC	CC	TT	CC	CC	CC	CC	CC	CC	CC	CC	CC	CC	CC	CC	TT	CC	TT	CC	CC	CC	TT	CC	CC	CC
SCM002812.1_33408356	A/G	1	33408356	+	Zunla	UMN	NA	NA	NMSU	NA	AA	AA	GG	AA	GG	AA	AA	AA	AA	GG	AG	AA	GG	GG	AA	GG	AA	AA	AA	GG	AA	GG	GG	AA	AA	GG	AA	AA	AA	AA	AA	AA	GG	GG	GG	AA	AA	AA	AA
SCM002812.1_33883873	A/C	1	33883873	+	Zunla	UMN	NA	NA	NMSU	NA	AA	AA	AA	AA	AA	AA	CC	AA	AA	AA	AA	AA	AA	AA	CC	AA	AA	AA	CC	AA	AA	AA	AA	AA	AA	AA	AA	AA	AA	AA	AA	AA	AA	AA	AA	AA	AA	AA	CC
SCM002812.1_33883912	G/A	1	33883912	+	Zunla	UMN	NA	NA	NMSU	NA	GG	GG	AA	GG	AA	GG	AA	GG	GG	AA	AA	GG	AA	AA	AA	AA	GG	GG	AA	AA	GG	AA	AA	GG	GG	AA	AA	GG	GG	GG	AA	GG	AA	AA	AA	GG	AA	GG	AA
SCM002812.1_33884263	A/G	1	33884263	+	Zunla	UMN	NA	NA	NMSU	NA	AA	AA	GG	AA	GG	AA	GG	AA	AA	GG	GG	AA	GG	GG	AG	GG	AA	AA	AG	AG	AA	GG	GG	AA	AA	GG	GG	AA	AA	AA	GG	AA	GG	GG	GG	AA	GG	AA	GG
SCM002812.1_34089551	A/G	1	34089551	+	Zunla	UMN	NA	NA	NMSU	NA	AA	AA	GG	AA	AA	AA	AA	AA	AA	AA	AG	AA	GG	GG	AA	AA	AA	AA	AA	AG	AA	AG	GG	AA	AA	AA	AA	AA	AA	AA	AA	AA	GG	GG	GG	AA	AA	AA	AA
SCM002812.1_34089598	A/G	1	34089598	+	Zunla	UMN	NA	NA	NMSU	NA	AA	AA	GG	AA	AA	AA	AA	AA	AA	AA	GG	AA	GG	GG	AA	AA	AA	AA	AA	AG	AA	AG	GG	AA	AA	AA	AA	AA	AA	AA	AA	AA	GG	GG	GG	AA	AA	AA	AA
SCM002812.1_34328137	T/C	1	34328137	+	Zunla	UMN	NA	NA	NMSU	NA	TT	TT	TT	CC	TT	CC	CC	TT	TT	TT	TT	TT	TT	TT	CC	TT	TT	CC	TT	TT	CC	TT	TT	CC	TT	TT	TT	TT	TT	TT	TT	TT	TT	TT	TT	TT	TT	TT	TT
SCM002812.1_35032057	G/A	1	35032057	+	Zunla	UMN	NA	NA	NMSU	NA	GG	GG	AA	GG	AA	GG	GG	GG	GG	AA	GG	GG	GG	GG	GG	AA	GG	GG	GG	AG	GG	GG	AA	GG	GG	AA	AG	GG	GG	GG	GG	GG	AA	GG	AA	GG	AA	GG	GG
SCM002812.1_35909708	T/G	1	35909708	+	Zunla	UMN	NA	NA	NMSU	NA	TT	TT	TT	TT	TT	TT	TT	TT	TT	TT	GG	TT	GG	TT	TT	TT	TT	TT	TT	GT	TT	GG	TT	TT	TT	TT	TT	TT	TT	TT	TT	TT	GG	GG	TT	TT	TT	TT	TT
SCM002812.1_35961870	T/C	1	35961870	+	Zunla	UMN	NA	NA	NMSU	NA	TT	TT	CC	TT	CC	TT	TT	TT	TT	CC	CC	TT	CT	CC	TT	CC	TT	TT	TT	CC	TT	CC	CC	TT	TT	CC	TT	TT	TT	TT	TT	TT	CC	CC	CC	TT	TT	TT	TT
SCM002812.1_35961968	C/T	1	35961968	+	Zunla	UMN	NA	NA	NMSU	NA	CC	CC	CC	CC	CC	CC	CC	CC	CC	CC	CC	CC	CC	CC	CC	CC	CC	CC	CC	CC	CC	CC	CC	CC	CC	CC	CT	CC	CC	CC	CC	CC	CC	CC	CC	CC	TT	CC	CC
SCM002812.1_36044933	T/C	1	36044933	+	Zunla	UMN	NA	NA	NMSU	NA	TT	TT	CC	TT	CC	TT	TT	TT	TT	CC	CC	TT	CC	CC	TT	CC	TT	TT	TT	CC	TT	TT	CC	TT	TT	CC	TT	TT	TT	TT	TT	TT	CC	CC	CC	TT	CT	TT	TT
SCM002812.1_36045334	A/T	1	36045334	+	Zunla	UMN	NA	NA	NMSU	NA	AA	AA	TT	AA	TT	AA	AA	AA	AA	TT	TT	AA	TT	TT	AA	TT	AA	AA	AA	TT	AA	TT	TT	AA	AA	TT	AA	AA	AA	AA	AA	AA	TT	TT	TT	AA	AA	AA	AA
SCM002812.1_36053412	T/G	1	36053412	+	Zunla	UMN	NA	NA	NMSU	NA	TT	TT	TT	TT	TT	TT	TT	TT	TT	TT	TT	TT	TT	TT	TT	TT	TT	TT	TT	TT	TT	TT	TT	TT	TT	TT	TT	TT	TT	TT	TT	TT	TT	TT	TT	TT	TT	TT	TT
SCM002812.1_36060348	A/C	1	36060348	+	Zunla	UMN	NA	NA	NMSU	NA	AA	AA	AA	AA	AA	AA	AA	AA	AA	AA	AA	AA	AA	AA	AA	AA	AA	AA	AA	AA	AA	AA	AA	AA	AA	AA	AA	AA	AA	AA	AA	AA	AA	AA	AA	AA	AA	AA	AA
SCM002812.1_36060821	C/T	1	36060821	+	Zunla	UMN	NA	NA	NMSU	NA	CC	CC	TT	CC	TT	CC	CC	CC	CC	TT	TT	CC	TT	TT	CC	TT	CC	CC	CC	TT	CC	TT	TT	CC	CC	TT	CC	CC	CC	CC	CC	CC	TT	TT	TT	CC	CC	CC	CC
SCM002812.1_36157531	C/T	1	36157531	+	Zunla	UMN	NA	NA	NMSU	NA	CC	CC	TT	CC	TT	CC	CC	CC	CC	TT	TT	CC	TT	TT	CC	CT	CC	CC	CC	TT	CC	TT	TT	CC	CC	TT	CC	CC	CC	CC	CC	CC	TT	TT	TT	CC	CC	CC	CC
SCM002812.1_36165079	C/G	1	36165079	+	Zunla	UMN	NA	NA	NMSU	NA	CC	CC	CC	CC	CC	CC	CC	CC	CC	CC	CC	CC	CC	CC	CC	CC	CC	CC	CC	CC	CC	CC	CC	CC	CC	CC	CC	CC	CC	CC	CC	CC	CC	CC	CC	CC	CC	CC	CC
SCM002812.1_36294847	T/C	1	36294847	+	Zunla	UMN	NA	NA	NMSU	NA	TT	CC	TT	TT	TT	TT	TT	TT	CC	TT	TT	TT	TT	TT	TT	TT	CC	TT	TT	TT	TT	TT	TT	CC	TT	TT	CT	TT	TT	CC	CC	TT	TT	TT	TT	CC	TT	TT	CC
SCM002812.1_36573514	G/A	1	36573514	+	Zunla	UMN	NA	NA	NMSU	NA	GG	GG	GG	GG	GG	GG	GG	GG	GG	GG	GG	GG	GG	GG	GG	GG	GG	GG	GG	GG	GG	GG	GG	GG	GG	GG	GG	GG	GG	GG	GG	GG	GG	GG	GG	GG	GG	GG	GG
SCM002812.1_36839434	A/G	1	36839434	+	Zunla	UMN	NA	NA	NMSU	NA	AA	AA	AA	AA	AA	AA	GG	AA	AA	AA	AA	AA	AA	AA	AA	AA	AA	AA	AA	AA	AA	AA	AA	AA	AA	AA	AG	AA	GG	AA	GG	AA	AA	AA	AA	AA	AA	GG	GG
SCM002812.1_36950016	T/C	1	36950016	+	Zunla	UMN	NA	NA	NMSU	NA	TT	TT	CC	TT	CC	TT	TT	TT	TT	CC	CC	TT	CC	CC	TT	CC	TT	TT	TT	CC	TT	TT	CC	TT	TT	CC	TT	TT	TT	TT	TT	TT	CC	CC	CC	TT	TT	TT	TT
SCM002812.1_36959516	A/G	1	36959516	+	Zunla	UMN	NA	NA	NMSU	NA	AA	AA	GG	AA	GG	AA	AA	AA	AA	GG	GG	AA	GG	GG	AA	GG	AA	AA	AA	GG	AA	AA	GG	AA	AA	GG	AA	AA	AA	AA	AA	AA	GG	GG	GG	AA	AA	AA	AA
SCM002812.1_37053540	A/T	1	37053540	+	Zunla	UMN	NA	NA	NMSU	NA	AA	AA	TT	AA	TT	AA	AA	AA	AA	TT	TT	AA	TT	TT	AA	AT	AA	AA	TT	TT	AA	TT	TT	AA	AA	TT	AA	AA	AA	AA	AA	AA	TT	TT	TT	AA	AA	AA	AA
SCM002812.1_37199466	C/T	1	37199466	+	Zunla	UMN	NA	NA	NMSU	NA	CC	CC	TT	CC	CC	CC	CC	CC	CC	CC	TT	CC	CC	CC	CC	CC	CC	CC	CC	CC	CC	TT	CC	CC	CC	CC	CC	CC	CC	CC	CC	CC	CC	CC	TT	CC	CC	CC	CC
SCM002812.1_37442077	T/C	1	37442077	+	Zunla	UMN	NA	NA	NMSU	NA	TT	TT	CC	TT	TT	TT	TT	TT	TT	TT	CC	TT	TT	CC	TT	TT	TT	TT	TT	CT	TT	TT	CC	TT	TT	TT	TT	TT	TT	TT	TT	TT	TT	TT	CC	TT	TT	TT	TT
SCM002812.1_38264655	T/C	1	38264655	+	Zunla	UMN	NA	NA	NMSU	NA	TT	TT	CC	TT	TT	TT	TT	TT	TT	TT	CC	TT	TT	CC	TT	TT	TT	TT	TT	CT	TT	TT	CC	TT	TT	TT	TT	TT	TT	TT	TT	TT	TT	TT	CC	TT	TT	TT	TT
SCM002812.1_38267114	G/A	1	38267114	+	Zunla	UMN	NA	NA	NMSU	NA	GG	GG	GG	AA	GG	GG	GG	GG	GG	GG	GG	GG	GG	GG	AA	GG	AA	AA	GG	GG	GG	GG	GG	GG	GG	GG	AG	GG	GG	AA	AG	AA	GG	GG	GG	AA	GG	GG	GG
SCM002812.1_38281129	T/C	1	38281129	+	Zunla	UMN	NA	NA	NMSU	NA	TT	TT	CC	TT	TT	TT	TT	TT	TT	TT	CT	TT	TT	CC	TT	TT	TT	TT	TT	CC	TT	TT	CC	TT	TT	TT	TT	TT	TT	TT	TT	TT	TT	TT	CC	TT	TT	TT	TT
SCM002812.1_38581557	G/A	1	38581557	+	Zunla	UMN	NA	NA	NMSU	NA	GG	GG	GG	GG	GG	GG	GG	GG	GG	GG	GG	GG	GG	GG	GG	GG	GG	GG	GG	GG	GG	GG	GG	GG	AA	GG	AG	GG	AA	GG	GG	GG	GG	GG	GG	GG	AA	AG	AA
SCM002812.1_38607352	T/A	1	38607352	+	Zunla	UMN	NA	NA	NMSU	NA	TT	TT	AA	AA	AA	AA	TT	TT	TT	AA	AA	AA	AA	AA	TT	AA	AA	AT	TT	AA	AT	AA	AA	TT	TT	TT	TT	TT	TT	AA	AA	AA	AA	AA	AA	AA	TT	TT	TT
SCM002812.1_38668729	T/C	1	38668729	+	Zunla	UMN	NA	NA	NMSU	NA	TT	TT	TT	TT	TT	CT	CC	CC	CC	TT	TT	TT	TT	TT	CC	TT	TT	TT	TT	TT	CC	TT	TT	CC	CC	TT	TT	CC	TT	TT	TT	TT	TT	TT	TT	TT	TT	TT	CC
SCM002812.1_38737932	T/C	1	38737932	+	Zunla	UMN	NA	NA	NMSU	NA	TT	TT	CC	TT	TT	TT	TT	TT	TT	CC	CC	TT	CC	CC	TT	TT	TT	TT	TT	CC	TT	TT	CC	TT	TT	TT	TT	TT	TT	TT	TT	TT	CC	CC	TT	TT	TT	TT	TT
SCM002812.1_38738709	A/C	1	38738709	+	Zunla	UMN	NA	NA	NMSU	NA	AC	AA	AA	CC	AA	AA	AA	AA	AA	AA	AA	AA	AA	AA	AA	AA	CC	CC	CC	AA	AA	AA	AA	AA	AA	AA	AC	AA	AA	CC	CC	CC	AA	AA	AA	CC	AA	AA	AA
SCM002812.1_38798799	T/C	1	38798799	+	Zunla	UMN	NA	NA	NMSU	NA	TT	TT	CC	TT	CC	TT	TT	TT	TT	CC	CC	TT	CC	CC	TT	CC	CC	CC	CC	CC	TT	CC	CC	TT	TT	CC	TT	TT	TT	CC	TT	CC	CC	CC	CC	CC	TT	TT	CT
SCM002812.1_39152954	A/G	1	39152954	+	Zunla	UMN	NA	NA	NMSU	NA	AA	AA	AA	AA	AA	AA	AA	AA	AA	AA	AG	AA	AA	AA	AA	AA	GG	AA	AA	AA	AA	AA	AA	AA	AA	AA	AA	AA	GG	GG	AA	AA	AA	AA	AA	GG	AA	GG	AA
SCM002812.1_39172033	A/T	1	39172033	+	Zunla	UMN	NA	NA	NMSU	NA	AA	AA	AA	AA	AA	AA	AA	AA	AA	TT	AA	AA	TT	AA	AA	AA	AA	AA	AA	AT	AA	N	AA	AA	AA	AA	AA	AA	AA	AA	AA	AA	AA	TT	AA	AA	AA	AA	AA
SCM002812.1_41331457	A/T	1	41331457	+	Zunla	UMN	NA	NA	NMSU	NA	AA	AA	AA	AA	AA	AA	AA	AA	AA	AA	AA	AA	AA	AA	AA	AA	AA	AA	AA	AA	AA	AA	AA	AA	AA	AA	AA	AA	AA	AA	AA	AA	AA	AA	AA	AA	AA	AA	AA
SCM002812.1_41644599	C/T	1	41644599	+	Zunla	UMN	NA	NA	NMSU	NA	CC	CC	CC	CC	CC	TT	CC	CC	CC	CC	CC	CC	CC	CC	CC	CC	CC	CC	CC	CC	CT	CC	CC	CC	CC	CC	CC	CC	CC	CC	CC	CC	CC	CC	CC	CC	CC	CC	CC
SCM002812.1_41645004	T/C	1	41645004	+	Zunla	UMN	NA	NA	NMSU	NA	TT	TT	CC	TT	CC	TT	TT	TT	TT	CC	CC	CC	CC	CC	TT	CC	TT	TT	CC	CC	TT	CC	CC	TT	TT	CC	TT	TT	TT	TT	TT	CC	CC	CC	CC	TT	CC	TT	TT
SCM002812.1_41688083	T/C	1	41688083	+	Zunla	UMN	NA	NA	NMSU	NA	TT	TT	TT	TT	TT	TT	TT	TT	TT	CC	CC	TT	CC	CC	TT	TT	TT	CT	TT	CC	TT	TT	CC	TT	TT	CC	TT	TT	TT	TT	TT	TT	CC	CC	TT	TT	CT	TT	TT
SCM002812.1_41694374	A/T	1	41694374	+	Zunla	UMN	NA	NA	NMSU	NA	AA	AA	TT	AA	TT	AA	AA	AA	AA	TT	TT	AA	TT	TT	AA	TT	AA	AA	AA	TT	AA	TT	TT	AA	AA	TT	AA	AA	AA	AA	AA	AA	TT	TT	TT	AA	AA	AA	AA
SCM002812.1_41871036	T/G	1	41871036	+	Zunla	UMN	NA	NA	NMSU	NA	TT	TT	GG	TT	GG	TT	TT	TT	TT	GG	GG	TT	GG	GG	TT	GG	TT	TT	TT	GG	TT	GG	GG	TT	TT	GG	TT	TT	TT	TT	TT	TT	GG	GG	GG	TT	TT	TT	TT
SCM002812.1_41889832	T/A	1	41889832	+	Zunla	UMN	NA	NA	NMSU	NA	TT	TT	AA	TT	AA	TT	TT	TT	TT	AA	AA	AA	AA	AA	TT	AA	TT	TT	AA	AA	TT	AA	AT	TT	TT	AT	AT	TT	TT	TT	TT	AA	AA	AA	AA	TT	AA	TT	TT
SCM002812.1_42039444	C/A	1	42039444	+	Zunla	UMN	NA	NA	NMSU	NA	CC	CC	AA	CC	CC	CC	CC	CC	CC	AA	AA	CC	AA	AA	CC	CC	CC	CC	CC	AA	CC	AA	AA	CC	CC	CC	CC	CC	CC	CC	CC	CC	AA	AA	AA	CC	CC	CC	CC
SCM002812.1_42121926	C/T	1	42121926	+	Zunla	UMN	NA	NA	NMSU	NA	CC	CC	TT	CC	CC	CC	CC	CC	CC	CC	TT	CC	CC	TT	CC	CC	CC	CC	CC	TT	CC	TT	TT	CC	CC	CC	CC	CC	CC	CC	CC	CC	TT	CC	TT	CC	CC	CC	CC
SCM002812.1_42629742	T/G	1	42629742	+	Zunla	UMN	NA	NA	NMSU	NA	TT	GT	TT	TT	TT	GG	GT	GT	GT	TT	TT	TT	TT	TT	TT	TT	TT	TT	TT	TT	GG	TT	TT	GT	TT	TT	TT	GG	TT	TT	TT	TT	TT	TT	TT	TT	TT	TT	TT
SCM002812.1_42629799	C/A	1	42629799	+	Zunla	UMN	NA	NA	NMSU	NA	CC	AC	CC	CC	AC	AA	AC	CC	CC	CC	CC	CC	CC	CC	CC	CC	CC	CC	CC	CC	AA	AA	CC	CC	CC	AC	CC	CC	CC	CC	CC	AA	CC	CC	CC	CC	CC	CC	CC
SCM002812.1_42721988	T/C	1	42721988	+	Zunla	UMN	NA	NA	NMSU	NA	TT	TT	CC	TT	CC	TT	TT	TT	TT	CC	CC	TT	CC	CC	TT	CC	TT	TT	CC	CC	TT	CC	CC	TT	TT	CC	TT	TT	TT	TT	TT	CC	CC	CC	CC	TT	CC	TT	TT
SCM002812.1_42840574	T/G	1	42840574	+	Zunla	UMN	NA	NA	NMSU	NA	TT	TT	GG	TT	GG	TT	TT	TT	TT	GG	GG	TT	GG	GG	TT	GG	TT	TT	TT	GG	TT	GG	GG	TT	TT	GG	TT	TT	TT	TT	TT	TT	GG	GG	GG	TT	TT	TT	TT
SCM002812.1_42871574	C/T	1	42871574	+	Zunla	UMN	NA	NA	NMSU	NA	CC	CC	TT	CC	TT	CC	CC	CC	CC	TT	TT	CC	TT	TT	CC	TT	CC	CC	CC	TT	CC	TT	TT	CC	CC	TT	CC	CC	CC	CC	CC	CC	TT	TT	TT	CC	CC	CC	CC
SCM002812.1_43085652	A/G	1	43085652	+	Zunla	UMN	NA	NA	NMSU	NA	AA	AA	AA	AA	GG	AA	AA	AA	AA	GG	AA	AA	GG	GG	AA	AA	AA	AA	AA	GG	AA	AA	AA	AA	AA	AA	AA	AA	AA	AA	AA	AA	AA	GG	AA	AA	AA	AA	AA
SCM002812.1_43089537	G/C	1	43089537	+	Zunla	UMN	NA	NA	NMSU	NA	GG	GG	GG	GG	GG	GG	GG	GG	GG	GG	GG	GG	GG	GG	GG	GG	GG	GG	GG	GG	GG	GG	GG	GG	GG	GG	GG	GG	GG	GG	GG	GG	GG	GG	GG	GG	GG	GG	GG
SCM002812.1_43089807	C/T	1	43089807	+	Zunla	UMN	NA	NA	NMSU	NA	CC	CC	TT	TT	TT	CC	CC	CC	CC	TT	TT	CC	TT	TT	CC	TT	CC	CC	TT	TT	CC	TT	TT	CC	CC	TT	CT	CC	TT	CC	TT	CC	TT	TT	TT	CC	CC	TT	CC
SCM002812.1_43264138	C/G	1	43264138	+	Zunla	UMN	NA	NA	NMSU	NA	CC	CC	CC	GG	GG	CC	CC	CC	CC	GG	GG	CC	GG	GG	CC	GG	CC	CC	CC	GG	CC	CC	CC	CC	CC	GG	CC	CC	CG	CC	GG	CC	CC	GG	CC	CC	CC	GG	CC
SCM002812.1_43264221	T/C	1	43264221	+	Zunla	UMN	NA	NA	NMSU	NA	TT	TT	TT	TT	TT	TT	TT	TT	TT	TT	TT	TT	TT	TT	TT	TT	TT	TT	TT	TT	TT	TT	TT	TT	TT	TT	TT	TT	TT	TT	TT	TT	TT	TT	TT	TT	TT	TT	TT
SCM002812.1_43264240	G/T	1	43264240	+	Zunla	UMN	NA	NA	NMSU	NA	GG	GG	GG	GG	GG	GG	GG	GG	GG	GG	GG	GG	GG	GG	GG	GG	GG	GG	GG	GG	GG	GG	GG	GG	GG	GG	GG	GG	GG	GG	GG	GG	GG	GG	GG	GG	GG	GG	GG
SCM002812.1_43640608	T/C	1	43640608	+	Zunla	UMN	NA	NA	NMSU	NA	TT	TT	TT	TT	TT	TT	TT	TT	TT	TT	TT	TT	TT	TT	TT	TT	TT	TT	TT	TT	TT	CC	TT	TT	TT	TT	TT	TT	TT	TT	TT	TT	TT	TT	TT	TT	TT	TT	TT
SCM002812.1_43719979	T/C	1	43719979	+	Zunla	UMN	NA	NA	NMSU	NA	TT	TT	CC	TT	CC	TT	TT	TT	TT	CC	CC	TT	CC	CC	TT	CC	TT	TT	TT	CC	TT	CC	CC	TT	TT	CC	TT	TT	TT	TT	TT	TT	CC	CC	CC	TT	TT	TT	TT
SCM002812.1_44167208	T/C	1	44167208	+	Zunla	UMN	NA	NA	NMSU	NA	TT	TT	TT	TT	TT	TT	TT	TT	TT	TT	TT	TT	TT	TT	TT	TT	TT	TT	TT	TT	TT	TT	TT	TT	TT	TT	TT	TT	TT	TT	TT	TT	TT	TT	TT	TT	TT	TT	TT
SCM002812.1_44171425	G/A	1	44171425	+	Zunla	UMN	NA	NA	NMSU	NA	GG	GG	GG	GG	GG	GG	GG	GG	GG	GG	GG	GG	GG	GG	GG	GG	GG	AA	GG	GG	GG	GG	GG	GG	GG	GG	GG	GG	GG	GG	GG	GG	GG	GG	GG	GG	GG	GG	GG
SCM002812.1_44226508	T/G	1	44226508	+	Zunla	UMN	NA	NA	NMSU	NA	TT	TT	GG	TT	GG	TT	TT	TT	TT	GG	GG	TT	GT	GG	TT	GG	TT	TT	TT	GT	TT	GG	GG	TT	TT	GG	TT	TT	TT	TT	TT	TT	GT	GG	GG	TT	TT	TT	TT
SCM002812.1_44266799	T/A	1	44266799	+	Zunla	UMN	NA	NA	NMSU	NA	TT	TT	TT	TT	AA	TT	TT	TT	TT	TT	TT	TT	TT	TT	TT	AA	TT	TT	TT	TT	TT	AT	TT	TT	TT	AA	TT	TT	TT	TT	TT	TT	TT	TT	TT	TT	TT	TT	TT
SCM002812.1_44270992	G/A	1	44270992	+	Zunla	UMN	NA	NA	NMSU	NA	GG	AA	GG	AA	GG	AA	GG	GG	GG	GG	GG	AA	GG	GG	AA	GG	GG	AA	GG	GG	AA	AG	GG	GG	AA	GG	AA	GG	GG	GG	AA	AA	GG	GG	GG	GG	AA	GG	GG
SCM002812.1_44278802	C/T	1	44278802	+	Zunla	UMN	NA	NA	NMSU	NA	CC	CC	TT	CC	TT	CC	CC	CC	CC	TT	TT	CC	TT	TT	CC	TT	CC	CC	CC	TT	CC	TT	TT	CC	CC	TT	CC	CC	CC	CC	CC	CC	TT	TT	CT	CC	CC	CC	CC
SCM002812.1_44324771	A/G	1	44324771	+	Zunla	UMN	NA	NA	NMSU	NA	AA	AA	GG	AA	GG	AA	AA	AA	AA	GG	AG	AA	GG	GG	AA	GG	AA	AA	AA	GG	AA	GG	GG	AA	AA	GG	AA	AA	AA	AA	AA	AA	GG	GG	GG	AA	AA	AA	AA
SCM002812.1_44342419	G/A	1	44342419	+	Zunla	UMN	NA	NA	NMSU	NA	AA	GG	AA	GG	AA	GG	AA	AA	AA	AA	AA	GG	AA	AA	GG	AA	GG	GG	AA	AA	GG	AA	AA	AA	GG	AA	GG	AA	AA	GG	GG	GG	AA	AA	AA	GG	GG	AA	AA
SCM002812.1_44382163	G/A	1	44382163	+	Zunla	UMN	NA	NA	NMSU	NA	GG	GG	AA	GG	GG	GG	GG	GG	GG	GG	AA	GG	GG	AA	GG	GG	GG	GG	GG	AA	GG	AA	AA	GG	GG	GG	GG	GG	GG	GG	GG	GG	AA	GG	AA	GG	GG	GG	GG
SCM002812.1_44394849	C/T	1	44394849	+	Zunla	UMN	NA	NA	NMSU	NA	CC	CC	CC	CC	TT	CC	CC	CC	CC	CC	CC	CC	CC	TT	CC	TT	CC	CC	CC	CT	CC	CC	CC	CC	CC	CT	CC	CC	CC	CC	CC	CC	TT	CC	CC	CC	CC	CC	CC
SCM002812.1_44397834	C/T	1	44397834	+	Zunla	UMN	NA	NA	NMSU	NA	CC	CC	TT	CC	TT	CC	CC	CC	CC	TT	TT	CC	TT	TT	CC	TT	CC	CC	TT	TT	CC	TT	TT	CC	CC	TT	CC	CC	CC	CC	CC	CC	TT	TT	TT	CC	CC	CC	CC
SCM002812.1_44426905	C/G	1	44426905	+	Zunla	UMN	NA	NA	NMSU	NA	CC	CC	CC	CC	CC	CC	CC	CC	CC	CC	CC	CC	CC	CC	CC	CC	CC	CC	CC	CC	CC	CC	CC	CC	CC	CC	CC	CC	CC	CC	CC	CC	CC	CC	CC	CC	CC	CC	CC
SCM002812.1_44486175	G/A	1	44486175	+	Zunla	UMN	NA	NA	NMSU	NA	GG	GG	AA	GG	AA	GG	GG	GG	GG	AA	AA	GG	AA	AA	GG	AA	GG	GG	GG	AA	GG	AA	AA	GG	GG	AA	GG	GG	AG	GG	GG	GG	AA	AA	AA	GG	GG	GG	GG
SCM002812.1_44594818	T/C	1	44594818	+	Zunla	UMN	NA	NA	NMSU	NA	TT	TT	TT	TT	TT	TT	TT	TT	TT	TT	TT	TT	TT	TT	TT	TT	TT	TT	TT	TT	TT	TT	TT	TT	TT	TT	TT	TT	TT	TT	TT	TT	TT	TT	TT	TT	TT	TT	TT
SCM002812.1_44631069	A/G	1	44631069	+	Zunla	UMN	NA	NA	NMSU	NA	AA	AA	GG	AA	GG	AA	AA	AA	AA	GG	GG	AA	GG	GG	AA	GG	AA	AA	AA	GG	AA	GG	GG	AA	AA	GG	AA	AA	AA	AA	AA	AA	GG	GG	GG	AA	AA	AA	AA
SCM002812.1_44631303	C/G	1	44631303	+	Zunla	UMN	NA	NA	NMSU	NA	CC	CC	CC	CC	CC	CC	CC	CC	CC	CC	CC	CC	CC	CC	CC	CC	CC	CC	CC	CC	CC	CC	CC	CC	CC	CC	CC	CC	CC	CC	CC	CC	CC	CC	CC	CC	CC	CC	CC
SCM002812.1_44631354	C/T	1	44631354	+	Zunla	UMN	NA	NA	NMSU	NA	CC	TT	CC	TT	CC	TT	CC	CC	CC	CC	CC	TT	CC	CC	CC	CC	CC	TT	TT	CC	TT	CC	CC	CC	TT	CC	CT	CC	TT	CC	TT	CT	CC	CC	CC	CC	CC	TT	CC
SCM002812.1_44722026	G/A	1	44722026	+	Zunla	UMN	NA	NA	NMSU	NA	GG	GG	AA	GG	AA	GG	GG	GG	GG	AA	AA	GG	AA	AA	GG	AA	GG	GG	GG	AA	GG	AA	AA	GG	GG	AA	GG	GG	GG	GG	GG	GG	AA	AA	AA	GG	GG	GG	GG
SCM002812.1_44722403	A/T	1	44722403	+	Zunla	UMN	NA	NA	NMSU	NA	AA	AA	TT	AA	TT	AA	AA	AA	AA	AA	TT	AA	AA	AA	AA	TT	AA	AA	AA	AA	AA	TT	AA	AA	AA	TT	AA	AA	AA	AA	AA	AA	AA	AA	TT	AA	AA	AA	AA
SCM002812.1_44785111	T/C	1	44785111	+	Zunla	UMN	NA	NA	NMSU	NA	TT	TT	TT	CC	TT	TT	TT	TT	TT	TT	TT	CC	TT	TT	CC	TT	CT	TT	TT	TT	TT	TT	TT	TT	CC	TT	CT	TT	CC	CC	TT	CC	TT	TT	TT	CC	TT	CC	CC
SCM002812.1_44785247	T/C	1	44785247	+	Zunla	UMN	NA	NA	NMSU	NA	TT	TT	TT	TT	TT	TT	TT	TT	TT	TT	TT	TT	TT	CC	TT	TT	TT	TT	TT	CC	TT	TT	CC	TT	TT	TT	TT	TT	TT	TT	TT	TT	TT	TT	TT	TT	TT	TT	TT
SCM002812.1_44785300	C/A	1	44785300	+	Zunla	UMN	NA	NA	NMSU	NA	CC	CC	CC	AA	CC	CC	CC	CC	CC	CC	CC	AA	CC	CC	AA	CC	AA	CC	CC	CC	CC	CC	CC	CC	AA	CC	CC	CC	AA	AA	CC	AA	CC	CC	CC	AA	CC	AA	AA
SCM002812.1_44792157	A/G	1	44792157	+	Zunla	UMN	NA	NA	NMSU	NA	AA	AA	AA	AA	AA	AA	AA	AA	AA	AA	AA	AA	AA	GG	AA	AA	AA	AA	AA	GG	AA	AA	AG	AA	AA	AA	AA	AA	AA	AA	AA	AA	AA	AA	AA	AA	AA	AA	AA
SCM002812.1_44792661	T/C	1	44792661	+	Zunla	UMN	NA	NA	NMSU	NA	TT	TT	TT	TT	TT	TT	TT	TT	TT	TT	TT	TT	TT	CC	TT	TT	TT	TT	TT	CC	TT	TT	CC	TT	TT	TT	TT	TT	TT	TT	TT	TT	TT	TT	TT	TT	TT	TT	TT
SCM002812.1_44874654	A/T	1	44874654	+	Zunla	UMN	NA	NA	NMSU	NA	AA	AA	AA	AA	AA	AA	AA	AA	AA	AA	AA	AA	AA	AA	AA	AA	AA	AA	TT	AA	AA	AA	AA	AA	AA	AA	AT	AA	AA	AA	TT	AA	AA	AA	AA	AA	AA	AA	AA
SCM002812.1_44874695	G/A	1	44874695	+	Zunla	UMN	NA	NA	NMSU	NA	GG	GG	GG	GG	GG	GG	GG	GG	GG	GG	GG	GG	GG	GG	GG	GG	GG	GG	GG	GG	GG	GG	GG	GG	GG	GG	AG	GG	GG	GG	AA	GG	GG	GG	GG	GG	GG	GG	GG
SCM002812.1_44875045	G/A	1	44875045	+	Zunla	UMN	NA	NA	NMSU	NA	GG	GG	GG	GG	GG	GG	GG	GG	GG	GG	GG	GG	GG	GG	GG	GG	AA	GG	AA	GG	GG	GG	GG	GG	GG	GG	GG	GG	GG	GG	AA	GG	GG	GG	GG	GG	GG	AA	GG
SCM002812.1_44875104	T/C	1	44875104	+	Zunla	UMN	NA	NA	NMSU	NA	TT	TT	TT	TT	TT	TT	TT	TT	TT	TT	TT	TT	TT	TT	TT	TT	TT	TT	CC	TT	TT	TT	TT	TT	TT	TT	TT	TT	TT	TT	CC	TT	TT	TT	TT	TT	TT	TT	TT
SCM002812.1_45113548	A/T	1	45113548	+	Zunla	UMN	NA	NA	NMSU	NA	AA	AA	AA	AA	AA	AA	AA	AA	AA	AA	AA	AA	AA	AA	AA	AA	AA	AA	AA	AA	AA	AA	AA	AA	AA	AA	AA	AA	AA	AA	AA	AA	AA	AA	AA	AA	AA	AA	AA
SCM002812.1_45113565	G/T	1	45113565	+	Zunla	UMN	NA	NA	NMSU	NA	GG	GG	GG	GG	GG	GG	GG	GG	GG	GG	GG	GG	GG	GG	GG	GG	GG	GG	GG	GG	GG	GG	GG	GG	GG	GG	GG	GG	GG	GG	GG	GG	GG	GG	GG	GG	GG	GG	GG
SCM002812.1_45128280	A/T	1	45128280	+	Zunla	UMN	NA	NA	NMSU	NA	AA	AA	TT	AA	AT	AA	AA	AA	AA	TT	TT	AA	TT	TT	AA	TT	AA	AA	AA	TT	AA	TT	TT	AA	AA	TT	AA	AA	AA	AA	AA	AA	TT	TT	TT	AA	AA	AA	AA
SCM002812.1_45139535	T/G	1	45139535	+	Zunla	UMN	NA	NA	NMSU	NA	TT	TT	TT	TT	TT	TT	TT	TT	TT	TT	TT	TT	TT	TT	TT	TT	TT	TT	TT	TT	TT	TT	TT	TT	TT	TT	TT	TT	TT	TT	TT	TT	TT	TT	TT	TT	TT	TT	TT
SCM002812.1_45149152	G/A	1	45149152	+	Zunla	UMN	NA	NA	NMSU	NA	GG	GG	AA	GG	AA	GG	GG	GG	GG	AA	AA	GG	AA	AA	GG	AA	GG	GG	GG	AA	GG	GG	AA	GG	GG	AA	GG	GG	GG	GG	GG	GG	AA	AA	AA	GG	AA	GG	GG
SCM002812.1_45149158	A/T	1	45149158	+	Zunla	UMN	NA	NA	NMSU	NA	TT	TT	AA	TT	AA	TT	TT	TT	TT	AA	AA	TT	AA	AA	TT	AA	TT	TT	TT	AA	TT	TT	AA	TT	TT	AA	TT	TT	TT	TT	AA	TT	AA	AA	AA	TT	AA	TT	TT
SCM002812.1_45160502	C/T	1	45160502	+	Zunla	UMN	NA	NA	NMSU	NA	CC	CC	TT	CC	TT	CC	CC	CC	CC	TT	TT	CC	TT	TT	CC	TT	CC	CC	CC	TT	CC	TT	TT	CC	CC	TT	CC	CC	TT	CC	CC	CC	TT	TT	TT	CC	CC	TT	CC
SCM002812.1_45160535	T/C	1	45160535	+	Zunla	UMN	NA	NA	NMSU	NA	TT	TT	CC	TT	TT	TT	TT	TT	TT	TT	TT	TT	CC	TT	TT	TT	TT	TT	TT	CC	TT	TT	CC	TT	TT	TT	TT	TT	TT	TT	TT	TT	CC	CC	CC	TT	TT	TT	TT
SCM002812.1_45162020	A/G	1	45162020	+	Zunla	UMN	NA	NA	NMSU	NA	AA	AA	GG	AA	AA	AA	AA	AA	AA	AA	AA	AA	GG	AG	AA	AA	AA	AA	AA	GG	AA	AA	GG	AA	AA	AA	AA	AA	GG	AA	AA	AA	GG	GG	GG	AG	AA	GG	AA
SCM002812.1_45177217	C/T	1	45177217	+	Zunla	UMN	NA	NA	NMSU	NA	CC	CC	TT	CC	TT	CC	CC	CC	CC	TT	TT	CC	TT	TT	CC	TT	CC	CC	CT	TT	CC	TT	TT	CC	CC	TT	CT	CC	CC	CC	CC	CC	TT	TT	TT	CC	TT	CC	CC
SCM002812.1_45193797	A/T	1	45193797	+	Zunla	UMN	NA	NA	NMSU	NA	AA	AA	TT	AA	TT	AA	AA	AA	AA	TT	TT	AA	TT	AT	AA	AT	AA	AA	AA	TT	AA	TT	TT	AA	AA	TT	AA	AA	AT	AA	AA	AA	AT	TT	TT	AA	AA	AA	AA
SCM002812.1_45213455	T/C	1	45213455	+	Zunla	UMN	NA	NA	NMSU	NA	TT	TT	CC	TT	CC	TT	TT	TT	TT	CC	CC	TT	CC	CC	TT	CC	TT	TT	CT	CT	TT	CT	CC	TT	TT	CC	CT	TT	TT	TT	TT	TT	CC	CT	CC	TT	CC	TT	TT
SCM002812.1_45217604	T/C	1	45217604	+	Zunla	UMN	NA	NA	NMSU	NA	TT	TT	CC	TT	CC	TT	TT	TT	TT	CC	TT	TT	CC	CC	TT	CC	TT	TT	CC	CC	TT	CC	CC	TT	TT	CC	CT	TT	TT	TT	TT	TT	CT	CT	CC	TT	CC	TT	TT
SCM002812.1_45236426	G/T	1	45236426	+	Zunla	UMN	NA	NA	NMSU	NA	GG	GG	GG	GG	GG	GG	GG	GG	GG	GG	GG	GG	GG	GG	GG	GG	GG	GG	GG	GG	GG	GG	GG	GG	GG	GG	GG	GG	GG	GG	GG	GG	GG	GG	GG	GG	GG	GG	GG
SCM002812.1_45236914	C/T	1	45236914	+	Zunla	UMN	NA	NA	NMSU	NA	CC	CC	TT	CC	TT	CT	CC	CC	CC	TT	TT	CT	TT	TT	CC	TT	CC	CC	CT	TT	CC	TT	TT	CC	CC	TT	CT	CC	CC	CC	CC	CC	TT	TT	TT	CC	TT	CC	CC
SCM002812.1_45236962	A/T	1	45236962	+	Zunla	UMN	NA	NA	NMSU	NA	AA	AA	TT	AA	AA	AT	AA	AA	AA	TT	AA	AA	TT	TT	AA	TT	AA	AA	AA	TT	AA	TT	TT	AA	AA	TT	AA	AA	AA	AA	AA	AA	TT	TT	TT	AA	AA	AA	AA
SCM002812.1_45237919	G/A	1	45237919	+	Zunla	UMN	NA	NA	NMSU	NA	GG	GG	GG	GG	GG	GG	GG	AA	GG	GG	GG	GG	GG	GG	GG	GG	GG	GG	GG	GG	GG	GG	GG	AA	GG	GG	GG	AA	GG	GG	GG	GG	GG	GG	GG	GG	GG	GG	GG
SCM002812.1_45241660	G/C	1	45241660	+	Zunla	UMN	NA	NA	NMSU	NA	GG	GG	CC	GG	CC	GG	GG	GG	GG	CC	GG	GG	CC	CC	GG	CC	GG	GG	GG	CC	GG	GG	CC	GG	GG	CC	CG	GG	GG	GG	GG	GG	CC	CC	CC	GG	CC	GG	GG
SCM002812.1_45261716	T/A	1	45261716	+	Zunla	UMN	NA	NA	NMSU	NA	TT	TT	AA	TT	AA	TT	TT	TT	TT	AA	AA	TT	AT	AA	TT	AA	TT	TT	TT	AA	TT	AA	AA	TT	TT	AA	TT	TT	TT	TT	TT	TT	AA	AT	AT	TT	TT	TT	TT
SCM002812.1_45261727	A/G	1	45261727	+	Zunla	UMN	NA	NA	NMSU	NA	AA	AA	GG	AA	AA	AA	AA	AA	AA	AA	AA	AA	AG	GG	AA	AA	AA	AA	AA	GG	AA	GG	GG	AA	AA	AA	AA	AA	AA	AA	AA	AA	GG	AG	AG	AA	AA	AA	AA
SCM002812.1_45304457	G/T	1	45304457	+	Zunla	UMN	NA	NA	NMSU	NA	GG	GG	GG	GG	GG	GG	GG	GG	GG	GG	GG	GG	GG	GG	GG	GG	GG	GG	GG	GG	GG	GG	GG	GG	GG	GG	GG	GG	GG	GG	GG	GG	GG	GG	GG	GG	GG	GG	GG
SCM002812.1_45345153	A/G	1	45345153	+	Zunla	UMN	NA	NA	NMSU	NA	AA	AA	AA	AA	AA	AA	AA	AA	AA	AA	AA	AA	AA	AA	AA	AA	AA	AA	AA	AA	AA	AA	AA	AA	AA	AA	AA	AA	AA	AA	AA	AA	AA	AA	AA	AA	AA	AA	AA
SCM002812.1_45345205	C/A	1	45345205	+	Zunla	UMN	NA	NA	NMSU	NA	CC	CC	AA	CC	AA	CC	CC	CC	CC	AA	AA	CC	AA	AA	CC	AA	CC	CC	CC	AA	CC	AA	AA	CC	CC	AA	CC	CC	CC	CC	CC	CC	AA	AA	AA	CC	CC	CC	CC
SCM002812.1_45352300	G/A	1	45352300	+	Zunla	UMN	NA	NA	NMSU	NA	GG	GG	AA	GG	AA	GG	GG	GG	GG	AA	AG	GG	AA	AA	GG	AA	GG	GG	GG	AA	GG	AA	AA	GG	GG	AA	GG	GG	GG	GG	GG	GG	AG	AA	AA	GG	GG	GG	GG
SCM002812.1_45401196	C/A	1	45401196	+	Zunla	UMN	NA	NA	NMSU	NA	CC	CC	AA	CC	AA	CC	CC	CC	CC	AA	AA	CC	AA	AA	CC	AA	CC	CC	CC	AC	CC	AA	AA	CC	CC	AA	CC	CC	CC	CC	CC	CC	AA	AA	AA	CC	CC	CC	CC
SCM002812.1_45401242	C/G	1	45401242	+	Zunla	UMN	NA	NA	NMSU	NA	CC	CC	GG	CC	GG	CC	CC	CC	CC	GG	GG	CC	GG	GG	CC	GG	CC	CC	GG	GG	CC	GG	GG	CC	CC	GG	CG	CC	CC	CC	CC	CC	GG	GG	GG	CC	GG	CC	CC
SCM002812.1_45416724	G/T	1	45416724	+	Zunla	UMN	NA	NA	NMSU	NA	GG	GG	TT	GG	TT	GG	GG	GG	GG	TT	TT	GG	TT	TT	GG	TT	GG	GG	GG	TT	GG	TT	TT	GG	GG	TT	GG	GG	GG	GG	GG	GG	TT	TT	TT	GG	GG	GG	GG
SCM002812.1_45417073	G/T	1	45417073	+	Zunla	UMN	NA	NA	NMSU	NA	GG	TT	GG	TT	GG	TT	GG	GG	GG	GG	GG	GG	GG	GG	TT	GG	GG	TT	GG	GG	TT	GG	GG	GG	TT	GG	GG	GG	GG	GG	GG	GG	GG	GG	GG	GG	GG	GG	TT
SCM002812.1_45418509	T/C	1	45418509	+	Zunla	UMN	NA	NA	NMSU	NA	TT	TT	CC	TT	CC	TT	TT	TT	TT	CC	CC	TT	CC	CC	TT	CC	TT	TT	TT	CT	TT	CC	CC	TT	TT	CC	TT	TT	TT	TT	TT	TT	CT	CC	CC	TT	TT	TT	TT
SCM002812.1_45615037	C/T	1	45615037	+	Zunla	UMN	NA	NA	NMSU	NA	TT	CC	CC	TT	CC	CC	CC	CC	CC	CC	CC	CC	CC	CC	CC	CC	CC	CC	TT	CC	CC	CC	CC	CC	CC	CC	TT	CC	TT	CC	TT	TT	CC	CC	CC	CC	CC	TT	CC
SCM002812.1_45616568	A/C	1	45616568	+	Zunla	UMN	NA	NA	NMSU	NA	AA	CC	AA	AA	AA	CC	AA	CC	AA	AA	AA	AA	AA	AA	CC	AA	CC	CC	AA	AA	CC	AA	AA	CC	CC	AA	AA	CC	AA	CC	AA	AA	AA	AA	AA	CC	AA	AA	CC
SCM002812.1_45616600	G/T	1	45616600	+	Zunla	UMN	NA	NA	NMSU	NA	GG	TT	GG	GG	TT	TT	GG	TT	GG	GG	GG	GG	GG	GG	TT	TT	TT	TT	GG	GG	TT	GG	GG	TT	TT	TT	GG	TT	GG	TT	GG	GG	GG	GG	GG	TT	GG	GG	TT
SCM002812.1_45640520	A/C	1	45640520	+	Zunla	UMN	NA	NA	NMSU	NA	AA	AA	AA	AA	AA	AA	AA	AA	AA	AA	AA	AA	AA	AA	AA	AA	AA	AA	AA	AA	AA	AA	AA	AA	AA	AA	AA	AA	AA	AA	AA	AA	AA	AA	AA	AA	AA	AA	AA
SCM002812.1_45640566	G/A	1	45640566	+	Zunla	UMN	NA	NA	NMSU	NA	GG	GG	AA	GG	GG	GG	GG	GG	GG	AA	AA	GG	AA	AA	GG	GG	GG	GG	GG	AA	GG	GG	AG	GG	GG	GG	GG	GG	GG	GG	GG	GG	AA	AA	AA	GG	GG	GG	GG
SCM002812.1_45641181	C/T	1	45641181	+	Zunla	UMN	NA	NA	NMSU	NA	TT	CC	TT	TT	TT	CC	CC	CC	CC	TT	TT	TT	TT	TT	CC	TT	CT	CC	TT	TT	CC	TT	TT	CC	CT	TT	TT	CC	CC	CC	TT	TT	TT	TT	TT	CC	TT	CC	TT
SCM002812.1_45641201	C/T	1	45641201	+	Zunla	UMN	NA	NA	NMSU	NA	CC	CC	TT	CC	CC	CC	CC	CC	CC	TT	TT	CC	TT	TT	CC	CC	CT	CC	CC	TT	CC	CT	TT	CC	CC	CC	CC	CC	CC	CC	CC	CC	TT	TT	CT	CC	CC	CC	CC
SCM002812.1_45643383	A/T	1	45643383	+	Zunla	UMN	NA	NA	NMSU	NA	AA	AA	AA	AA	AA	AA	AA	AA	AA	AA	AA	AA	AA	AA	AA	AA	AA	AA	AA	AA	AA	AA	AA	AA	AA	AA	AA	AA	AA	AA	AA	AA	AA	AA	AA	AA	AA	AA	AA
SCM002812.1_45742103	T/A	1	45742103	+	Zunla	UMN	NA	NA	NMSU	NA	TT	AA	TT	TT	TT	AA	TT	TT	TT	TT	TT	TT	TT	TT	AA	TT	TT	AA	TT	TT	AA	TT	TT	TT	AA	TT	TT	TT	AA	TT	TT	TT	TT	TT	TT	TT	AA	AA	TT
SCM002812.1_45878427	A/G	1	45878427	+	Zunla	UMN	NA	NA	NMSU	NA	GG	AA	GG	GG	GG	AA	AA	AA	AA	GG	GG	GG	GG	GG	AA	GG	AA	AA	GG	GG	AA	GG	GG	AA	AA	GG	AG	AA	AA	AA	GG	GG	GG	GG	GG	AA	AA	AA	AA
SCM002812.1_45919723	A/T	1	45919723	+	Zunla	UMN	NA	NA	NMSU	NA	AA	AA	TT	AA	AA	AA	AA	AA	AA	TT	TT	AA	TT	TT	AA	TT	AA	AA	AA	AT	AA	AA	TT	AA	AA	TT	AA	AA	AA	AA	AA	AA	AT	TT	TT	AA	AA	AA	AA
SCM002812.1_45920749	G/C	1	45920749	+	Zunla	UMN	NA	NA	NMSU	NA	CC	GG	CC	CC	CC	GG	GG	GG	GG	CC	CC	CC	CC	CC	GG	CC	GG	GG	CC	CC	GG	CC	CC	GG	GG	CC	CG	GG	CC	GG	CC	CC	CC	CC	CC	GG	GG	CC	GG
SCM002812.1_45920922	G/A	1	45920922	+	Zunla	UMN	NA	NA	NMSU	NA	GG	GG	AA	GG	AA	GG	GG	GG	GG	AA	AA	GG	AA	AA	GG	AA	GG	GG	GG	AA	GG	AA	AA	GG	GG	AA	GG	GG	GG	GG	GG	GG	AG	AA	AA	GG	GG	GG	GG
SCM002812.1_45988314	G/T	1	45988314	+	Zunla	UMN	NA	NA	NMSU	NA	GG	GG	GG	GG	GG	GG	GG	GG	GG	GG	GG	GG	GG	GG	GG	GG	GG	GG	GG	GG	GG	GG	GG	GG	GG	GG	GG	GG	GG	GG	GG	GG	GG	GG	GG	GG	GG	GG	GG
SCM002812.1_45998552	G/A	1	45998552	+	Zunla	UMN	NA	NA	NMSU	NA	GG	AG	AA	GG	AA	GG	GG	GG	GG	AA	AA	GG	AA	AA	GG	AA	GG	GG	GG	AA	GG	AA	AG	GG	GG	AA	GG	GG	GG	GG	GG	GG	AA	AA	AA	GG	GG	GG	GG
SCM002812.1_46256830	G/A	1	46256830	+	Zunla	UMN	NA	NA	NMSU	NA	GG	GG	AA	GG	AA	GG	GG	GG	GG	AA	AA	GG	AA	AA	GG	AA	GG	GG	GG	AA	GG	AA	AA	GG	GG	AA	AG	GG	GG	GG	GG	GG	AA	GG	AA	GG	AA	GG	GG
SCM002812.1_46311594	C/T	1	46311594	+	Zunla	UMN	NA	NA	NMSU	NA	CC	CC	TT	CC	TT	CC	CC	CC	CC	TT	TT	CC	TT	TT	CC	TT	CC	CC	CC	TT	CC	TT	TT	CC	CC	TT	CC	CC	CC	CC	CC	CC	CC	TT	TT	CC	CC	CC	CC
SCM002812.1_46368742	C/G	1	46368742	+	Zunla	UMN	NA	NA	NMSU	NA	GG	CC	CC	CC	CC	CC	CC	CC	CC	CC	CC	GG	CC	CC	CC	CC	CC	CC	CC	CC	CC	CC	CC	CC	CC	CC	CC	CC	CC	CC	CC	CC	CC	CC	CC	CC	CC	CC	CC
SCM002812.1_46415485	T/A	1	46415485	+	Zunla	UMN	NA	NA	NMSU	NA	TT	TT	TT	TT	TT	TT	TT	TT	TT	TT	TT	TT	TT	TT	TT	TT	TT	TT	TT	TT	TT	TT	TT	TT	TT	TT	TT	TT	TT	TT	TT	TT	TT	TT	TT	TT	TT	TT	TT
SCM002812.1_46529346	T/C	1	46529346	+	Zunla	UMN	NA	NA	NMSU	NA	TT	TT	TT	TT	TT	TT	TT	TT	TT	TT	TT	TT	TT	TT	TT	TT	TT	TT	TT	TT	TT	TT	TT	TT	TT	TT	TT	TT	TT	TT	TT	TT	TT	TT	TT	TT	TT	TT	TT
SCM002812.1_46529375	C/A	1	46529375	+	Zunla	UMN	NA	NA	NMSU	NA	CC	CC	CC	CC	CC	CC	CC	CC	CC	CC	CC	CC	CC	CC	CC	CC	CC	CC	CC	CC	CC	CC	CC	CC	CC	CC	CC	CC	CC	CC	CC	CC	CC	CC	CC	CC	CC	CC	CC
SCM002812.1_46535562	T/A	1	46535562	+	Zunla	UMN	NA	NA	NMSU	NA	AA	TT	TT	TT	TT	TT	TT	TT	TT	TT	TT	AA	TT	TT	TT	TT	TT	TT	AA	TT	TT	TT	TT	TT	TT	TT	AT	TT	AA	TT	AA	AA	TT	TT	TT	TT	TT	AA	TT
SCM002812.1_46784806	G/T	1	46784806	+	Zunla	UMN	NA	NA	NMSU	NA	GG	GG	GG	GG	GG	GG	GG	GG	GG	GG	GG	GG	GG	GG	GG	GG	GG	GG	GG	GG	GG	GG	GG	GG	GG	GG	GG	GG	GG	GG	GG	GG	GG	GG	GG	GG	GG	GG	GG
SCM002812.1_46784836	G/A	1	46784836	+	Zunla	UMN	NA	NA	NMSU	NA	GG	AA	GG	GG	GG	GG	AG	GG	AA	GG	GG	AG	GG	GG	GG	GG	GG	AG	GG	GG	AG	GG	GG	GG	AA	GG	GG	GG	GG	GG	GG	GG	GG	GG	GG	GG	GG	GG	GG
SCM002812.1_46784840	T/C	1	46784840	+	Zunla	UMN	NA	NA	NMSU	NA	TT	CC	CT	CT	CT	TT	CT	CC	TT	CT	CT	CT	CT	CT	CC	CT	TT	CT	TT	CT	CT	TT	CT	CC	TT	TT	CT	CC	TT	TT	TT	TT	CT	CT	CT	TT	CC	TT	TT
SCM002812.1_46784906	G/A	1	46784906	+	Zunla	UMN	NA	NA	NMSU	NA	GG	AG	GG	AG	GG	GG	AG	AA	GG	GG	GG	AG	GG	GG	AA	GG	GG	AG	GG	GG	AG	GG	GG	AA	GG	GG	GG	AA	GG	GG	GG	GG	GG	GG	GG	GG	GG	GG	GG
SCM002812.1_47502102	T/G	1	47502102	+	Zunla	UMN	NA	NA	NMSU	NA	TT	TT	TT	TT	TT	TT	TT	TT	TT	TT	TT	TT	TT	TT	TT	TT	TT	TT	TT	TT	TT	TT	TT	TT	TT	TT	TT	TT	TT	TT	TT	TT	TT	TT	TT	TT	TT	TT	TT
SCM002812.1_47507377	T/C	1	47507377	+	Zunla	UMN	NA	NA	NMSU	NA	TT	TT	CC	TT	CC	TT	TT	TT	TT	CC	CC	TT	CC	CC	TT	CC	TT	TT	TT	CC	TT	TT	CC	TT	TT	CC	TT	TT	TT	TT	TT	TT	CC	CC	CC	TT	TT	TT	TT
SCM002812.1_47511827	A/G	1	47511827	+	Zunla	UMN	NA	NA	NMSU	NA	AA	AA	GG	AA	AA	AA	AA	AA	AA	AA	GG	AA	AA	GG	AA	AA	AA	AA	AA	GG	AA	AA	GG	AA	AA	AA	AA	AA	AA	AA	AA	AA	GG	AA	GG	AA	AA	AA	AA
SCM002812.1_47605647	G/T	1	47605647	+	Zunla	UMN	NA	NA	NMSU	NA	TT	GG	GG	GG	GG	TT	GG	TT	GG	GG	GG	GG	GG	GG	GG	GG	TT	GG	TT	GG	GG	GG	GG	TT	TT	GG	GG	TT	TT	TT	TT	TT	GG	GG	GG	TT	GG	TT	TT
SCM002812.1_47606610	C/G	1	47606610	+	Zunla	UMN	NA	NA	NMSU	NA	CC	CC	CC	CC	CC	CC	CC	CC	CC	CC	CC	CC	CC	CC	CC	CC	CC	CC	CC	CC	CC	CC	CC	CC	CC	CC	CC	CC	CC	CC	CC	CC	CC	CC	CC	CC	CC	CC	CC
SCM002812.1_47871251	C/G	1	47871251	+	Zunla	UMN	NA	NA	NMSU	NA	CC	CC	CC	CC	CC	CC	CC	CC	CC	CC	CC	CC	CC	CC	CC	CC	CC	CC	CC	CC	CC	CC	CC	CC	CC	CC	CC	CC	CC	CC	CC	CC	CC	CC	CC	CC	CC	CC	CC
SCM002812.1_47872819	A/T	1	47872819	+	Zunla	UMN	NA	NA	NMSU	NA	AA	TT	AA	TT	AA	AA	AA	AA	AA	AA	AA	AA	AA	AA	AA	AA	AA	TT	AA	AA	AT	AA	AA	AA	TT	AA	AA	AA	AA	AA	AA	AA	AA	AA	AA	AA	AA	AA	AA
SCM002812.1_47954291	T/G	1	47954291	+	Zunla	UMN	NA	NA	NMSU	NA	TT	TT	TT	TT	TT	TT	TT	TT	TT	TT	TT	TT	TT	TT	TT	TT	TT	TT	TT	TT	TT	TT	TT	TT	TT	TT	TT	TT	TT	TT	TT	TT	TT	TT	TT	TT	TT	TT	TT
SCM002812.1_47956323	T/G	1	47956323	+	Zunla	UMN	NA	NA	NMSU	NA	TT	TT	GG	TT	GG	TT	TT	TT	TT	GG	GG	TT	GG	GG	TT	GG	TT	TT	TT	GG	TT	GG	GG	TT	TT	GG	GG	TT	TT	TT	TT	TT	GG	GG	GG	TT	GG	TT	TT
SCM002812.1_47957209	G/A	1	47957209	+	Zunla	UMN	NA	NA	NMSU	NA	GG	GG	AA	GG	AA	GG	GG	GG	GG	AA	AA	GG	AA	AG	GG	AA	GG	GG	GG	AA	GG	GG	AA	GG	GG	AA	AG	GG	GG	GG	GG	AG	AA	AG	AA	GG	AA	GG	GG
SCM002812.1_48330462	A/G	1	48330462	+	Zunla	UMN	NA	NA	NMSU	NA	AA	AA	GG	AA	AA	AA	AA	AA	AA	AA	GG	AA	GG	GG	AA	GG	AA	AA	AA	AA	AA	GG	AG	AA	AA	AA	AA	AA	AA	AA	AA	AA	GG	GG	GG	AA	AA	AA	AA
SCM002812.1_48693993	G/A	1	48693993	+	Zunla	UMN	NA	NA	NMSU	NA	GG	GG	GG	GG	GG	GG	AA	AA	AA	GG	GG	AA	GG	GG	GG	GG	GG	GG	GG	GG	GG	GG	GG	AA	AA	GG	GG	AA	GG	GG	GG	GG	GG	GG	GG	GG	GG	GG	GG
SCM002812.1_48694005	G/A	1	48694005	+	Zunla	UMN	NA	NA	NMSU	NA	GG	GG	AA	GG	AA	GG	GG	GG	GG	AA	AA	GG	AA	AA	GG	AA	GG	GG	GG	AA	GG	AA	AA	GG	GG	AA	GG	GG	GG	GG	GG	GG	AA	AA	AA	GG	GG	GG	GG
SCM002812.1_48780603	T/C	1	48780603	+	Zunla	UMN	NA	NA	NMSU	NA	TT	TT	CC	TT	CC	TT	TT	TT	TT	CC	CC	CC	CC	CC	TT	CC	TT	TT	TT	CC	TT	CC	CC	TT	TT	CC	TT	TT	TT	TT	TT	TT	CC	CC	CC	TT	TT	TT	TT
SCM002812.1_48845897	G/A	1	48845897	+	Zunla	UMN	NA	NA	NMSU	NA	GG	GG	AA	GG	AA	AA	GG	GG	GG	AA	AA	AA	AA	AA	GG	AA	GG	GG	AA	AA	GG	AA	AA	GG	AG	AA	AA	GG	GG	GG	GG	GG	AA	AA	AA	GG	AA	GG	AA
SCM002812.1_48915501	G/A	1	48915501	+	Zunla	UMN	NA	NA	NMSU	NA	AA	GG	GG	AA	GG	AA	GG	GG	GG	GG	GG	AA	GG	GG	GG	GG	GG	GG	GG	GG	GG	GG	GG	GG	GG	GG	GG	GG	GG	GG	GG	GG	GG	GG	GG	GG	GG	GG	AA
SCM002812.1_48915826	A/G	1	48915826	+	Zunla	UMN	NA	NA	NMSU	NA	AA	AA	GG	AA	GG	AA	AA	AA	AA	GG	GG	AA	GG	GG	AA	GG	AA	AA	AA	GG	AA	AA	GG	AA	AA	GG	AA	AA	AA	AA	AA	AA	GG	GG	GG	AA	AA	AA	AA
SCM002812.1_50398702	C/A	1	50398702	+	Zunla	UMN	NA	NA	NMSU	NA	CC	CC	CC	CC	CC	CC	CC	CC	CC	CC	CC	CC	CC	CC	CC	CC	CC	AA	CC	CC	CC	CC	CC	CC	AA	CC	AA	CC	CC	CC	CC	CC	CC	CC	CC	CC	AA	CC	CC
SCM002812.1_50416957	A/G	1	50416957	+	Zunla	UMN	NA	NA	NMSU	NA	AG	AA	GG	AA	GG	AA	AA	AA	AA	GG	GG	AA	GG	GG	AA	GG	AA	GG	GG	GG	AA	GG	GG	AA	GG	AG	GG	AA	AA	AA	AA	AA	GG	GG	GG	AA	GG	AA	AA
SCM002812.1_50529216	G/A	1	50529216	+	Zunla	UMN	NA	NA	NMSU	NA	GG	GG	AA	GG	AA	GG	GG	GG	GG	AA	AA	GG	AA	AA	GG	AA	GG	GG	AG	AA	GG	AA	AA	GG	GG	AA	AA	GG	GG	GG	GG	GG	AA	AA	AA	GG	AA	GG	GG
SCM002812.1_51580262	A/G	1	51580262	+	Zunla	UMN	NA	NA	NMSU	NA	AA	AA	GG	AA	AA	AA	AA	AA	AA	AA	GG	AA	GG	GG	AA	AA	AA	AA	AA	GG	AA	GG	GG	AA	AA	GG	AA	AA	AA	AA	AA	AA	GG	GG	GG	AA	AA	AA	AA
SCM002812.1_52910564	T/C	1	52910564	+	Zunla	UMN	NA	NA	NMSU	NA	TT	CC	TT	CC	TT	TT	TT	CC	TT	TT	TT	TT	TT	TT	CC	TT	TT	CC	TT	TT	TT	TT	TT	CC	CC	TT	CT	CC	TT	TT	TT	TT	TT	TT	TT	TT	CC	TT	TT
SCM002812.1_52910786	C/A	1	52910786	+	Zunla	UMN	NA	NA	NMSU	NA	AA	CC	CC	CC	AA	AA	AA	CC	AA	AA	CC	AA	CC	CC	CC	CC	AA	CC	AA	CC	AC	CC	CC	CC	CC	AA	AC	CC	AA	AA	AA	AA	CC	CC	CC	AA	CC	AA	AA
SCM002812.1_53109310	A/G	1	53109310	+	Zunla	UMN	NA	NA	NMSU	NA	GG	AA	AA	AA	AA	GG	GG	AA	GG	AA	AA	AA	AA	AA	AA	AA	GG	AA	AG	AA	AA	AA	AA	AA	AA	AA	AG	AA	GG	GG	GG	GG	AA	AA	AA	GG	AA	GG	GG
SCM002812.1_53241521	A/G	1	53241521	+	Zunla	UMN	NA	NA	NMSU	NA	AA	AA	GG	AA	GG	AA	AA	AA	AA	GG	GG	AA	GG	GG	AA	GG	AA	AA	AG	GG	AA	GG	GG	AA	AA	GG	GG	AA	AA	AA	AA	AA	GG	GG	GG	AA	GG	AA	AA
SCM002812.1_54742087	G/A	1	54742087	+	Zunla	UMN	NA	NA	NMSU	NA	GG	GG	AA	GG	GG	GG	GG	GG	GG	GG	AA	GG	AG	AA	GG	GG	GG	GG	GG	AA	GG	AA	AA	GG	GG	GG	GG	GG	GG	GG	GG	GG	AA	AA	AA	GG	GG	GG	GG
SCM002812.1_54747601	C/A	1	54747601	+	Zunla	UMN	NA	NA	NMSU	NA	CC	CC	AA	CC	CC	CC	CC	CC	CC	AA	AA	CC	AA	AA	CC	AA	CC	CC	CC	AA	CC	AA	AA	CC	CC	AA	CC	CC	CC	CC	CC	CC	AA	AA	AA	CC	CC	CC	CC
SCM002812.1_55810529	C/G	1	55810529	+	Zunla	UMN	NA	NA	NMSU	NA	CC	CC	CC	CC	CC	CC	CC	CC	CC	CC	CC	CC	CC	CC	CC	CC	CC	CC	CC	CC	CC	CC	CC	CC	CC	CC	CC	CC	CC	CC	CC	CC	CC	CC	CC	CC	CC	CC	CC
SCM002812.1_55894696	A/T	1	55894696	+	Zunla	UMN	NA	NA	NMSU	NA	AA	AA	TT	AA	TT	AA	AA	AA	AA	TT	TT	AA	TT	TT	AA	TT	AA	AA	AA	TT	AA	TT	TT	AA	AA	TT	AA	AA	AA	AA	AA	AA	TT	TT	TT	AA	AA	AA	AA
SCM002812.1_55895004	G/A	1	55895004	+	Zunla	UMN	NA	NA	NMSU	NA	GG	GG	GG	GG	GG	GG	GG	GG	AA	GG	GG	GG	GG	GG	GG	GG	GG	GG	GG	GG	GG	GG	GG	GG	GG	GG	GG	GG	GG	GG	GG	GG	GG	GG	GG	GG	GG	GG	GG
SCM002812.1_56542253	C/G	1	56542253	+	Zunla	UMN	NA	NA	NMSU	NA	CC	CC	GG	CC	GG	CC	CC	CC	CC	GG	GG	CC	GG	GG	CC	CG	CC	CC	CG	GG	CC	GG	GG	CC	CC	GG	CC	CC	CC	CC	CC	CC	GG	GG	GG	CC	CC	CC	CC
SCM002812.1_56542302	C/A	1	56542302	+	Zunla	UMN	NA	NA	NMSU	NA	CC	CC	AA	CC	AA	CC	CC	CC	CC	AA	AA	CC	AA	AA	CC	AC	CC	CC	AC	AA	CC	AA	AA	CC	CC	AA	CC	CC	CC	CC	CC	CC	AA	AA	AA	CC	CC	CC	CC
SCM002812.1_56543833	C/T	1	56543833	+	Zunla	UMN	NA	NA	NMSU	NA	CC	CC	TT	CC	CC	CC	CC	CC	CC	CC	CC	CC	CC	CC	CC	CC	CC	CC	CC	CC	CC	CC	CC	CC	CC	CC	CC	CC	CC	CC	CC	CC	CC	CC	TT	CC	CC	CC	CC
SCM002812.1_56543891	G/A	1	56543891	+	Zunla	UMN	NA	NA	NMSU	NA	GG	GG	AA	GG	GG	GG	GG	GG	GG	GG	GG	GG	GG	GG	GG	GG	GG	GG	GG	GG	GG	GG	GG	GG	GG	GG	GG	GG	GG	GG	GG	GG	GG	GG	AA	GG	GG	GG	GG
SCM002812.1_57137524	C/T	1	57137524	+	Zunla	UMN	NA	NA	NMSU	NA	CT	CT	CT	CT	CC	TT	CT	CT	TT	CT	CC	TT	CT	TT	CT	CT	CT	CT	CT	CT	CT	CC	CT	CT	CT	CT	CC	CT	TT	CT	CC	CT	CT	CT	CT	CT	CC	CT	CT
SCM002812.1_57137593	A/T	1	57137593	+	Zunla	UMN	NA	NA	NMSU	NA	AA	AA	AA	AT	AA	AA	AA	AT	AA	AA	AA	AA	AT	AA	AA	AA	AT	AT	AA	AT	AA	AA	AT	AT	AA	AA	AA	AA	AA	AA	AA	AA	AA	AT	AA	AT	AA	AA	AA
SCM002812.1_57137615	A/T	1	57137615	+	Zunla	UMN	NA	NA	NMSU	NA	AA	AT	AT	AT	AT	AT	AT	AT	AT	AT	AT	AA	AT	AT	AA	AT	AT	AT	AA	AT	AT	AA	AT	AT	AT	AT	AA	AA	AT	AA	AA	AT	AT	AT	AA	AT	AA	AT	AT
SCM002812.1_57886560	G/A	1	57886560	+	Zunla	UMN	NA	NA	NMSU	NA	GG	GG	AA	GG	AA	GG	GG	GG	GG	AA	AA	GG	AA	AA	GG	AA	GG	GG	GG	AA	GG	AA	AA	GG	GG	AA	GG	GG	GG	GG	GG	GG	AA	AA	AA	GG	GG	GG	GG
SCM002812.1_58130747	T/A	1	58130747	+	Zunla	UMN	NA	NA	NMSU	NA	TT	TT	AA	TT	AA	TT	TT	TT	TT	AA	AA	TT	AA	AA	TT	AA	TT	TT	TT	AA	TT	AA	AA	TT	TT	AA	AA	TT	TT	TT	TT	TT	AT	AA	AA	TT	AA	TT	TT
SCM002812.1_58322096	T/G	1	58322096	+	Zunla	UMN	NA	NA	NMSU	NA	GT	TT	GG	TT	GT	GT	TT	TT	TT	TT	GT	TT	TT	GT	TT	GT	GT	TT	GG	TT	TT	GT	TT	TT	TT	TT	GT	TT	GT	GT	GT	GT	GG	GT	GT	GT	GT	GT	GT
SCM002812.1_58322128	T/G	1	58322128	+	Zunla	UMN	NA	NA	NMSU	NA	TT	TT	TT	TT	TT	TT	TT	TT	TT	TT	TT	TT	TT	TT	TT	TT	TT	TT	TT	TT	TT	TT	TT	TT	TT	TT	TT	TT	TT	TT	TT	TT	TT	TT	TT	TT	TT	TT	TT
SCM002812.1_59019000	A/G	1	59019000	+	Zunla	UMN	NA	NA	NMSU	NA	AA	AA	GG	AA	GG	AA	AA	AA	AA	GG	GG	AA	GG	GG	AA	GG	AA	AA	AA	GG	AA	GG	GG	AA	AA	GG	AA	AA	AA	AA	AA	AA	GG	GG	GG	AA	AA	AA	AA
SCM002812.1_59019449	T/C	1	59019449	+	Zunla	UMN	NA	NA	NMSU	NA	TT	TT	CC	TT	CC	TT	TT	TT	TT	CC	CC	TT	CC	CC	TT	CC	TT	TT	CT	CC	TT	CC	CC	TT	TT	CC	TT	TT	TT	TT	TT	TT	CC	CC	CC	TT	CC	TT	TT
SCM002812.1_59385193	C/T	1	59385193	+	Zunla	UMN	NA	NA	NMSU	NA	CC	CC	TT	CC	TT	CC	CC	CC	CC	TT	TT	CC	TT	TT	CC	TT	CC	CC	CC	TT	CC	CC	TT	CC	CC	TT	CC	CC	CC	CC	CC	CC	TT	TT	TT	CC	CC	CC	CC
SCM002812.1_59683516	C/T	1	59683516	+	Zunla	UMN	NA	NA	NMSU	NA	TT	CT	CC	TT	CT	CC	CT	CC	CC	CC	CT	CC	CT	CT	CC	CT	TT	CT	CT	CT	CC	CC	CC	CC	CT	CC	CT	CC	CC	TT	CT	CC	CT	CC	CC	TT	CT	CT	CC
SCM002812.1_59716220	A/T	1	59716220	+	Zunla	UMN	NA	NA	NMSU	NA	AA	AA	AA	AA	AA	AA	AA	AA	AA	AA	AA	AA	AA	AA	AA	AA	AA	AA	AA	AA	AA	AA	AA	AA	AA	AA	AA	AA	AA	AA	AA	AA	AA	AA	AA	AA	AA	AA	AA
SCM002812.1_60131401	A/G	1	60131401	+	Zunla	UMN	NA	NA	NMSU	NA	AA	AA	AG	AA	AG	AA	AA	AA	AA	AG	AG	AA	AG	AG	AA	AG	AA	AA	AA	AG	AA	AG	AG	AA	AA	AG	AA	AA	AA	AA	AA	AA	AG	AG	AG	AA	AA	AA	AA
SCM002812.1_60403726	G/T	1	60403726	+	Zunla	UMN	NA	NA	NMSU	NA	GG	GG	GG	GG	GG	GG	GG	GG	GG	GG	GG	GG	GG	GG	GG	GG	GG	GG	GG	GG	GG	GG	GG	GG	GG	GG	GG	GG	GG	GG	GG	GG	GG	GG	GG	GG	GG	GG	GG
SCM002812.1_60404073	A/C	1	60404073	+	Zunla	UMN	NA	NA	NMSU	NA	CC	AA	AA	CC	AA	AA	CC	AA	CC	AA	AA	AA	AA	AA	AA	AA	CC	AA	AA	AA	AA	AA	AA	AA	AA	AA	AC	AA	CC	CC	CC	CC	AA	AA	AA	CC	AA	CC	AA
SCM002812.1_60406252	C/T	1	60406252	+	Zunla	UMN	NA	NA	NMSU	NA	CC	CC	CT	CC	TT	CC	CC	CC	CC	CT	CT	CC	CT	CT	CC	CT	CC	CC	CC	CT	CC	CT	CT	CC	CC	CT	CC	CC	CC	CC	CC	CC	CC	CC	CT	CC	CC	CC	CC
SCM002812.1_60406411	G/A	1	60406411	+	Zunla	UMN	NA	NA	NMSU	NA	GG	AA	GG	GG	GG	AA	AA	AA	AA	GG	GG	GG	GG	GG	AA	GG	GG	AA	GG	GG	AA	GG	GG	AA	AA	GG	AG	AA	GG	GG	GG	GG	GG	GG	GG	GG	AA	GG	AA
SCM002812.1_60426591	T/C	1	60426591	+	Zunla	UMN	NA	NA	NMSU	NA	TT	TT	TT	TT	TT	TT	TT	TT	TT	TT	TT	TT	TT	TT	TT	TT	TT	TT	TT	TT	TT	TT	TT	TT	TT	TT	TT	TT	TT	TT	TT	TT	TT	TT	TT	TT	TT	TT	TT
SCM002812.1_60427043	G/T	1	60427043	+	Zunla	UMN	NA	NA	NMSU	NA	GG	GG	GG	GG	GG	GG	GG	GG	GG	GG	GG	GG	GG	GG	GG	GG	GG	GG	GG	GG	GG	GG	GG	GG	GG	GG	GT	GG	GG	GG	GG	GG	GG	GG	GG	GG	TT	GG	GG
SCM002812.1_60428803	C/T	1	60428803	+	Zunla	UMN	NA	NA	NMSU	NA	CC	CC	TT	CC	TT	CC	CC	CC	CC	TT	CC	CC	TT	TT	CC	TT	CC	CC	CT	CC	CC	TT	TT	CC	CC	TT	CC	CC	CC	CC	CC	CC	CC	TT	TT	CC	CC	CC	CC
SCM002812.1_60432731	C/T	1	60432731	+	Zunla	UMN	NA	NA	NMSU	NA	CC	CC	TT	CC	CC	CC	CC	CC	CC	TT	CC	CC	TT	TT	CC	TT	CC	CC	CC	CC	CC	CC	TT	CC	CC	TT	CC	CC	CC	CC	CC	CC	CC	CC	TT	CC	CC	CC	CC
SCM002812.1_60432757	A/G	1	60432757	+	Zunla	UMN	NA	NA	NMSU	NA	AA	AA	GG	AA	AA	AA	AA	AA	AA	GG	AA	AA	GG	GG	AA	GG	AA	AA	AA	AA	AA	GG	GG	AA	AA	GG	AA	AA	AA	AA	AA	AA	AA	GG	GG	AA	AA	AA	AA
SCM002812.1_60433243	A/G	1	60433243	+	Zunla	UMN	NA	NA	NMSU	NA	AA	AA	GG	AA	AA	AA	AA	AA	AA	GG	AA	AA	GG	GG	AA	GG	AA	AA	AA	AA	AA	AA	GG	AA	AA	GG	AA	AA	AA	AA	AA	AA	AA	GG	GG	AA	AA	AA	AA
SCM002812.1_60498280	A/C	1	60498280	+	Zunla	UMN	NA	NA	NMSU	NA	AA	AA	CC	AA	CC	AA	AA	AA	AA	CC	CC	AA	CC	CC	AA	CC	AA	AA	AA	CC	AA	CC	CC	AA	AA	CC	AA	AA	AA	AA	AA	AA	CC	CC	AC	AA	AA	AA	AA
SCM002812.1_60510822	T/A	1	60510822	+	Zunla	UMN	NA	NA	NMSU	NA	TT	TT	TT	TT	TT	TT	TT	TT	TT	TT	TT	TT	TT	TT	TT	TT	TT	TT	TT	TT	TT	TT	TT	TT	TT	TT	TT	TT	TT	TT	TT	TT	TT	TT	TT	TT	TT	TT	TT
SCM002812.1_60515723	A/G	1	60515723	+	Zunla	UMN	NA	NA	NMSU	NA	AA	AA	GG	AA	GG	AA	AA	AA	AA	GG	GG	AA	GG	GG	AA	GG	AA	AA	AA	GG	AA	AA	GG	AA	AA	GG	AA	AA	AA	AA	AA	AA	GG	GG	GG	AA	AA	AA	AA
SCM002812.1_60520623	A/T	1	60520623	+	Zunla	UMN	NA	NA	NMSU	NA	AA	AA	AA	AA	AA	AA	AA	AA	AA	AA	AA	AA	AA	AA	AA	AA	AA	AA	AA	AA	AA	AA	AA	AA	AA	AA	AT	AA	AA	AA	AA	AA	AT	AA	AA	AA	TT	AA	AA
SCM002812.1_60800213	A/T	1	60800213	+	Zunla	UMN	NA	NA	NMSU	NA	AA	AA	TT	AA	AT	AA	AA	AA	AA	TT	AT	AA	AA	TT	AA	AT	AA	AA	AA	AT	AA	TT	TT	AA	AA	TT	AA	AA	AA	AA	AA	AA	AT	AT	AT	AA	AA	AA	AA
SCM002812.1_60905883	G/A	1	60905883	+	Zunla	UMN	NA	NA	NMSU	NA	GG	GG	AA	GG	AA	GG	GG	GG	GG	AA	AA	GG	AA	AA	GG	AA	GG	GG	GG	AA	GG	AA	AA	GG	GG	AA	GG	GG	GG	GG	GG	GG	AA	AA	AA	GG	GG	GG	GG
SCM002812.1_60905953	T/C	1	60905953	+	Zunla	UMN	NA	NA	NMSU	NA	TT	TT	CC	TT	CC	TT	TT	TT	TT	CC	CC	TT	CC	CC	TT	CC	TT	TT	TT	CC	TT	CC	CC	TT	TT	CC	TT	TT	TT	TT	TT	TT	CC	CC	CC	TT	TT	TT	TT
SCM002812.1_60909326	A/G	1	60909326	+	Zunla	UMN	NA	NA	NMSU	NA	AA	AA	GG	AA	AA	AA	AA	AA	AA	GG	GG	AA	GG	GG	AA	GG	AA	AA	AA	GG	AA	GG	GG	AA	AA	GG	AA	AA	AA	AG	AA	AA	GG	GG	GG	AA	AA	AA	AA
SCM002812.1_60915500	C/G	1	60915500	+	Zunla	UMN	NA	NA	NMSU	NA	CC	CC	CC	CC	CC	CC	CC	CC	CC	CC	CC	CC	CC	CC	CC	CC	CC	CC	CC	CC	CC	CC	CC	CC	CC	CC	CC	CC	CC	CC	CC	CC	CC	CC	CC	CC	CC	CC	CC
SCM002812.1_60915829	T/C	1	60915829	+	Zunla	UMN	NA	NA	NMSU	NA	TT	TT	CC	TT	CC	TT	TT	TT	TT	CC	CC	TT	CC	CC	TT	CC	TT	TT	TT	CC	TT	CC	CC	TT	TT	CC	CC	TT	TT	TT	CC	TT	CC	CC	CC	TT	CC	TT	TT
SCM002812.1_61066457	C/T	1	61066457	+	Zunla	UMN	NA	NA	NMSU	NA	CC	CC	TT	CC	CC	CC	CC	CC	CC	TT	TT	CC	TT	TT	CC	TT	CC	CC	CC	TT	CC	TT	TT	CC	CC	TT	CC	CC	CC	CC	CC	CC	TT	TT	CC	CC	CC	CC	CC
SCM002812.1_61362952	G/C	1	61362952	+	Zunla	UMN	NA	NA	NMSU	NA	GG	GG	CC	GG	GG	GG	GG	GG	GG	GG	CC	GG	GG	CC	GG	CC	GG	GG	GG	GG	GG	GG	GG	GG	GG	CC	GG	GG	GG	GG	GG	GG	CC	GG	CC	GG	GG	GG	GG
SCM002812.1_61419285	G/A	1	61419285	+	Zunla	UMN	NA	NA	NMSU	NA	GG	GG	GG	GG	AG	GG	GG	GG	GG	AG	AG	GG	AG	GG	GG	AG	GG	GG	AG	GG	GG	AG	AG	GG	GG	AG	AG	GG	GG	GG	AG	GG	AG	AG	GG	GG	GG	GG	GG
SCM002812.1_61419292	G/A	1	61419292	+	Zunla	UMN	NA	NA	NMSU	NA	GG	GG	AG	GG	AG	GG	GG	GG	GG	AG	AG	GG	AG	GG	GG	AG	GG	GG	AG	GG	GG	AG	AG	GG	GG	AG	AG	GG	GG	GG	AG	GG	AG	AG	GG	GG	GG	GG	GG
SCM002812.1_61419301	T/C	1	61419301	+	Zunla	UMN	NA	NA	NMSU	NA	TT	TT	CT	TT	CT	TT	TT	TT	TT	CT	CT	TT	CT	TT	TT	TT	TT	TT	CT	TT	TT	CT	CT	TT	TT	CT	CT	TT	TT	TT	CT	TT	CT	CT	TT	TT	TT	TT	TT
SCM002812.1_61419418	G/T	1	61419418	+	Zunla	UMN	NA	NA	NMSU	NA	GG	GG	TT	GG	TT	GG	GG	GG	GG	TT	TT	GG	TT	TT	GG	TT	GG	GG	GG	TT	GG	TT	TT	GG	GG	TT	GG	GG	GG	GG	GG	GG	TT	TT	TT	GG	GG	GG	GG
SCM002812.1_61419430	G/T	1	61419430	+	Zunla	UMN	NA	NA	NMSU	NA	GG	GG	TT	GG	TT	GG	GG	GG	GG	TT	TT	GG	TT	TT	GG	TT	GG	GG	GG	TT	GG	TT	TT	GG	GG	TT	GG	GG	GG	GG	GG	GG	TT	TT	TT	GG	GG	GG	GG
SCM002812.1_61419567	A/T	1	61419567	+	Zunla	UMN	NA	NA	NMSU	NA	AA	AA	AT	AA	AT	AA	AA	AA	AA	AA	AT	AA	AT	AT	AA	AT	AA	AA	AT	AT	AA	AA	AT	AA	AA	AT	AT	AA	AA	AA	AT	AA	AT	AT	AT	AA	AT	AA	AA
SCM002812.1_61780098	C/T	1	61780098	+	Zunla	UMN	NA	NA	NMSU	NA	CC	CC	TT	CC	TT	CC	CC	CC	CC	TT	TT	CC	TT	TT	CC	TT	CC	CC	CC	TT	CC	TT	TT	CC	CT	TT	CC	CC	CC	CC	CC	CC	TT	TT	TT	CC	CC	CC	CC
SCM002812.1_62061013	C/G	1	62061013	+	Zunla	UMN	NA	NA	NMSU	NA	CC	CC	GG	CC	CC	CC	CC	CC	CC	CG	GG	CC	GG	GG	CC	CC	CC	CC	CC	GG	CC	GG	GG	CC	CC	CC	CC	CC	CC	CC	CC	CC	GG	GG	GG	CC	CC	CC	CC
SCM002812.1_62062166	G/A	1	62062166	+	Zunla	UMN	NA	NA	NMSU	NA	GG	GG	AA	GG	GG	GG	GG	GG	GG	AA	AA	GG	AA	AG	GG	GG	GG	GG	GG	AA	GG	AA	AA	GG	GG	GG	GG	GG	GG	GG	GG	GG	AA	AA	AA	GG	GG	GG	GG
SCM002812.1_62289109	T/C	1	62289109	+	Zunla	UMN	NA	NA	NMSU	NA	TT	TT	TT	TT	CC	TT	TT	TT	TT	TT	TT	TT	TT	TT	TT	CC	TT	TT	TT	TT	TT	CC	TT	TT	TT	CC	TT	TT	TT	TT	TT	TT	TT	TT	TT	TT	TT	TT	TT
SCM002812.1_63500631	C/T	1	63500631	+	Zunla	UMN	NA	NA	NMSU	NA	CC	CC	CC	CC	CC	CC	CC	CC	CC	CC	CC	CC	CC	CC	CC	CC	CC	CC	CC	CC	CC	CC	CC	CC	CC	CC	CC	CC	CC	CC	CC	CC	CC	CC	CC	CC	CC	CC	CC
SCM002812.1_63500697	G/A	1	63500697	+	Zunla	UMN	NA	NA	NMSU	NA	GG	GG	AA	GG	GG	GG	GG	GG	GG	GG	AA	GG	AA	AG	GG	GG	GG	GG	GG	AA	GG	GG	AA	GG	GG	GG	GG	GG	GG	GG	GG	GG	AA	AA	AG	GG	GG	GG	GG
SCM002812.1_63501540	A/T	1	63501540	+	Zunla	UMN	NA	NA	NMSU	NA	AA	AA	AA	AA	AA	AA	AA	AA	AA	AA	AA	AA	AA	AA	AA	AA	AA	AA	AA	AA	AA	AA	AA	AA	AA	AA	AA	AA	AA	AA	AA	AA	AA	AA	AA	AA	AA	AA	AA
SCM002812.1_63501782	G/A	1	63501782	+	Zunla	UMN	NA	NA	NMSU	NA	GG	GG	AA	GG	AA	GG	GG	GG	GG	AA	AA	GG	AA	AA	GG	AA	GG	GG	GG	AA	GG	AA	AA	GG	GG	AA	AA	GG	GG	GG	GG	GG	AA	AA	AA	GG	AA	GG	GG
SCM002812.1_63501787	G/C	1	63501787	+	Zunla	UMN	NA	NA	NMSU	NA	GG	GG	CC	GG	CC	GG	GG	GG	GG	CC	CC	GG	CC	CC	GG	CC	GG	GG	GG	CC	GG	CC	CC	GG	GG	CC	CC	GG	GG	GG	GG	GG	CC	CC	CC	GG	CC	GG	GG
SCM002812.1_63524079	T/A	1	63524079	+	Zunla	UMN	NA	NA	NMSU	NA	TT	TT	AA	TT	AA	TT	TT	TT	TT	AA	AA	TT	AA	AA	TT	AA	TT	TT	TT	AA	TT	AA	AA	TT	TT	AA	AA	TT	TT	TT	TT	TT	AA	AA	AA	TT	AA	TT	TT
SCM002812.1_64828949	A/G	1	64828949	+	Zunla	UMN	NA	NA	NMSU	NA	AA	AG	GG	AA	GG	AA	AA	AA	AA	GG	GG	AA	GG	GG	AA	GG	AA	AA	AA	GG	AA	GG	GG	AA	AA	GG	AA	AA	AA	AA	AA	AA	GG	GG	GG	AA	AA	AA	AA
SCM002812.1_65172657	T/C	1	65172657	+	Zunla	UMN	NA	NA	NMSU	NA	TT	TT	TT	TT	CC	TT	TT	TT	TT	CC	CC	TT	CC	CC	TT	TT	TT	TT	TT	CT	TT	TT	CC	TT	TT	TT	TT	TT	TT	TT	TT	TT	TT	CC	TT	TT	TT	TT	TT
SCM002812.1_66179583	G/C	1	66179583	+	Zunla	UMN	NA	NA	NMSU	NA	GG	GG	CC	GG	CC	GG	GG	GG	GG	CC	CC	GG	CC	CC	GG	CC	GG	GG	GG	CC	GG	CC	CC	GG	GG	CC	GG	GG	GG	GG	GG	GG	CC	CG	CC	GG	GG	GG	GG
SCM002812.1_66181973	C/A	1	66181973	+	Zunla	UMN	NA	NA	NMSU	NA	CC	CC	AA	CC	CC	CC	CC	CC	CC	CC	AA	CC	AA	AA	CC	CC	CC	CC	CC	AC	CC	CC	AA	CC	CC	CC	CC	CC	CC	CC	CC	CC	AA	AA	AA	CC	CC	CC	CC
SCM002812.1_66182019	T/A	1	66182019	+	Zunla	UMN	NA	NA	NMSU	NA	AT	TT	TT	AA	TT	TT	TT	TT	TT	TT	AA	TT	TT	TT	TT	TT	AA	TT	AA	TT	AT	TT	TT	TT	TT	TT	TT	TT	TT	AA	TT	TT	TT	TT	TT	AA	TT	TT	TT
SCM002812.1_66182734	C/A	1	66182734	+	Zunla	UMN	NA	NA	NMSU	NA	CC	CC	CC	CC	CC	CC	CC	CC	CC	CC	CC	CC	CC	CC	CC	CC	CC	CC	CC	CC	CC	CC	CC	CC	CC	CC	CC	CC	CC	CC	CC	CC	CC	CC	CC	CC	CC	CC	CC
SCM002812.1_66182831	C/T	1	66182831	+	Zunla	UMN	NA	NA	NMSU	NA	TT	CC	CC	CC	CC	CC	CC	CC	CC	CC	CC	CC	CC	CC	CC	CC	TT	CC	CT	CC	CT	CC	CT	CC	CC	CC	CC	CC	CC	TT	CC	CC	CC	CC	CC	TT	CC	CC	CC
SCM002812.1_66193410	A/C	1	66193410	+	Zunla	UMN	NA	NA	NMSU	NA	AA	AA	CC	AA	CC	AA	AA	AA	AA	CC	CC	AA	CC	CC	AA	CC	AA	AA	AA	CC	AA	CC	CC	AA	AA	CC	AA	AA	AA	AA	AA	AA	CC	CC	CC	AA	AA	AA	AA
SCM002812.1_66193788	A/T	1	66193788	+	Zunla	UMN	NA	NA	NMSU	NA	AA	AA	AA	AA	AA	AA	AA	AA	AA	AA	AA	AA	AA	AA	AA	AA	AA	AA	AA	AA	AA	AA	AA	AA	AA	AA	AA	AA	AA	AA	AA	AA	AA	AA	AA	AA	AA	AA	AA
SCM002812.1_66193801	C/T	1	66193801	+	Zunla	UMN	NA	NA	NMSU	NA	TT	CC	TT	TT	TT	CC	CC	CC	CC	TT	TT	CC	TT	TT	CC	TT	TT	CC	TT	TT	TT	TT	TT	CC	CC	TT	TT	CC	CC	TT	CC	CC	TT	TT	TT	CT	TT	CC	CC
SCM002812.1_66306240	A/G	1	66306240	+	Zunla	UMN	NA	NA	NMSU	NA	AA	AA	GG	AA	AA	AA	AA	AA	AA	AA	GG	AA	GG	GG	AA	AA	AA	AA	AA	AG	AA	GG	AG	AA	AA	AA	AA	AA	AA	AA	AA	AA	AA	AG	GG	AA	AA	AA	AA
SCM002812.1_66530684	G/A	1	66530684	+	Zunla	UMN	NA	NA	NMSU	NA	AG	GG	GG	AG	GG	AG	GG	AG	AG	AG	AG	AG	AG	GG	AG	AA	GG	AG	GG	AG	AG	AA	GG	AG	AG	AG	AG	AG	GG	AG	AG	AG	GG	AG	GG	GG	GG	AG	GG
SCM002812.1_68072321	A/T	1	68072321	+	Zunla	UMN	NA	NA	NMSU	NA	AA	AA	TT	AA	TT	AA	AA	AA	AA	TT	TT	AA	TT	TT	AA	TT	AA	AA	AA	TT	AA	TT	TT	AA	AA	TT	AA	AT	AA	AA	AA	AA	TT	TT	TT	AA	AA	AA	AA
SCM002812.1_68258621	G/A	1	68258621	+	Zunla	UMN	NA	NA	NMSU	NA	GG	GG	AA	GG	AA	GG	GG	GG	GG	AA	AA	GG	AA	AA	GG	AA	GG	GG	AA	AA	GG	AG	AA	GG	GG	AA	AA	GG	GG	GG	GG	GG	AA	AA	AA	GG	AA	GG	GG
SCM002812.1_68814963	G/T	1	68814963	+	Zunla	UMN	NA	NA	NMSU	NA	GG	GG	GG	GG	GG	GG	GG	GG	GG	GG	GG	GG	GG	GG	TT	GG	TT	GG	GG	GG	GG	GG	GG	GG	GG	GG	GG	GG	TT	TT	GG	GG	GG	GG	GG	TT	GG	TT	GG
SCM002812.1_69200711	C/A	1	69200711	+	Zunla	UMN	NA	NA	NMSU	NA	CC	CC	CC	AC	CC	AC	CC	CC	CC	CC	AC	CC	CC	CC	AC	CC	AC	AC	CC	CC	CC	CC	CC	CC	CC	CC	CC	CC	CC	AC	CC	AC	CC	CC	CC	AC	AC	AC	AC
SCM002812.1_69200938	T/A	1	69200938	+	Zunla	UMN	NA	NA	NMSU	NA	TT	TT	TT	AT	TT	TT	TT	TT	TT	TT	TT	TT	TT	TT	TT	TT	AT	TT	TT	TT	AT	TT	TT	TT	TT	TT	TT	TT	TT	AT	TT	AT	TT	TT	TT	AT	TT	AT	AT
SCM002812.1_69259125	A/C	1	69259125	+	Zunla	UMN	NA	NA	NMSU	NA	AA	AC	AA	AA	AA	AA	CC	CC	AC	AA	AA	AC	AA	AA	CC	AA	AA	AA	AA	AA	CC	AA	AA	AC	CC	AA	AA	AC	AA	AA	AA	AA	AA	AA	AA	AA	AA	AA	AA
SCM002812.1_69348553	A/T	1	69348553	+	Zunla	UMN	NA	NA	NMSU	NA	AA	AA	AA	TT	AA	TT	AA	AA	AA	AA	AA	AA	AA	AA	TT	AA	TT	TT	AA	AA	AT	AA	AA	AA	AA	AA	AA	AA	TT	TT	AA	TT	AA	AA	AA	TT	AA	TT	TT
SCM002812.1_69363711	C/T	1	69363711	+	Zunla	UMN	NA	NA	NMSU	NA	CC	CC	CC	TT	CC	TT	CC	CC	CC	CC	CC	CC	CC	CC	TT	CC	TT	TT	CC	CC	CT	CC	CC	CC	CC	CC	CC	CC	TT	TT	CC	TT	CC	CC	CC	TT	CC	TT	TT
SCM002812.1_69363769	G/A	1	69363769	+	Zunla	UMN	NA	NA	NMSU	NA	GG	GG	GG	AA	GG	AA	GG	GG	GG	GG	GG	GG	GG	GG	AA	GG	AA	AA	GG	GG	AG	GG	GG	GG	GG	GG	GG	GG	AA	AA	GG	AA	GG	GG	GG	AA	GG	AA	AA
SCM002812.1_69579264	C/T	1	69579264	+	Zunla	UMN	NA	NA	NMSU	NA	CC	CC	CC	CT	CC	CC	CC	CC	CC	CT	CC	CC	CC	CC	CC	CC	CT	CT	CC	CC	CT	CC	CC	CC	CC	CC	CC	CC	CT	CT	CC	CC	CC	CC	CC	CT	CC	CT	CT
SCM002812.1_69873025	T/G	1	69873025	+	Zunla	UMN	NA	NA	NMSU	NA	TT	TT	TT	TT	GG	TT	TT	TT	TT	GG	TT	TT	TT	TT	TT	GG	TT	TT	TT	GG	TT	TT	TT	TT	TT	GG	GG	TT	TT	TT	TT	TT	TT	TT	TT	TT	GG	TT	TT
SCM002812.1_69873639	C/T	1	69873639	+	Zunla	UMN	NA	NA	NMSU	NA	CC	CC	CC	CC	TT	CC	CC	CC	CC	TT	CC	CC	CC	CC	CC	TT	CC	CC	CC	CT	CC	CC	CC	CC	CC	TT	TT	CC	CC	CC	CC	CC	CC	CC	CC	CC	TT	CC	CC
SCM002812.1_71040383	G/A	1	71040383	+	Zunla	UMN	NA	NA	NMSU	NA	GG	GG	AA	GG	GG	GG	GG	AG	GG	GG	GG	GG	AA	AA	GG	AA	GG	GG	GG	AG	GG	GG	AA	GG	GG	GG	GG	GG	GG	GG	GG	GG	AA	AA	AA	GG	GG	GG	GG
SCM002812.1_71399016	T/G	1	71399016	+	Zunla	UMN	NA	NA	NMSU	NA	TT	TT	TT	TT	TT	TT	TT	TT	TT	TT	TT	TT	TT	TT	TT	TT	TT	TT	TT	TT	TT	TT	TT	TT	TT	TT	TT	TT	TT	TT	TT	TT	TT	TT	TT	TT	TT	TT	TT
SCM002812.1_71406747	G/C	1	71406747	+	Zunla	UMN	NA	NA	NMSU	NA	GG	GG	CC	GG	CC	GG	GG	GG	GG	CC	CC	GG	CC	CC	GG	CC	GG	GG	CC	CC	GG	CC	CC	GG	GG	CC	CC	GG	GG	GG	GG	GG	CC	CC	CC	GG	CC	GG	GG
SCM002812.1_71418828	T/G	1	71418828	+	Zunla	UMN	NA	NA	NMSU	NA	TT	TT	TT	TT	TT	TT	TT	TT	TT	TT	TT	TT	TT	TT	TT	TT	TT	TT	TT	TT	TT	TT	TT	TT	TT	TT	TT	TT	TT	TT	TT	TT	TT	TT	TT	TT	TT	TT	TT
SCM002812.1_71903479	A/G	1	71903479	+	Zunla	UMN	NA	NA	NMSU	NA	AA	AA	AA	AA	AA	AA	AA	AA	AA	AA	AA	AA	AA	AA	AA	AA	AA	AA	AA	AA	AA	AA	AA	AA	AA	AA	GG	AA	AA	AA	AA	AA	AA	AA	AA	AA	GG	AA	AA
SCM002812.1_71939564	C/T	1	71939564	+	Zunla	UMN	NA	NA	NMSU	NA	CC	CC	TT	CC	TT	CC	CC	CC	CC	TT	TT	CC	TT	TT	CC	TT	CC	CC	CC	TT	CC	TT	TT	CC	CC	TT	CC	CC	CC	CC	CC	CC	TT	TT	TT	CC	CC	CC	CC
SCM002812.1_71951946	C/T	1	71951946	+	Zunla	UMN	NA	NA	NMSU	NA	CC	CC	TT	CC	CC	CC	CC	CC	CC	CC	TT	CC	TT	TT	CC	CC	CC	CC	CC	TT	CC	CC	TT	CC	CC	CC	CC	CC	CC	CC	CC	CC	TT	TT	TT	CC	CC	CC	CC
SCM002812.1_71953956	C/A	1	71953956	+	Zunla	UMN	NA	NA	NMSU	NA	AA	CC	CC	CC	CC	CC	CC	CC	CC	CC	CC	CC	CC	CC	AA	CC	AA	CC	CC	CC	CC	CC	CC	CC	CC	AC	CC	CC	CC	AA	CC	CC	CC	CC	CC	AA	CC	CC	CC
SCM002812.1_71954175	G/C	1	71954175	+	Zunla	UMN	NA	NA	NMSU	NA	GG	GG	CC	GG	CC	GG	GG	GG	GG	CC	CC	GG	CC	CC	GG	CC	GG	GG	GG	CC	GG	CC	CC	GG	GG	CC	GG	GG	GG	GG	GG	GG	CC	CC	CC	GG	GG	GG	GG
SCM002812.1_72205968	T/G	1	72205968	+	Zunla	UMN	NA	NA	NMSU	NA	TT	TT	TT	GG	TT	GG	TT	TT	TT	TT	TT	GG	TT	TT	TT	TT	TT	GG	TT	TT	GG	TT	TT	TT	TT	TT	TT	TT	TT	TT	TT	TT	TT	TT	TT	TT	TT	TT	GG
SCM002812.1_72548627	A/C	1	72548627	+	Zunla	UMN	NA	NA	NMSU	NA	CC	CC	AA	AA	AA	AA	CC	CC	CC	AA	AA	AA	AA	AA	CC	AA	CC	AA	AA	AA	AC	AA	AA	CC	CC	AA	AA	CC	CC	CC	CC	CC	AA	AA	AA	CC	AA	CC	AA
SCM002812.1_72550458	C/A	1	72550458	+	Zunla	UMN	NA	NA	NMSU	NA	AA	AA	CC	CC	CC	CC	AA	AA	AA	CC	CC	CC	CC	CC	CC	CC	AA	CC	CC	CC	AC	CC	CC	AA	AA	CC	CC	AA	AA	AA	AA	AA	CC	CC	CC	AA	CC	AA	CC
SCM002812.1_72743405	G/A	1	72743405	+	Zunla	UMN	NA	NA	NMSU	NA	GG	AA	GG	GG	AG	GG	AA	AA	AA	GG	GG	GG	AA	GG	GG	GG	AA	GG	GG	GG	AG	GG	GG	AA	AA	GG	GG	AA	AA	AA	AA	AA	GG	GG	GG	AA	GG	AA	GG
SCM002812.1_72840672	A/G	1	72840672	+	Zunla	UMN	NA	NA	NMSU	NA	AA	AA	GG	AA	GG	AA	AA	AA	AA	GG	GG	AA	GG	GG	AA	GG	AA	AA	AA	GG	AA	GG	GG	AA	AA	GG	AA	AA	AA	AA	AA	AA	GG	GG	GG	AA	AA	AA	AA
SCM002812.1_74623890	A/C	1	74623890	+	Zunla	UMN	NA	NA	NMSU	NA	AA	AA	CC	AA	CC	AA	AA	AA	AA	CC	CC	AA	CC	CC	CC	CC	CC	AA	CC	CC	AA	CC	CC	AA	CC	CC	CC	AA	AA	CC	AA	AA	CC	AC	CC	CC	CC	AA	AA
SCM002812.1_74623962	C/A	1	74623962	+	Zunla	UMN	NA	NA	NMSU	NA	CC	CC	CC	CC	CC	CC	CC	CC	CC	CC	CC	CC	CC	CC	CC	CC	CC	CC	CC	CC	CC	CC	CC	CC	CC	CC	CC	CC	CC	CC	CC	CC	CC	CC	CC	CC	CC	CC	CC
SCM002812.1_74624008	C/T	1	74624008	+	Zunla	UMN	NA	NA	NMSU	NA	CC	CC	CC	CC	CC	CC	CC	CC	CT	CC	CC	CC	CC	CC	TT	CC	CT	CC	CT	CC	CC	CC	CC	CC	TT	CC	CC	CC	CC	TT	CC	CC	CC	CC	CC	TT	CC	CC	CC
SCM002812.1_74692804	T/A	1	74692804	+	Zunla	UMN	NA	NA	NMSU	NA	TT	TT	AA	TT	AA	TT	TT	TT	TT	AA	AA	TT	AA	AA	TT	AA	TT	TT	AT	AA	TT	AA	AA	TT	TT	AA	TT	TT	TT	TT	TT	TT	AA	AA	AA	TT	TT	TT	TT
SCM002812.1_76158210	A/C	1	76158210	+	Zunla	UMN	NA	NA	NMSU	NA	AA	AA	CC	AA	CC	AA	AA	AA	AA	CC	CC	AA	CC	CC	AA	CC	AA	AA	AA	CC	AA	CC	CC	AA	AA	CC	AA	AA	AA	AA	AA	AA	CC	CC	CC	AA	AA	AA	AA
SCM002812.1_76158418	C/T	1	76158418	+	Zunla	UMN	NA	NA	NMSU	NA	CC	CC	CC	CC	CC	CC	CC	CC	CC	CC	CC	CC	CC	CC	CC	CC	CC	CC	CC	CC	CC	TT	CC	CC	CC	CC	CC	CC	CC	CC	CC	CT	CC	CC	CC	CC	CC	CC	CC
SCM002812.1_76158996	G/A	1	76158996	+	Zunla	UMN	NA	NA	NMSU	NA	GG	GG	GG	GG	GG	GG	GG	GG	GG	GG	GG	GG	GG	GG	GG	GG	GG	GG	GG	GG	GG	AA	GG	GG	GG	GG	GG	GG	GG	GG	GG	GG	GG	GG	GG	GG	GG	GG	GG
SCM002812.1_76416401	T/A	1	76416401	+	Zunla	UMN	NA	NA	NMSU	NA	TT	TT	AA	TT	AA	TT	TT	TT	TT	AA	AA	TT	AA	AA	TT	AA	TT	TT	TT	AA	TT	AA	AA	TT	TT	AA	TT	TT	TT	TT	TT	TT	AA	AA	AA	TT	TT	TT	TT
SCM002812.1_76416419	A/G	1	76416419	+	Zunla	UMN	NA	NA	NMSU	NA	AA	AA	GG	AA	GG	AA	AA	AA	AA	AA	GG	AA	GG	AG	AA	AA	AA	AA	AA	GG	AA	GG	GG	AA	AA	AA	AA	AA	AA	AA	AA	AA	AG	GG	GG	AA	AA	AA	AA
SCM002812.1_77441794	G/T	1	77441794	+	Zunla	UMN	NA	NA	NMSU	NA	GG	GG	TT	GG	TT	GG	GG	GG	GG	TT	TT	GG	TT	TT	GG	TT	GG	GG	GG	TT	GG	TT	TT	GG	GG	TT	GT	GG	GG	GG	GG	GG	TT	TT	TT	GG	TT	GG	GG
SCM002812.1_77441813	G/A	1	77441813	+	Zunla	UMN	NA	NA	NMSU	NA	GG	AA	GG	AA	GG	AA	GG	GG	GG	GG	GG	GG	GG	GG	GG	GG	GG	AG	GG	GG	AA	GG	GG	GG	GG	GG	GG	GG	GG	GG	GG	GG	GG	GG	GG	GG	GG	GG	AA
SCM002812.1_77909782	T/A	1	77909782	+	Zunla	UMN	NA	NA	NMSU	NA	TT	TT	AA	TT	AA	TT	TT	TT	TT	AT	AA	TT	AA	AT	TT	TT	TT	TT	TT	AA	TT	AA	AA	TT	TT	AA	AT	TT	TT	TT	TT	TT	AA	AA	AA	TT	TT	TT	TT
SCM002812.1_77919925	C/T	1	77919925	+	Zunla	UMN	NA	NA	NMSU	NA	CC	CC	TT	CC	TT	CC	CC	CC	CC	TT	TT	CC	TT	TT	CC	CC	CC	CC	CC	TT	CC	TT	TT	CC	CC	TT	CC	CC	CC	CC	CC	CC	TT	TT	TT	CC	CC	CC	CC
SCM002812.1_78184107	G/A	1	78184107	+	Zunla	UMN	NA	NA	NMSU	NA	GG	GG	AA	GG	GG	GG	GG	GG	GG	GG	GG	GG	AA	AA	GG	GG	GG	GG	GG	AG	GG	GG	AA	GG	GG	GG	GG	GG	GG	GG	GG	GG	AA	AA	AA	GG	GG	GG	GG
SCM002812.1_78210992	G/T	1	78210992	+	Zunla	UMN	NA	NA	NMSU	NA	GG	GG	TT	GG	TT	GG	GG	GG	GG	TT	TT	GG	TT	TT	GG	TT	GG	GG	GT	TT	GG	TT	TT	GG	GG	TT	GG	GG	GG	GG	GG	GG	TT	TT	TT	GG	TT	GG	GG
SCM002812.1_78848036	G/A	1	78848036	+	Zunla	UMN	NA	NA	NMSU	NA	GG	GG	AA	GG	AA	GG	GG	GG	GG	AA	AA	GG	AA	AA	GG	AA	GG	GG	GG	AA	GG	AA	AA	GG	GG	AA	GG	GG	GG	GG	GG	GG	AA	AA	AA	GG	GG	GG	GG
SCM002812.1_81389779	G/A	1	81389779	+	Zunla	UMN	NA	NA	NMSU	NA	GG	GG	AA	GG	AA	GG	GG	GG	GG	AA	AA	GG	AA	AG	GG	GG	GG	GG	GG	AA	GG	AA	AA	GG	GG	AA	GG	GG	GG	GG	GG	GG	AA	AA	AG	GG	GG	GG	GG
SCM002812.1_81392303	A/G	1	81392303	+	Zunla	UMN	NA	NA	NMSU	NA	AA	AA	AA	AA	AG	AA	AA	AA	AA	AA	AA	AA	AA	AA	AA	AA	AA	AA	AA	AA	AA	AA	AA	AA	AA	AA	AG	AA	AA	AA	AA	AA	AA	AA	AA	AA	GG	AA	AA
SCM002812.1_81908213	C/G	1	81908213	+	Zunla	UMN	NA	NA	NMSU	NA	CC	CC	GG	CC	GG	CC	CC	CC	CC	GG	GG	CC	GG	GG	CC	CC	CC	CC	CC	GG	CC	GG	GG	CC	CC	GG	CC	CC	CC	CC	CC	CC	GG	GG	GG	CC	CC	CC	CC
SCM002812.1_82400096	G/A	1	82400096	+	Zunla	UMN	NA	NA	NMSU	NA	GG	GG	AA	GG	AA	GG	GG	GG	GG	AA	AA	GG	AA	AA	GG	GG	GG	GG	GG	AA	GG	AA	AA	GG	GG	AA	GG	GG	GG	GG	GG	GG	AA	AA	AA	GG	GG	GG	GG
SCM002812.1_83472226	T/A	1	83472226	+	Zunla	UMN	NA	NA	NMSU	NA	TT	TT	TT	TT	TT	TT	TT	TT	TT	TT	TT	TT	TT	TT	TT	TT	TT	TT	TT	TT	TT	TT	TT	TT	TT	TT	TT	TT	TT	TT	TT	TT	TT	TT	TT	TT	TT	TT	TT
SCM002812.1_83827413	T/C	1	83827413	+	Zunla	UMN	NA	NA	NMSU	NA	TT	TT	CC	TT	CT	TT	TT	TT	TT	CC	CC	TT	CC	CC	TT	TT	TT	TT	TT	CC	TT	CC	CC	TT	TT	CC	TT	TT	TT	TT	TT	TT	CT	CC	CC	TT	TT	TT	TT
SCM002812.1_84245153	C/G	1	84245153	+	Zunla	UMN	NA	NA	NMSU	NA	CC	CC	GG	CC	GG	CC	CC	CC	CC	GG	GG	CC	GG	CC	CC	CC	CC	CC	CC	GG	CC	CC	GG	CC	CC	GG	CG	CC	CC	CC	CC	CC	GG	GG	GG	CC	GG	CC	CC
SCM002812.1_84920770	C/T	1	84920770	+	Zunla	UMN	NA	NA	NMSU	NA	CC	CC	CC	CC	CC	CC	CC	CC	CC	CC	CC	CC	CC	CC	CC	CC	CC	CC	CC	CC	CC	CC	CC	CC	CC	CC	CC	CC	CC	CC	CC	CC	CC	CC	CC	CC	CC	CC	CC
SCM002812.1_85479866	T/C	1	85479866	+	Zunla	UMN	NA	NA	NMSU	NA	TT	TT	CC	TT	TT	TT	TT	TT	TT	TT	CC	TT	CC	CC	TT	TT	TT	TT	TT	CC	TT	TT	CC	TT	TT	TT	TT	TT	TT	TT	TT	TT	CC	CC	CC	TT	TT	TT	TT
SCM002812.1_86256111	T/G	1	86256111	+	Zunla	UMN	NA	NA	NMSU	NA	TT	TT	GG	TT	GG	TT	TT	TT	TT	GG	GG	TT	GG	GG	TT	TT	TT	TT	GG	GG	TT	GG	GG	TT	TT	GG	GT	TT	TT	TT	TT	TT	GG	GG	GG	TT	GG	TT	TT
SCM002812.1_91903587	T/C	1	91903587	+	Zunla	UMN	NA	NA	NMSU	NA	TT	TT	CC	TT	TT	TT	TT	TT	TT	TT	CC	TT	CC	CC	TT	TT	TT	TT	TT	CC	TT	TT	TT	TT	TT	TT	TT	TT	TT	TT	TT	TT	CC	CC	CC	TT	TT	TT	TT
SCM002812.1_93667610	T/C	1	93667610	+	Zunla	UMN	NA	NA	NMSU	NA	TT	TT	CC	TT	TT	TT	TT	TT	TT	TT	CT	TT	CC	CC	TT	TT	TT	TT	TT	CC	TT	TT	TT	TT	TT	TT	TT	TT	TT	TT	TT	TT	CC	CC	CC	TT	TT	TT	TT
SCM002812.1_94138542	G/C	1	94138542	+	Zunla	UMN	NA	NA	NMSU	NA	GG	GG	CC	GG	CC	GG	GG	GG	GG	CC	CC	GG	CC	CC	CC	CC	GG	GG	GG	CG	GG	CC	CC	GG	GG	CC	CG	GG	GG	GG	GG	GG	CC	CC	CC	GG	CC	GG	GG
SCM002812.1_94697079	C/T	1	94697079	+	Zunla	UMN	NA	NA	NMSU	NA	CC	CC	TT	CC	CC	CC	CC	CC	CC	CC	TT	CC	TT	TT	CC	CC	CC	CC	CC	TT	CC	CC	TT	CC	CC	CC	CC	CC	CC	CC	CC	CC	TT	TT	TT	CC	CC	CC	CC
SCM002812.1_94697085	T/A	1	94697085	+	Zunla	UMN	NA	NA	NMSU	NA	TT	TT	AA	TT	AA	TT	TT	TT	TT	AA	AA	TT	AA	AA	TT	AA	TT	TT	TT	AA	TT	AA	AA	TT	TT	AA	AT	TT	TT	TT	TT	TT	AA	AA	AA	TT	AA	TT	TT
SCM002812.1_96187494	A/C	1	96187494	+	Zunla	UMN	NA	NA	NMSU	NA	AC	AC	AA	AC	AC	AA	AC	AC	AC	AC	AA	AC	AA	AA	AA	AA	AA	AA	AA	AA	AA	AA	AA	AC	AC	AC	AC	AC	AC	AA	AC	AA	AA	AA	AA	AC	AA	AA	AC
SCM002812.1_96434471	T/C	1	96434471	+	Zunla	UMN	NA	NA	NMSU	NA	TT	TT	CC	TT	TT	TT	TT	TT	TT	TT	CC	TT	CC	CC	TT	TT	TT	TT	TT	CC	TT	CC	CC	TT	TT	TT	TT	TT	TT	TT	TT	TT	CC	CT	CC	TT	TT	TT	TT
SCM002812.1_96703357	T/C	1	96703357	+	Zunla	UMN	NA	NA	NMSU	NA	TT	TT	CC	TT	CC	TT	TT	TT	TT	CC	CC	TT	CC	CC	TT	CC	TT	TT	TT	CC	TT	CC	CC	TT	TT	CC	TT	TT	TT	TT	TT	TT	CC	CC	CC	TT	TT	TT	TT
SCM002812.1_96703362	A/G	1	96703362	+	Zunla	UMN	NA	NA	NMSU	NA	AA	AA	GG	AA	GG	AA	AA	AA	AA	GG	GG	AA	GG	GG	AA	GG	AA	AA	GG	GG	AA	GG	GG	AA	AA	GG	GG	AA	AA	AA	AA	AA	GG	GG	GG	AA	GG	AA	AA
SCM002812.1_96767512	T/G	1	96767512	+	Zunla	UMN	NA	NA	NMSU	NA	TT	TT	GG	TT	GG	TT	TT	TT	TT	GG	GG	TT	GG	GG	TT	GG	TT	TT	TT	GT	TT	GG	GG	TT	TT	GG	TT	TT	TT	TT	TT	TT	GG	GG	GG	TT	TT	TT	TT
SCM002812.1_97242863	A/C	1	97242863	+	Zunla	UMN	NA	NA	NMSU	NA	AA	AA	CC	AA	CC	AA	AA	AA	AA	CC	CC	AA	AC	CC	AA	CC	AA	AA	AA	CC	AA	CC	CC	AA	AA	CC	AC	AA	AA	AA	AA	AA	CC	CC	CC	AA	CC	AA	AA
SCM002812.1_97533766	C/A	1	97533766	+	Zunla	UMN	NA	NA	NMSU	NA	CC	CC	AC	CC	AA	CC	CC	CC	CC	AA	AA	CC	AA	AA	CC	AA	CC	CC	CC	AA	CC	AA	AC	CC	CC	AA	CC	CC	CC	CC	CC	CC	AC	AA	AA	CC	CC	CC	CC
SCM002812.1_99420442	A/G	1	99420442	+	Zunla	UMN	NA	NA	NMSU	NA	AA	AA	GG	AA	GG	AA	AA	AA	AA	GG	AG	AA	GG	AG	AA	GG	AA	AA	AA	GG	AA	GG	GG	AA	AA	GG	AA	AA	AA	AA	AA	AA	GG	GG	GG	AA	AA	AA	AA
SCM002812.1_99420709	T/A	1	99420709	+	Zunla	UMN	NA	NA	NMSU	NA	TT	TT	TT	TT	TT	TT	AA	AA	AA	TT	TT	AA	TT	TT	TT	TT	TT	TT	TT	TT	TT	TT	TT	AA	TT	TT	TT	TT	TT	TT	TT	TT	TT	TT	TT	TT	TT	TT	TT
SCM002812.1_99420713	A/C	1	99420713	+	Zunla	UMN	NA	NA	NMSU	NA	AA	AA	CC	AA	CC	AA	AA	AA	AA	CC	AC	AA	CC	CC	AA	CC	AA	AA	AA	CC	AA	CC	CC	AA	AA	CC	AA	AA	AA	AA	AA	AA	CC	CC	CC	AA	AA	AA	AA
SCM002812.1_100494045	C/T	1	100494045	+	Zunla	UMN	NA	NA	NMSU	NA	CC	CC	CC	CC	CC	CC	TT	CC	CC	CC	CC	CC	CC	CC	CC	CC	CC	CC	CC	CC	CC	CC	CC	CC	CC	CC	CC	CC	CC	CC	CC	CC	CC	CC	CC	CC	CC	CC	CC
SCM002812.1_102167495	C/T	1	102167495	+	Zunla	UMN	NA	NA	NMSU	NA	CC	CC	CC	CC	CC	CC	CC	CC	CC	CC	CC	CC	CC	CC	TT	CC	TT	CC	CC	CC	CC	CC	CC	CC	CC	CC	CC	CC	CC	TT	CC	TT	CC	CC	CC	TT	CC	CC	CC
SCM002812.1_102178397	C/G	1	102178397	+	Zunla	UMN	NA	NA	NMSU	NA	CC	CG	GG	CC	GG	CC	CC	CC	CC	GG	GG	CC	GG	GG	CC	GG	CC	CC	CC	GG	CC	GG	GG	CC	CC	GG	CC	CC	CC	CC	CC	CC	GG	GG	GG	CC	CC	CC	CC
SCM002812.1_102351515	A/T	1	102351515	+	Zunla	UMN	NA	NA	NMSU	NA	TT	TT	AA	AT	AA	TT	TT	TT	TT	AA	AA	TT	AA	AA	AA	AA	AA	TT	TT	AA	TT	AA	AA	TT	AT	AA	TT	TT	AT	AA	TT	AA	AA	AA	AA	AA	AA	TT	TT
SCM002812.1_105718177	T/A	1	105718177	+	Zunla	UMN	NA	NA	NMSU	NA	TT	TT	TT	TT	TT	TT	TT	TT	TT	TT	TT	TT	TT	TT	TT	TT	TT	TT	TT	TT	TT	TT	TT	TT	TT	TT	TT	TT	TT	TT	TT	TT	TT	TT	TT	TT	TT	TT	TT
SCM002812.1_106226083	C/A	1	106226083	+	Zunla	UMN	NA	NA	NMSU	NA	CC	CC	CC	CC	CC	CC	CC	CC	CC	CC	CC	CC	CC	CC	CC	CC	CC	CC	CC	CC	CC	AA	CC	CC	CC	CC	CC	CC	CC	CC	CC	CC	CC	CC	CC	CC	CC	CC	CC
SCM002812.1_106226159	C/T	1	106226159	+	Zunla	UMN	NA	NA	NMSU	NA	CC	CC	CC	CC	CC	CC	CC	CC	CC	CC	CC	CC	CC	CC	TT	CC	TT	CC	CC	CC	CC	CC	CC	CC	CC	CC	CC	CC	CC	TT	CC	TT	CC	CC	CC	TT	CC	CC	CC
SCM002812.1_108072605	T/C	1	108072605	+	Zunla	UMN	NA	NA	NMSU	NA	TT	TT	TT	TT	TT	TT	TT	TT	TT	TT	TT	TT	TT	TT	CC	TT	CC	TT	TT	TT	TT	TT	TT	TT	TT	TT	TT	TT	TT	CC	TT	TT	TT	TT	TT	CC	TT	TT	TT
SCM002812.1_111910463	T/C	1	111910463	+	Zunla	UMN	NA	NA	NMSU	NA	TT	TT	CC	TT	CC	TT	TT	TT	TT	CC	CC	TT	CC	CC	CT	CC	TT	TT	CC	CC	TT	CC	CC	TT	TT	CC	CT	TT	TT	TT	TT	CT	CC	CC	CT	TT	CC	TT	TT
SCM002812.1_111982613	G/A	1	111982613	+	Zunla	UMN	NA	NA	NMSU	NA	GG	GG	AA	GG	AA	GG	GG	GG	GG	AA	AA	GG	AA	AA	GG	AA	GG	GG	GG	AA	GG	AA	AA	GG	GG	AA	GG	GG	GG	GG	GG	GG	AA	AA	AG	GG	GG	GG	GG
SCM002812.1_111982643	C/T	1	111982643	+	Zunla	UMN	NA	NA	NMSU	NA	CC	CC	CC	CC	TT	CC	CC	CC	CC	TT	CC	CC	CC	CC	TT	TT	CC	CC	CT	CC	CC	CC	CC	CC	CC	TT	CC	CC	CC	CC	CC	CC	CC	CC	CC	CC	CC	CC	CC
SCM002812.1_112585620	A/G	1	112585620	+	Zunla	UMN	NA	NA	NMSU	NA	AA	AA	GG	AA	GG	AA	AA	AA	AG	GG	GG	AA	GG	GG	GG	GG	GG	AA	AA	GG	AA	GG	GG	AA	AA	GG	AA	AA	AA	GG	AA	AA	GG	GG	GG	GG	AA	AA	AA
SCM002812.1_112804151	A/G	1	112804151	+	Zunla	UMN	NA	NA	NMSU	NA	AA	AA	GG	AA	AA	AA	AA	AA	AA	AA	AA	AA	AG	GG	AA	AG	AA	AA	AA	GG	AA	AA	AA	AA	AA	AA	AA	AA	AA	AA	AA	AA	AA	AA	GG	AA	AA	AA	AA
SCM002812.1_113455918	C/T	1	113455918	+	Zunla	UMN	NA	NA	NMSU	NA	CC	TT	CC	TT	CC	TT	TT	TT	TT	CC	CC	CC	CC	CC	CC	CC	CC	TT	CC	CC	CT	CC	CC	TT	CC	CC	CC	TT	CC	CC	CC	CC	CC	CC	CC	CC	CC	CC	TT
SCM002812.1_115895892	C/T	1	115895892	+	Zunla	UMN	NA	NA	NMSU	NA	CC	CC	CC	CC	CC	CC	CC	CC	CC	CC	CC	CC	CC	CC	TT	CC	TT	CC	CC	CC	CC	CC	CC	CC	CC	CC	CC	CC	CC	TT	CC	TT	CC	CC	CC	TT	CC	CC	CC
SCM002812.1_119060592	A/G	1	119060592	+	Zunla	UMN	NA	NA	NMSU	NA	AA	AA	AA	AA	AA	AA	AA	AA	AA	AA	AA	AA	AA	AA	GG	AA	GG	AA	AA	AA	AA	AA	AA	AA	AA	AA	AA	AA	AA	GG	AA	GG	AA	AA	AA	GG	AA	AA	AA
SCM002812.1_119688161	G/C	1	119688161	+	Zunla	UMN	NA	NA	NMSU	NA	CC	GG	GG	GG	GG	GG	GG	GG	GG	GG	GG	CC	GG	GG	GG	GG	GG	GG	GG	GG	CG	GG	GG	GG	CC	GG	CG	GG	CC	GG	CC	GG	GG	GG	GG	GG	GG	CC	GG
SCM002812.1_119985726	T/C	1	119985726	+	Zunla	UMN	NA	NA	NMSU	NA	TT	TT	TT	TT	TT	TT	TT	TT	TT	TT	TT	TT	TT	TT	CC	TT	CC	TT	TT	TT	TT	TT	TT	TT	TT	TT	TT	TT	TT	CC	TT	CC	TT	TT	TT	CC	TT	TT	TT
SCM002812.1_119985742	C/A	1	119985742	+	Zunla	UMN	NA	NA	NMSU	NA	CC	CC	CC	CC	CC	CC	CC	CC	CC	CC	CC	CC	CC	CC	AA	CC	AA	CC	CC	CC	CC	CC	CC	CC	CC	CC	CC	CC	CC	AA	CC	AA	CC	CC	CC	AA	CC	CC	CC
SCM002812.1_120648786	A/G	1	120648786	+	Zunla	UMN	NA	NA	NMSU	NA	AA	AA	AA	AA	AA	AA	AA	AA	AA	AA	AA	AA	AA	AA	AA	AA	AA	AA	AA	AA	AA	AA	AA	AA	AA	AA	AA	AA	AA	AA	AA	AA	AA	AA	AA	AA	AA	AA	AA
SCM002812.1_123307036	T/A	1	123307036	+	Zunla	UMN	NA	NA	NMSU	NA	TT	TT	TT	TT	TT	TT	TT	TT	TT	TT	TT	TT	TT	TT	TT	TT	TT	TT	TT	TT	TT	TT	TT	TT	TT	TT	TT	TT	TT	TT	TT	TT	TT	TT	TT	TT	TT	TT	TT
SCM002812.1_124984960	C/A	1	124984960	+	Zunla	UMN	NA	NA	NMSU	NA	CC	CC	AA	CC	AA	CC	CC	CC	CC	AA	AA	CC	AA	AA	CC	AA	CC	CC	CC	AA	CC	AA	AA	CC	CC	AA	CC	CC	CC	CC	CC	CC	AA	AA	AA	CC	CC	AC	CC
SCM002812.1_124985108	G/A	1	124985108	+	Zunla	UMN	NA	NA	NMSU	NA	AG	GG	AA	GG	AA	GG	GG	GG	GG	AA	AA	GG	AA	AA	GG	AA	GG	AG	GG	AA	GG	AA	AA	GG	GG	AA	GG	GG	GG	GG	GG	GG	AA	AA	AA	GG	GG	GG	GG
SCM002812.1_125723093	C/T	1	125723093	+	Zunla	UMN	NA	NA	NMSU	NA	CC	CC	TT	CC	TT	CC	CC	CC	CC	TT	TT	CC	TT	TT	CC	TT	CC	CC	CC	TT	CC	TT	TT	CC	CC	TT	CC	CC	CC	CC	CC	CC	TT	TT	TT	CC	CC	CC	CC
SCM002812.1_126045831	G/C	1	126045831	+	Zunla	UMN	NA	NA	NMSU	NA	GG	GG	CC	GG	CC	GG	GG	GG	GG	CC	CC	GG	CC	CC	GG	CC	GG	GG	GG	CC	GG	CC	CC	GG	GG	CC	GG	GG	GG	GG	GG	GG	CC	CG	CC	GG	GG	GG	GG
SCM002812.1_128751971	C/T	1	128751971	+	Zunla	UMN	NA	NA	NMSU	NA	CC	CC	TT	CC	CC	CC	CC	CC	CC	CC	CC	CC	TT	TT	CC	CC	CC	CC	CC	TT	CC	CC	CT	CC	CC	CC	CC	CC	CC	CC	CC	CC	TT	TT	TT	CC	CC	CC	CC
SCM002812.1_128752096	C/T	1	128752096	+	Zunla	UMN	NA	NA	NMSU	NA	CC	CC	CC	CC	CC	CC	CC	CC	CC	CC	CC	CC	CC	CC	CC	CC	CC	CC	CC	CC	CC	CC	CC	CC	CC	CC	CC	CC	CC	CC	CC	CC	CC	CC	CC	CC	CC	CC	CC
SCM002812.1_128753552	T/C	1	128753552	+	Zunla	UMN	NA	NA	NMSU	NA	CC	TT	TT	CC	TT	TT	TT	TT	TT	TT	TT	CC	TT	TT	CC	TT	CC	CC	TT	TT	CT	TT	TT	TT	CC	TT	CT	TT	CC	CC	CC	CC	TT	TT	TT	CC	TT	CT	TT
SCM002812.1_128753746	A/G	1	128753746	+	Zunla	UMN	NA	NA	NMSU	NA	AA	AA	GG	AA	AA	AA	AA	AA	AA	AA	GG	AA	GG	GG	AA	AA	AA	AA	AA	GG	AA	AA	GG	AA	AA	AA	AA	AA	AA	AA	AA	AA	GG	GG	GG	AA	AA	AA	AA
SCM002812.1_128753768	A/C	1	128753768	+	Zunla	UMN	NA	NA	NMSU	NA	AA	AA	AA	AA	AA	AA	AA	AA	AA	AA	AA	AA	AA	AA	AA	AA	AA	AA	AA	AA	AA	AA	AA	AA	AA	AA	AA	AA	AA	AA	AA	AA	AA	AA	AA	AA	AA	AA	AA
SCM002812.1_128769244	A/T	1	128769244	+	Zunla	UMN	NA	NA	NMSU	NA	AA	AT	TT	AA	TT	TT	AA	AA	AA	TT	TT	AA	TT	TT	AA	TT	AA	AA	AA	TT	AA	TT	TT	AA	AA	TT	AA	AA	AA	AA	AA	AA	TT	TT	TT	AA	AA	AA	AA
SCM002812.1_129452414	G/A	1	129452414	+	Zunla	UMN	NA	NA	NMSU	NA	AA	GG	GG	AA	GG	GG	GG	GG	GG	GG	GG	AA	GG	GG	AA	GG	AA	AA	GG	GG	AG	GG	GG	GG	AA	GG	AG	GG	AA	AA	AA	AA	GG	GG	GG	AA	GG	AA	GG
SCM002812.1_129543206	A/G	1	129543206	+	Zunla	UMN	NA	NA	NMSU	NA	AA	GG	AA	AA	AA	GG	GG	GG	GG	AA	AA	AA	AA	AA	AA	AA	AA	AA	AA	AA	AG	AA	AA	GG	AG	AA	AG	GG	AA	AA	AA	AA	AG	AA	AA	AA	GG	AA	GG
SCM002812.1_129543211	A/T	1	129543211	+	Zunla	UMN	NA	NA	NMSU	NA	AA	AA	TT	AA	TT	AA	AA	AA	AA	TT	TT	AA	TT	TT	AA	TT	AA	AA	AA	TT	AA	TT	TT	AA	AA	TT	AA	AA	AA	AA	AA	AA	AT	TT	TT	AA	AA	AA	AA
SCM002812.1_130001589	G/A	1	130001589	+	Zunla	UMN	NA	NA	NMSU	NA	GG	GG	AA	GG	AA	GG	GG	GG	GG	AA	AA	GG	AA	AA	GG	AA	GG	GG	AA	AA	GG	AA	AA	GG	GG	AA	GG	GG	GG	GG	GG	GG	AA	AA	AA	GG	GG	GG	GG
SCM002812.1_130071170	T/C	1	130071170	+	Zunla	UMN	NA	NA	NMSU	NA	TT	TT	CC	TT	CT	TT	TT	TT	TT	CC	TT	TT	CT	CC	TT	CC	TT	TT	TT	CC	TT	CC	CC	TT	TT	CC	TT	TT	TT	TT	TT	TT	CC	CC	CC	TT	TT	TT	TT
SCM002812.1_130089856	G/A	1	130089856	+	Zunla	UMN	NA	NA	NMSU	NA	GG	GG	GG	GG	GG	GG	GG	GG	GG	GG	GG	GG	GG	GG	AA	GG	AA	GG	GG	GG	GG	GG	GG	GG	GG	GG	GG	GG	GG	AA	GG	AA	GG	GG	GG	AA	GG	GG	GG
SCM002812.1_130089870	T/G	1	130089870	+	Zunla	UMN	NA	NA	NMSU	NA	TT	TT	GG	TT	GG	TT	TT	TT	TT	GG	GG	TT	GG	GT	GG	GG	GG	TT	GG	GG	TT	GG	GG	TT	TT	GG	GT	TT	TT	GG	TT	GG	GG	GG	GG	GG	GG	TT	TT
SCM002812.1_131987140	G/A	1	131987140	+	Zunla	UMN	NA	NA	NMSU	NA	GG	GG	GG	GG	GG	GG	GG	GG	GG	GG	GG	GG	GG	GG	AG	GG	AA	GG	GG	GG	GG	GG	GG	GG	GG	GG	GG	GG	GG	AA	GG	AA	GG	GG	GG	AA	GG	GG	GG
SCM002812.1_133059739	C/G	1	133059739	+	Zunla	UMN	NA	NA	NMSU	NA	CC	CC	CC	CC	CC	CC	CC	CC	CC	CC	CC	CC	CC	CC	CC	CC	CC	CC	CC	CC	CC	CC	CC	CC	CC	CC	CC	CC	CC	CC	CC	CC	CC	CC	CC	CC	CC	CC	CC
SCM002812.1_133318261	C/G	1	133318261	+	Zunla	UMN	NA	NA	NMSU	NA	CC	CC	CC	CC	CC	CC	CC	CC	CC	CC	CC	CC	CC	CC	CC	CC	CC	CC	CC	CC	CC	GG	CC	CC	CC	CC	CC	CC	CC	CC	CC	CC	CC	CC	CC	CC	CC	CC	CC
SCM002812.1_133319637	C/T	1	133319637	+	Zunla	UMN	NA	NA	NMSU	NA	CC	CC	TT	CC	TT	CC	CC	CC	CC	TT	CT	CC	TT	TT	CC	TT	CC	CC	CC	TT	CC	TT	TT	CC	CC	TT	CC	CC	CC	CC	CC	CT	TT	TT	TT	CC	CC	CC	CT
SCM002812.1_133734746	A/T	1	133734746	+	Zunla	UMN	NA	NA	NMSU	NA	AA	AA	AA	AA	AA	AA	AA	AA	AA	AA	AA	AA	AA	AA	TT	AA	TT	AA	AA	AA	AA	AA	AA	AA	AA	AA	AA	AA	AA	AT	AA	AT	AA	AA	AA	TT	AA	AA	AA
SCM002812.1_133735918	A/G	1	133735918	+	Zunla	UMN	NA	NA	NMSU	NA	AA	AA	GG	AA	GG	AA	AA	AA	AA	GG	GG	AA	GG	GG	GG	GG	GG	AA	GG	GG	AA	GG	GG	AA	AA	GG	AG	AA	AA	GG	AA	GG	GG	GG	GG	GG	GG	AA	AA
SCM002812.1_133736101	G/C	1	133736101	+	Zunla	UMN	NA	NA	NMSU	NA	GG	GG	GG	GG	GG	GG	GG	CG	GG	GG	GG	GG	GG	GG	CC	GG	CC	GG	GG	GG	GG	GG	GG	GG	GG	GG	GG	GG	GG	CC	GG	CC	GG	GG	GG	CG	GG	GG	GG
SCM002812.1_133736862	G/T	1	133736862	+	Zunla	UMN	NA	NA	NMSU	NA	GG	GG	GG	GG	GG	GG	GG	GG	GG	GG	GG	GG	GG	GG	GG	GG	GG	GG	GG	GG	GG	GG	GG	GG	GG	GG	GG	GG	GG	GG	GG	GG	GG	GG	GG	GG	GG	GG	GG
SCM002812.1_135526749	C/T	1	135526749	+	Zunla	UMN	NA	NA	NMSU	NA	CC	CC	CC	CC	CC	CC	CC	CC	CC	CC	CC	CC	CC	CC	TT	CC	TT	CC	CC	CC	CC	CC	CC	CC	CC	CC	CC	CC	CC	TT	CC	TT	CC	CC	CC	TT	CC	CC	CC
SCM002812.1_136970421	A/G	1	136970421	+	Zunla	UMN	NA	NA	NMSU	NA	GG	AG	AA	AG	AA	AG	AG	AG	AG	AA	AA	AG	AA	AA	AG	AA	AG	AG	GG	AA	AG	GG	AA	AG	AG	AA	AG	AG	AG	AG	AG	AG	AA	AG	AA	AG	AG	AG	AG
SCM002812.1_137101128	C/T	1	137101128	+	Zunla	UMN	NA	NA	NMSU	NA	TT	TT	CC	TT	CC	TT	TT	TT	TT	CC	CC	TT	CC	CC	CC	CC	CC	TT	CC	CC	TT	CC	CC	TT	TT	CC	CT	TT	TT	CC	TT	CC	CC	CC	CC	CC	CC	TT	TT
SCM002812.1_140616220	T/G	1	140616220	+	Zunla	UMN	NA	NA	NMSU	NA	TT	TT	TT	TT	TT	TT	TT	TT	TT	TT	TT	TT	TT	TT	TT	TT	TT	TT	TT	TT	TT	TT	TT	TT	TT	TT	TT	TT	TT	TT	TT	TT	TT	TT	TT	TT	TT	TT	TT
SCM002812.1_140792858	C/A	1	140792858	+	Zunla	UMN	NA	NA	NMSU	NA	CC	CC	CC	CC	CC	CC	CC	CC	CC	CC	CC	CC	CC	CC	CC	CC	CC	CC	CC	CC	CC	CC	CC	CC	CC	CC	AA	CC	CC	CC	CC	CC	CC	CC	CC	CC	AA	CC	CC
SCM002812.1_140794094	C/A	1	140794094	+	Zunla	UMN	NA	NA	NMSU	NA	CC	CC	CC	CC	CC	CC	CC	CC	CC	CC	CC	AC	CC	CC	AA	CC	AA	CC	CC	CC	CC	AA	CC	CC	CC	CC	CC	CC	AA	AA	CC	AA	CC	CC	CC	AA	CC	AA	CC
SCM002812.1_140802654	G/A	1	140802654	+	Zunla	UMN	NA	NA	NMSU	NA	GG	GG	GG	GG	GG	GG	GG	GG	GG	GG	GG	GG	GG	GG	AA	GG	AA	GG	GG	GG	GG	GG	GG	GG	GG	GG	GG	GG	AG	AA	GG	AA	GG	AG	GG	AA	GG	AA	GG
SCM002812.1_141119262	A/T	1	141119262	+	Zunla	UMN	NA	NA	NMSU	NA	AA	AA	AA	AA	AA	AA	AA	AA	AA	AA	AA	AA	AA	AA	TT	AA	TT	AA	AA	AA	AA	AA	AA	AA	AA	AA	AA	AA	AT	TT	AA	TT	AA	AA	AA	TT	AA	TT	AA
SCM002812.1_141454089	T/A	1	141454089	+	Zunla	UMN	NA	NA	NMSU	NA	TT	TT	AA	TT	AA	TT	TT	TT	TT	AA	AA	TT	AA	AA	AA	AA	AA	TT	AA	AA	TT	AA	AA	TT	TT	AA	AT	TT	AA	AA	TT	AA	AA	AA	AA	AA	AA	AA	TT
SCM002812.1_143618349	C/T	1	143618349	+	Zunla	UMN	NA	NA	NMSU	NA	CC	CC	CC	CC	CC	CC	CC	CC	CC	CC	CC	CC	CC	CC	TT	CC	TT	CC	CC	CC	CC	CC	CC	CC	CC	CC	CC	CC	TT	TT	CC	TT	CC	CC	CC	TT	CC	TT	CC
SCM002812.1_143662080	T/G	1	143662080	+	Zunla	UMN	NA	NA	NMSU	NA	TT	TT	GG	TT	GG	TT	TT	TT	TT	GG	GG	TT	GG	GG	GG	GG	GG	TT	TT	GG	TT	GG	GG	TT	TT	GG	TT	TT	GG	GG	TT	GG	GG	GG	GG	GG	TT	GG	TT
SCM002812.1_143662759	T/C	1	143662759	+	Zunla	UMN	NA	NA	NMSU	NA	TT	TT	CC	TT	CC	TT	TT	TT	TT	CC	CC	TT	CC	CC	CC	CC	CC	TT	CC	CC	CT	CC	CC	TT	TT	CC	CT	TT	CC	CC	TT	CC	CC	CC	CC	CC	CC	CC	TT
SCM002812.1_143666352	A/G	1	143666352	+	Zunla	UMN	NA	NA	NMSU	NA	AA	AA	AA	AA	AA	AA	AA	AA	AA	AA	AA	AA	AA	AA	GG	AA	GG	AA	AA	AA	AA	AA	AA	AA	AA	AA	AA	AG	AG	GG	AA	GG	AG	AA	AA	GG	AA	GG	AA
SCM002812.1_143670821	T/C	1	143670821	+	Zunla	UMN	NA	NA	NMSU	NA	TT	TT	TT	TT	TT	TT	TT	TT	TT	TT	TT	TT	TT	TT	TT	TT	CC	TT	TT	TT	TT	TT	TT	TT	TT	TT	TT	TT	CC	CC	TT	CC	TT	TT	TT	CC	TT	CC	TT
SCM002812.1_144771681	C/T	1	144771681	+	Zunla	UMN	NA	NA	NMSU	NA	CC	CC	TT	CC	CC	CC	CC	CC	CC	CC	CC	CC	TT	TT	CC	CC	CC	CC	CC	TT	CT	CC	CC	CC	CC	CC	CC	CC	CC	CC	CC	CC	TT	TT	TT	CC	CC	CC	CC
SCM002812.1_144788813	A/T	1	144788813	+	Zunla	UMN	NA	NA	NMSU	NA	AA	AA	AA	AA	AA	AA	AA	AA	AA	AA	AA	AA	AA	AA	TT	AA	TT	AA	AA	AA	AA	AA	AA	AA	AA	AA	AA	AA	TT	TT	AA	TT	AA	AA	AA	TT	AA	AT	AA
SCM002812.1_145921962	C/G	1	145921962	+	Zunla	UMN	NA	NA	NMSU	NA	CC	CC	CC	CC	CC	CC	CC	CC	CC	CC	CC	CC	CC	CC	GG	CC	GG	CC	CC	CC	CG	CC	CC	CC	CC	CC	CC	CC	GG	GG	CC	GG	CC	CC	CC	GG	CC	GG	CC
SCM002812.1_146548564	A/G	1	146548564	+	Zunla	UMN	NA	NA	NMSU	NA	AA	AA	GG	AA	GG	AA	AA	AA	AA	GG	AA	AA	GG	GG	GG	GG	GG	AA	AA	GG	AA	AG	GG	AA	AA	GG	AA	AA	AA	GG	AA	GG	GG	GG	GG	GG	AA	AA	AA
SCM002812.1_148779486	A/C	1	148779486	+	Zunla	UMN	NA	NA	NMSU	NA	AA	AA	AA	AA	AA	AA	AA	AA	AA	AA	AA	AA	AA	AA	AA	AA	AA	AA	AA	AA	AA	AA	AA	AA	AA	AA	AA	AA	AA	AA	AA	AA	AA	AA	AA	AA	AA	AA	AA
SCM002812.1_149123058	G/A	1	149123058	+	Zunla	UMN	NA	NA	NMSU	NA	GG	GG	AG	GG	AG	GG	GG	GG	GG	AG	AG	GG	AG	AG	GG	AG	GG	GG	GG	AG	GG	GG	AG	GG	GG	AG	GG	GG	GG	GG	GG	GG	AG	AG	AG	GG	GG	GG	GG
SCM002812.1_149123074	G/T	1	149123074	+	Zunla	UMN	NA	NA	NMSU	NA	GG	GG	GG	GG	GG	GG	GG	GG	GG	GG	GG	GG	GG	GG	GG	GG	GG	GG	GG	GG	GG	GG	GG	GG	GG	GG	GG	GG	GG	GG	GG	GG	GG	GG	GG	GG	GG	GG	GG
SCM002812.1_149123079	G/A	1	149123079	+	Zunla	UMN	NA	NA	NMSU	NA	GG	GG	AG	GG	AG	GG	GG	GG	GG	AG	AG	GG	AG	AG	GG	AG	GG	GG	GG	AG	GG	GG	AG	GG	GG	AG	GG	GG	GG	GG	GG	GG	AG	AA	AG	GG	GG	GG	GG
SCM002812.1_149370649	A/G	1	149370649	+	Zunla	UMN	NA	NA	NMSU	NA	AA	AA	GG	AA	GG	AA	AA	AA	AA	GG	GG	AA	GG	GG	GG	GG	AA	AA	GG	GG	AA	GG	GG	AA	AA	GG	AG	AA	AA	AA	AA	AA	AG	GG	GG	AA	GG	AA	AG
SCM002812.1_149371754	A/C	1	149371754	+	Zunla	UMN	NA	NA	NMSU	NA	AA	AA	CC	AA	AC	AA	AA	AA	AA	CC	CC	AA	CC	CC	CC	CC	AA	AA	CC	CC	AA	CC	CC	AA	AA	CC	AC	AA	AA	AA	AA	AA	CC	CC	CC	AA	CC	AA	AA
SCM002812.1_149535006	G/C	1	149535006	+	Zunla	UMN	NA	NA	NMSU	NA	GG	GG	GG	GG	GG	GG	GG	GG	GG	GG	GG	GG	GG	GG	CC	GG	GG	GG	GG	GG	GG	GG	GG	GG	GG	GG	GG	GG	CC	GG	GG	GG	GG	GG	GG	GG	GG	CC	GG
SCM002812.1_149772923	A/C	1	149772923	+	Zunla	UMN	NA	NA	NMSU	NA	AA	AA	AA	AA	AA	AA	AA	AA	AA	AA	AA	AA	AA	AA	AA	AA	AA	AA	AA	AA	AA	AA	AA	AA	AA	AA	AA	AA	AA	AA	AA	AA	AA	AA	AA	AA	AA	AA	AA
SCM002812.1_149772949	A/G	1	149772949	+	Zunla	UMN	NA	NA	NMSU	NA	AA	AA	GG	AA	GG	AA	AA	AA	AA	GG	GG	AA	GG	GG	AA	GG	AA	AA	AA	GG	AA	AA	GG	AA	AA	GG	AA	AA	AA	AA	AA	AA	GG	GG	GG	AA	AA	AG	AA
SCM002812.1_150373718	G/A	1	150373718	+	Zunla	UMN	NA	NA	NMSU	NA	GG	GG	AA	GG	AA	GG	GG	GG	GG	AA	AG	GG	AA	AA	GG	AA	GG	GG	GG	AA	GG	GG	AA	GG	GG	AA	GG	GG	GG	GG	GG	GG	AA	AA	AA	GG	GG	GG	GG
SCM002812.1_150373960	A/C	1	150373960	+	Zunla	UMN	NA	NA	NMSU	NA	AA	AA	AA	AA	AA	AA	AA	AA	AA	AA	AA	AA	AA	AA	AA	AA	AA	AA	AA	AA	AA	AA	AA	AA	AA	AA	AA	AA	AA	AA	AA	AA	AA	AA	AA	AA	AA	AA	AA
SCM002812.1_151115532	T/G	1	151115532	+	Zunla	UMN	NA	NA	NMSU	NA	TT	TT	TT	TT	TT	TT	TT	TT	TT	TT	TT	TT	TT	TT	TT	TT	TT	TT	TT	TT	TT	TT	TT	TT	TT	TT	TT	TT	TT	TT	TT	TT	TT	TT	TT	TT	TT	TT	TT
SCM002812.1_151116226	G/C	1	151116226	+	Zunla	UMN	NA	NA	NMSU	NA	GG	GG	GG	GG	GG	GG	GG	GG	GG	GG	GG	GG	GG	GG	GG	GG	GG	GG	GG	GG	GG	GG	GG	GG	GG	GG	GG	GG	GG	GG	GG	GG	GG	GG	GG	GG	GG	GG	GG
SCM002812.1_153723532	A/T	1	153723532	+	Zunla	UMN	NA	NA	NMSU	NA	AA	AA	AA	AA	AA	AA	AA	AA	AA	AA	AA	AA	AA	AA	AA	AA	AA	AA	AA	AA	AA	AA	AA	AA	AA	AA	AA	AA	AA	AA	AA	AA	AA	AA	AA	AA	AA	AA	AA
SCM002812.1_153723629	A/T	1	153723629	+	Zunla	UMN	NA	NA	NMSU	NA	AA	AA	AA	AA	AA	AA	AT	AT	AT	AT	AA	AA	AA	AA	AA	AT	AT	AT	AT	AA	AA	AA	AT	AT	AA	AA	AT	AT	AT	AT	AT	TT	AA	AA	AA	AT	AT	AT	AT
SCM002812.1_153724015	G/A	1	153724015	+	Zunla	UMN	NA	NA	NMSU	NA	GG	GG	GG	GG	AG	GG	GG	AG	GG	AG	GG	GG	GG	GG	GG	AG	AG	AG	GG	GG	GG	AG	GG	GG	GG	GG	GG	AG	AG	AG	AG	GG	GG	GG	GG	AG	AG	AG	AG
SCM002812.1_153848908	A/G	1	153848908	+	Zunla	UMN	NA	NA	NMSU	NA	AA	AA	AA	AA	GG	AA	AA	AA	AA	GG	GG	AA	GG	GG	AA	GG	AA	AA	AA	GG	AA	GG	AA	AA	AA	GG	AA	AA	AA	AA	AA	AA	AA	GG	GG	AA	AA	AA	AA
SCM002812.1_154166910	T/C	1	154166910	+	Zunla	UMN	NA	NA	NMSU	NA	TT	TT	TT	TT	TT	TT	TT	TT	TT	TT	CC	TT	CC	TT	TT	TT	TT	TT	TT	CT	TT	TT	TT	TT	TT	TT	TT	TT	TT	TT	TT	TT	TT	CC	TT	TT	TT	TT	TT
SCM002812.1_154170864	G/A	1	154170864	+	Zunla	UMN	NA	NA	NMSU	NA	GG	GG	AA	GG	AA	GG	GG	GG	GG	AA	AA	GG	AA	AA	GG	AA	GG	GG	AG	AA	GG	AA	AA	GG	GG	AA	AG	GG	GG	GG	GG	GG	AA	AA	AA	GG	AA	GG	GG
SCM002812.1_154171077	T/C	1	154171077	+	Zunla	UMN	NA	NA	NMSU	NA	TT	TT	TT	TT	TT	TT	TT	TT	TT	TT	TT	TT	TT	TT	TT	TT	TT	TT	TT	TT	TT	TT	TT	TT	TT	TT	TT	TT	TT	TT	TT	TT	TT	TT	TT	TT	TT	TT	TT
SCM002812.1_154442686	T/A	1	154442686	+	Zunla	UMN	NA	NA	NMSU	NA	TT	TT	AA	TT	AA	TT	TT	TT	TT	AA	AA	TT	AA	AA	AA	AA	TT	TT	AA	AA	TT	AA	AA	TT	TT	AA	AT	TT	TT	TT	TT	TT	AA	AA	AA	TT	AA	TT	TT
SCM002812.1_155085608	T/C	1	155085608	+	Zunla	UMN	NA	NA	NMSU	NA	TT	TT	CC	TT	CC	TT	TT	TT	TT	CC	CC	TT	CC	CC	TT	CC	TT	TT	TT	CC	TT	TT	CC	TT	TT	CC	TT	TT	TT	TT	TT	TT	CC	CC	CC	TT	TT	TT	TT
SCM002812.1_155097251	C/T	1	155097251	+	Zunla	UMN	NA	NA	NMSU	NA	CC	CC	CC	CC	CC	CC	CC	CC	CC	CC	CC	CC	CC	CC	CC	CC	CC	CC	CC	CC	CC	CC	CC	CC	CC	CC	CC	CC	CC	CC	CC	CC	CC	CC	CC	CC	CC	CC	CC
SCM002812.1_155401611	T/G	1	155401611	+	Zunla	UMN	NA	NA	NMSU	NA	TT	TT	TT	TT	TT	TT	TT	TT	TT	TT	TT	TT	TT	TT	TT	TT	TT	TT	TT	TT	TT	TT	TT	TT	TT	TT	TT	TT	TT	TT	TT	TT	TT	TT	TT	TT	TT	TT	TT
SCM002812.1_155485200	C/T	1	155485200	+	Zunla	UMN	NA	NA	NMSU	NA	CC	CC	TT	CC	TT	CC	CC	CC	CC	TT	TT	CC	TT	TT	CC	TT	CC	CC	CC	TT	CC	TT	TT	CC	CC	TT	CC	CC	CC	CC	CC	CC	TT	TT	TT	CC	CC	CC	CC
SCM002812.1_155488050	T/C	1	155488050	+	Zunla	UMN	NA	NA	NMSU	NA	TT	TT	TT	TT	CC	TT	TT	TT	TT	CC	TT	TT	TT	TT	TT	CC	TT	TT	TT	TT	TT	CC	TT	TT	TT	CC	TT	TT	TT	TT	TT	TT	TT	TT	TT	TT	TT	TT	TT
SCM002812.1_156699598	A/C	1	156699598	+	Zunla	UMN	NA	NA	NMSU	NA	AA	AA	AA	AA	AA	AA	AA	AA	AA	AA	AA	AA	AA	AA	AA	AA	AA	AA	CC	AC	AA	CC	AA	AA	AA	AC	AC	AA	AA	AA	AA	AA	AA	AA	AA	AA	CC	AA	AA
SCM002812.1_156753927	T/C	1	156753927	+	Zunla	UMN	NA	NA	NMSU	NA	TT	TT	CC	TT	CC	TT	CT	TT	TT	CC	CC	TT	CC	CC	CT	CC	TT	TT	TT	CC	TT	CC	CC	TT	TT	CC	TT	TT	TT	TT	TT	TT	CC	CC	CC	TT	TT	TT	TT
SCM002812.1_158167470	A/G	1	158167470	+	Zunla	UMN	NA	NA	NMSU	NA	AA	AA	GG	AA	GG	AA	AA	AA	AA	GG	GG	AA	GG	GG	AA	GG	AA	AA	AA	GG	AA	GG	GG	AA	AA	GG	AA	AA	AA	AA	AA	AA	GG	GG	GG	AA	AA	AA	AA
SCM002812.1_158711406	T/A	1	158711406	+	Zunla	UMN	NA	NA	NMSU	NA	AT	TT	TT	AA	TT	AT	TT	TT	TT	TT	TT	AT	TT	TT	TT	TT	TT	TT	TT	TT	TT	TT	TT	TT	AT	TT	AT	TT	TT	TT	TT	AT	TT	AT	TT	TT	TT	TT	AT
SCM002812.1_159122933	T/C	1	159122933	+	Zunla	UMN	NA	NA	NMSU	NA	TT	TT	CC	TT	CC	TT	TT	TT	TT	CC	CC	TT	CC	CC	TT	CC	TT	TT	CC	CC	TT	CC	CC	TT	TT	CC	CT	TT	TT	TT	TT	TT	CC	CC	CC	TT	CC	CT	TT
SCM002812.1_160150435	T/C	1	160150435	+	Zunla	UMN	NA	NA	NMSU	NA	CT	TT	CC	TT	CC	TT	TT	TT	TT	CC	CC	TT	CC	CC	TT	CC	TT	TT	TT	CC	TT	CC	CT	TT	TT	CC	TT	TT	TT	TT	TT	TT	CC	CC	CC	TT	TT	TT	TT
SCM002812.1_161608190	A/G	1	161608190	+	Zunla	UMN	NA	NA	NMSU	NA	AA	AA	GG	AA	GG	AA	AA	AA	AA	GG	GG	AA	GG	GG	AA	GG	AA	AA	AA	GG	AA	GG	GG	AA	AA	GG	GG	AA	AA	AA	AA	AA	GG	GG	GG	AA	GG	AA	AA
SCM002812.1_161608195	T/A	1	161608195	+	Zunla	UMN	NA	NA	NMSU	NA	TT	TT	AA	TT	AA	TT	TT	TT	TT	AA	AA	TT	AA	AA	TT	AA	TT	TT	AT	AA	TT	AA	AA	TT	TT	AA	AA	TT	TT	TT	TT	TT	AA	AA	AA	TT	AA	TT	TT
SCM002812.1_162800205	T/A	1	162800205	+	Zunla	UMN	NA	NA	NMSU	NA	TT	AT	TT	TT	TT	TT	TT	TT	TT	TT	TT	TT	AA	TT	TT	TT	TT	TT	TT	AT	TT	TT	TT	TT	TT	TT	TT	TT	TT	TT	TT	TT	TT	AA	TT	TT	TT	TT	TT
SCM002812.1_163379295	A/G	1	163379295	+	Zunla	UMN	NA	NA	NMSU	NA	AA	AA	GG	AA	GG	AA	AA	AA	AA	AA	GG	AA	AA	GG	AA	GG	AA	AA	AA	AG	AA	GG	GG	AA	AA	GG	AA	AA	AA	AA	AA	AA	GG	AA	GG	AA	AA	AA	AA
SCM002812.1_163380179	A/G	1	163380179	+	Zunla	UMN	NA	NA	NMSU	NA	AA	AA	GG	AA	GG	AA	AA	AA	AA	GG	GG	AA	GG	GG	AA	GG	AA	AA	AG	GG	AA	GG	GG	AA	AA	GG	AG	AA	AA	AA	AA	AA	GG	GG	GG	AA	GG	AA	AA
SCM002812.1_163381191	G/A	1	163381191	+	Zunla	UMN	NA	NA	NMSU	NA	GG	GG	AA	GG	AA	GG	GG	GG	GG	AA	AA	GG	AA	AA	GG	AA	GG	GG	GG	AA	GG	AA	AA	GG	GG	AA	GG	GG	GG	AG	GG	GG	AA	AA	AA	GG	GG	GG	GG
SCM002812.1_163381503	T/G	1	163381503	+	Zunla	UMN	NA	NA	NMSU	NA	TT	TT	GG	TT	GG	TT	TT	TT	TT	GG	GG	TT	GG	GG	TT	GG	TT	TT	GT	GG	TT	GG	GG	TT	TT	GG	GT	TT	TT	TT	TT	TT	GG	GG	GG	TT	GG	TT	TT
SCM002812.1_164309236	C/T	1	164309236	+	Zunla	UMN	NA	NA	NMSU	NA	CC	CC	TT	CC	CC	CC	CC	CC	CC	CC	CC	CC	CT	CC	CC	CC	CC	CC	CC	CT	CC	CC	CC	CC	CC	CC	CC	CC	CC	CC	CC	CC	CC	CC	TT	CC	TT	CC	CC
SCM002812.1_164496819	A/G	1	164496819	+	Zunla	UMN	NA	NA	NMSU	NA	AA	AA	GG	AA	GG	AA	AA	AA	AA	GG	AA	AA	GG	AG	AA	GG	AA	AA	AA	AG	AG	GG	GG	AA	AA	GG	AA	AA	AA	AA	AA	AA	GG	GG	GG	AA	AA	AA	AA
SCM002812.1_164496978	C/A	1	164496978	+	Zunla	UMN	NA	NA	NMSU	NA	AA	AA	CC	CC	CC	AA	AA	CC	AA	CC	CC	CC	CC	CC	CC	CC	CC	CC	CC	CC	AC	CC	AC	CC	CC	CC	CC	AA	AA	CC	CC	CC	CC	CC	CC	CC	CC	AA	AA
SCM002812.1_164498473	T/A	1	164498473	+	Zunla	UMN	NA	NA	NMSU	NA	TT	TT	TT	TT	TT	TT	TT	TT	TT	TT	TT	TT	TT	TT	TT	TT	TT	TT	TT	TT	TT	TT	TT	TT	TT	TT	TT	TT	TT	TT	TT	TT	TT	TT	TT	TT	TT	TT	TT
SCM002812.1_164504514	G/A	1	164504514	+	Zunla	UMN	NA	NA	NMSU	NA	AA	AA	AA	GG	AA	AA	AA	GG	AA	AA	AA	GG	AA	AA	GG	AA	GG	GG	AA	AA	AG	AA	AA	GG	GG	AA	AG	AA	AG	GG	GG	GG	AA	AA	AA	GG	AA	AA	AG
SCM002812.1_164598909	A/C	1	164598909	+	Zunla	UMN	NA	NA	NMSU	NA	AA	AA	CC	AA	AC	AA	AA	AA	AA	CC	CC	AA	CC	AC	AA	CC	AA	AA	AC	CC	AA	CC	CC	AA	AA	CC	AC	AA	AA	AA	AA	AA	CC	CC	CC	AA	CC	AA	AA
SCM002812.1_164599315	C/T	1	164599315	+	Zunla	UMN	NA	NA	NMSU	NA	CC	CC	TT	CC	TT	CC	CC	CC	CC	TT	TT	CC	TT	TT	CC	TT	CC	CC	CC	TT	CC	TT	TT	CC	CC	TT	CC	CC	CC	CC	CC	CC	TT	TT	TT	CC	CC	CC	CC
SCM002812.1_165798587	T/C	1	165798587	+	Zunla	UMN	NA	NA	NMSU	NA	TT	TT	TT	TT	TT	TT	TT	TT	TT	TT	TT	TT	CC	CC	TT	TT	TT	TT	TT	CC	TT	CC	CC	TT	TT	TT	TT	TT	TT	TT	TT	TT	TT	CC	TT	TT	TT	TT	TT
SCM002812.1_166170621	C/T	1	166170621	+	Zunla	UMN	NA	NA	NMSU	NA	CC	CT	CC	TT	CC	CC	CT	CT	CT	CC	CC	CC	CC	CC	CC	CC	CC	CC	CC	CC	CT	CC	CC	CT	CT	CC	CC	CT	CC	CC	CC	CC	CT	CC	CC	CC	CC	CT	CC
SCM002812.1_166172515	T/C	1	166172515	+	Zunla	UMN	NA	NA	NMSU	NA	TT	CT	TT	TT	TT	TT	TT	TT	TT	TT	TT	TT	TT	TT	TT	TT	TT	TT	TT	TT	CT	TT	TT	CT	CT	TT	TT	TT	TT	TT	TT	TT	TT	TT	TT	TT	TT	CT	TT
SCM002812.1_166172539	C/T	1	166172539	+	Zunla	UMN	NA	NA	NMSU	NA	CC	CC	CC	CC	CC	CC	CC	CC	CC	CC	CC	CC	CC	CC	CC	CC	CC	CC	CC	CC	CT	CC	CC	CT	CT	CC	CC	CC	CC	CC	CC	CC	CC	CC	CC	CC	CC	CT	CC
SCM002812.1_166202707	T/C	1	166202707	+	Zunla	UMN	NA	NA	NMSU	NA	TT	TT	TT	TT	TT	TT	TT	TT	TT	TT	CC	TT	CT	CC	TT	TT	TT	TT	TT	CC	TT	TT	CC	TT	TT	TT	TT	TT	TT	TT	TT	TT	TT	TT	TT	TT	TT	TT	TT
SCM002812.1_166245178	G/T	1	166245178	+	Zunla	UMN	NA	NA	NMSU	NA	GG	GG	TT	GG	TT	GG	GG	GG	GG	TT	GG	GG	GG	GT	GG	TT	GG	GG	GG	GG	GG	TT	GG	GG	GG	TT	GG	GG	GG	GG	GG	GG	TT	GG	TT	GG	GG	GG	GG
SCM002812.1_166560982	T/G	1	166560982	+	Zunla	UMN	NA	NA	NMSU	NA	TT	TT	GT	TT	GT	TT	TT	TT	TT	GT	GT	TT	GT	GT	TT	GT	TT	TT	TT	GT	TT	TT	GG	TT	TT	GT	TT	TT	TT	TT	TT	TT	GT	GT	GG	TT	GT	TT	TT
SCM002812.1_166709513	G/A	1	166709513	+	Zunla	UMN	NA	NA	NMSU	NA	GG	GG	AA	GG	AA	GG	GG	GG	GG	AA	AA	GG	AA	AA	GG	AA	GG	GG	GG	AG	GG	GG	AA	GG	GG	AA	GG	GG	GG	GG	GG	GG	AA	AA	AA	GG	GG	GG	GG
SCM002812.1_166787422	T/A	1	166787422	+	Zunla	UMN	NA	NA	NMSU	NA	AT	TT	TT	TT	TT	TT	TT	TT	TT	TT	TT	TT	TT	TT	TT	TT	AA	TT	TT	TT	TT	TT	TT	TT	TT	TT	TT	TT	TT	AA	TT	TT	TT	TT	TT	AA	TT	TT	TT
SCM002812.1_166806748	T/A	1	166806748	+	Zunla	UMN	NA	NA	NMSU	NA	AT	TT	TT	TT	TT	TT	TT	TT	TT	TT	TT	TT	TT	TT	TT	TT	TT	AT	TT	TT	AT	TT	TT	TT	AT	TT	TT	TT	TT	TT	AT	AT	TT	TT	TT	AT	TT	TT	AT
SCM002812.1_166808999	C/A	1	166808999	+	Zunla	UMN	NA	NA	NMSU	NA	CC	CC	AA	CC	AA	CC	CC	CC	CC	AA	AA	CC	AA	AA	CC	AA	CC	CC	CC	AA	CC	AA	AA	CC	CC	AA	AC	AC	CC	CC	CC	CC	AA	AA	AA	CC	AA	CC	CC
SCM002812.1_166828533	G/A	1	166828533	+	Zunla	UMN	NA	NA	NMSU	NA	GG	GG	GG	GG	GG	AA	GG	GG	GG	GG	GG	GG	GG	GG	AA	GG	AA	GG	GG	GG	GG	GG	GG	GG	GG	GG	GG	GG	GG	GG	GG	GG	GG	GG	GG	GG	GG	GG	AA
SCM002812.1_166833593	C/T	1	166833593	+	Zunla	UMN	NA	NA	NMSU	NA	CC	CC	CC	CC	CC	CC	CC	CC	CC	CC	CC	CC	CC	CC	CC	CC	TT	CC	CC	CC	CC	CC	CC	CC	CC	CC	CC	CC	CC	TT	CC	CC	CC	CC	CC	TT	CC	CC	CC
SCM002812.1_166898570	A/C	1	166898570	+	Zunla	UMN	NA	NA	NMSU	NA	AA	AA	AA	AA	AA	AA	AA	AA	AA	AA	AA	AA	AA	AA	AA	AA	AA	AA	AA	AA	AA	AA	AA	AA	AA	AA	AA	AA	AA	AA	AA	AA	AA	AA	AA	AA	AA	AA	AA
SCM002812.1_166903233	T/A	1	166903233	+	Zunla	UMN	NA	NA	NMSU	NA	TT	TT	AA	TT	AA	TT	TT	TT	TT	AA	AA	TT	AA	AA	TT	AA	AA	TT	TT	AA	TT	AA	AA	TT	TT	AA	AA	TT	TT	AA	AA	AA	AA	AA	AA	AA	TT	TT	TT
SCM002812.1_166941423	A/G	1	166941423	+	Zunla	UMN	NA	NA	NMSU	NA	GG	AA	GG	AA	GG	AA	AA	AA	AA	GG	GG	AA	GG	GG	GG	GG	GG	AA	AA	GG	AG	GG	GG	AA	AG	GG	GG	AA	AA	GG	GG	AA	GG	GG	GG	GG	GG	AA	AA
SCM002812.1_167122817	A/T	1	167122817	+	Zunla	UMN	NA	NA	NMSU	NA	AT	TT	AA	TT	AA	AA	TT	AA	AA	AA	AA	AA	AA	AA	AA	AA	TT	TT	TT	AA	AT	AA	AA	AA	TT	AA	AA	AA	AA	TT	TT	TT	AA	AA	AA	TT	AA	AA	AA
SCM002812.1_167256406	T/A	1	167256406	+	Zunla	UMN	NA	NA	NMSU	NA	TT	AA	TT	AA	TT	TT	AA	TT	TT	TT	TT	TT	TT	TT	TT	TT	AA	AA	AA	TT	AT	TT	TT	TT	AA	TT	TT	TT	TT	AA	TT	AA	TT	TT	TT	AA	TT	TT	TT
SCM002812.1_167432775	G/T	1	167432775	+	Zunla	UMN	NA	NA	NMSU	NA	GG	GT	GG	TT	GG	TT	TT	GG	GG	GG	GG	GG	GG	GG	GG	GG	TT	GT	TT	GG	TT	GG	GG	GG	TT	GG	GG	TT	GG	TT	GG	TT	GG	GG	GG	TT	GG	GG	TT
SCM002812.1_167433015	A/G	1	167433015	+	Zunla	UMN	NA	NA	NMSU	NA	AA	AA	AA	AA	AA	AA	AA	AA	AA	AA	AA	AA	AA	AA	AA	AA	AA	AA	AA	AA	AA	AA	AA	AA	AA	AA	AA	AA	AA	AA	AA	AA	AA	AA	AA	AA	AA	AA	AA
SCM002812.1_168161888	G/T	1	168161888	+	Zunla	UMN	NA	NA	NMSU	NA	GG	GG	TT	GG	TT	GG	GG	GG	GG	TT	TT	GG	TT	TT	GG	TT	GG	GG	GG	TT	GG	TT	TT	GG	GG	TT	GG	GG	GG	GG	GG	GG	GT	TT	TT	GG	GG	GG	GG
SCM002812.1_168269591	T/A	1	168269591	+	Zunla	UMN	NA	NA	NMSU	NA	TT	TT	AA	TT	AA	TT	TT	TT	TT	TT	AA	TT	AA	TT	TT	AA	TT	TT	TT	AT	TT	TT	AA	TT	TT	TT	TT	TT	TT	TT	TT	TT	AA	AA	AA	TT	TT	TT	TT
SCM002812.1_168535898	T/C	1	168535898	+	Zunla	UMN	NA	NA	NMSU	NA	TT	TT	CC	TT	CC	TT	TT	TT	TT	CC	CC	TT	CC	CC	TT	CC	TT	TT	TT	CC	TT	CC	CC	TT	TT	CC	CC	TT	TT	TT	CT	TT	CC	CC	CC	TT	CC	TT	TT
SCM002812.1_168761275	T/A	1	168761275	+	Zunla	UMN	NA	NA	NMSU	NA	TT	TT	TT	TT	TT	TT	TT	TT	TT	TT	TT	TT	TT	TT	TT	TT	TT	TT	TT	TT	TT	TT	TT	TT	TT	TT	TT	TT	TT	TT	TT	TT	TT	TT	TT	TT	TT	TT	TT
SCM002812.1_168877878	G/A	1	168877878	+	Zunla	UMN	NA	NA	NMSU	NA	GG	GG	AA	GG	AA	GG	AA	GG	GG	AA	AA	GG	AA	AA	GG	AA	AA	AA	AA	AA	GG	AA	AA	GG	GG	AA	AA	GG	GG	AA	AA	AA	AA	AA	AG	AA	AA	GG	GG
SCM002812.1_168879843	G/A	1	168879843	+	Zunla	UMN	NA	NA	NMSU	NA	GG	GG	AA	GG	AA	GG	AA	GG	GG	AA	AA	GG	AA	AA	GG	AA	AA	AA	AA	AA	GG	AA	AA	GG	GG	AA	AA	GG	GG	AA	AA	AA	AA	AA	AA	AA	AA	GG	GG
SCM002812.1_168879998	G/A	1	168879998	+	Zunla	UMN	NA	NA	NMSU	NA	GG	GG	AG	GG	GG	GG	GG	GG	GG	GG	GG	GG	GG	GG	GG	GG	AA	GG	AA	GG	GG	GG	GG	GG	GG	GG	GG	GG	GG	AA	AA	AA	GG	GG	GG	AA	GG	GG	GG
SCM002812.1_168961036	C/A	1	168961036	+	Zunla	UMN	NA	NA	NMSU	NA	CC	CC	AA	CC	AA	CC	CC	CC	CC	AA	CC	CC	AC	AA	CC	AA	CC	CC	CC	AA	CC	AA	AA	CC	CC	AA	CC	CC	CC	CC	CC	CC	AA	CC	AA	CC	CC	CC	CC
SCM002812.1_168961042	T/C	1	168961042	+	Zunla	UMN	NA	NA	NMSU	NA	TT	TT	CC	TT	CC	TT	TT	TT	TT	CC	CC	TT	CC	CC	TT	CC	TT	TT	TT	CC	TT	TT	CC	TT	TT	CC	TT	TT	TT	TT	TT	TT	CC	CC	CC	TT	TT	TT	TT
SCM002812.1_168972399	A/G	1	168972399	+	Zunla	UMN	NA	NA	NMSU	NA	AA	AA	GG	AA	GG	AA	AA	AA	AA	GG	GG	AA	GG	GG	AA	GG	AA	AG	AA	GG	AA	AA	GG	AA	AA	GG	AA	AA	AA	AA	AA	AA	GG	GG	GG	AA	AA	AA	AA
SCM002812.1_168972476	A/T	1	168972476	+	Zunla	UMN	NA	NA	NMSU	NA	AA	AA	AA	AA	AA	AA	AA	AA	AA	AA	AA	AA	AA	AA	AA	AA	AA	AA	AT	AA	AA	AA	AA	AA	AA	AA	AA	AA	AA	AA	AA	AA	AA	AA	AA	AA	AA	AA	AA
SCM002812.1_168972703	T/C	1	168972703	+	Zunla	UMN	NA	NA	NMSU	NA	TT	TT	CC	TT	CC	TT	TT	TT	TT	CC	CC	TT	CC	CC	TT	CC	TT	TT	TT	CC	TT	CC	CC	TT	TT	CC	TT	TT	TT	TT	TT	TT	CC	CC	CC	TT	TT	TT	TT
SCM002812.1_168983369	G/A	1	168983369	+	Zunla	UMN	NA	NA	NMSU	NA	GG	GG	AA	GG	AA	GG	GG	GG	GG	AA	AA	GG	AA	AA	GG	AA	GG	GG	AG	AA	GG	AA	AG	GG	GG	AA	AA	GG	GG	GG	AG	GG	AA	AA	AA	GG	AA	GG	GG
SCM002812.1_168984489	A/C	1	168984489	+	Zunla	UMN	NA	NA	NMSU	NA	AA	AA	CC	AA	CC	AA	AA	AA	AA	CC	CC	AA	CC	CC	AA	CC	AA	AA	AA	CC	AA	AA	CC	AA	AA	CC	AA	AA	AA	AA	AA	AA	AC	CC	CC	AA	AA	AA	AA
SCM002812.1_168986022	T/A	1	168986022	+	Zunla	UMN	NA	NA	NMSU	NA	TT	TT	TT	TT	TT	TT	TT	TT	TT	TT	TT	TT	TT	TT	TT	TT	TT	TT	AT	TT	TT	TT	TT	TT	TT	TT	TT	TT	TT	TT	TT	TT	TT	TT	TT	TT	TT	TT	TT
SCM002812.1_168986386	G/T	1	168986386	+	Zunla	UMN	NA	NA	NMSU	NA	GT	GG	TT	GG	TT	GG	GG	GG	GG	TT	TT	GG	TT	TT	GG	TT	GG	GG	GT	TT	GG	TT	TT	GG	GG	TT	GG	GG	GG	GG	GG	GG	TT	TT	TT	GG	GG	GG	GG
SCM002812.1_169157876	C/A	1	169157876	+	Zunla	UMN	NA	NA	NMSU	NA	CC	CC	CC	CC	CC	CC	CC	CC	CC	CC	CC	CC	CC	CC	CC	CC	CC	CC	CC	CC	CC	AA	CC	CC	CC	CC	CC	CC	CC	CC	CC	CC	CC	CC	CC	CC	CC	CC	CC
SCM002812.1_169163164	T/C	1	169163164	+	Zunla	UMN	NA	NA	NMSU	NA	TT	TT	CC	TT	CC	TT	TT	TT	TT	CC	CC	TT	CT	CT	TT	CC	TT	TT	TT	CC	TT	TT	CC	TT	TT	CC	TT	TT	TT	TT	TT	TT	CC	CT	CC	TT	TT	TT	TT
SCM002812.1_169404148	C/T	1	169404148	+	Zunla	UMN	NA	NA	NMSU	NA	CC	CC	TT	CC	TT	CC	CC	CC	CC	TT	TT	CC	TT	TT	CC	TT	CC	CC	CC	TT	CC	TT	TT	CC	CC	TT	CC	CC	CC	CC	CC	CC	TT	TT	TT	CC	CC	CC	CC
SCM002812.1_169683373	C/A	1	169683373	+	Zunla	UMN	NA	NA	NMSU	NA	CC	CC	AA	CC	AA	CC	CC	CC	CC	AA	AA	CC	AA	AA	CC	AA	CC	CC	CC	AA	CC	AA	AA	CC	CC	AA	AA	CC	CC	CC	AC	CC	AC	AA	AA	CC	AC	CC	CC
SCM002812.1_169683615	T/G	1	169683615	+	Zunla	UMN	NA	NA	NMSU	NA	TT	TT	GG	TT	TT	TT	TT	TT	TT	TT	GG	TT	GG	GG	TT	TT	TT	TT	TT	GG	TT	TT	GG	TT	TT	TT	TT	TT	TT	TT	TT	TT	GG	GG	GG	TT	TT	TT	TT
SCM002812.1_169683704	G/T	1	169683704	+	Zunla	UMN	NA	NA	NMSU	NA	GG	GG	TT	GG	TT	GG	GG	GG	GG	TT	TT	GG	TT	TT	GG	TT	GG	GG	GG	TT	GG	TT	TT	GG	GG	TT	TT	GG	GG	GG	GT	GG	TT	TT	TT	GG	TT	GG	GG
SCM002812.1_169826553	G/T	1	169826553	+	Zunla	UMN	NA	NA	NMSU	NA	GG	GG	GG	GG	GG	GG	GG	GG	GG	TT	GG	GG	GG	GG	GG	TT	GG	GG	GG	GG	GG	GG	GG	GG	GG	TT	GG	GG	TT	GG	GG	GG	GG	GG	GG	GG	GG	TT	GG
SCM002812.1_169826827	T/A	1	169826827	+	Zunla	UMN	NA	NA	NMSU	NA	TT	TT	TT	TT	TT	TT	TT	TT	TT	TT	TT	TT	TT	TT	TT	TT	TT	TT	TT	TT	TT	TT	TT	TT	TT	TT	TT	TT	TT	TT	TT	TT	TT	TT	TT	TT	TT	TT	TT
SCM002812.1_169826899	A/T	1	169826899	+	Zunla	UMN	NA	NA	NMSU	NA	AA	AA	AA	AA	AA	AA	AA	AA	AA	AA	AA	AA	AA	AA	AA	AA	AA	AA	AA	AA	AA	AA	AA	AA	AA	AA	AA	AA	AA	AA	AA	AA	AA	AA	AA	AA	AA	AA	AA
SCM002812.1_169976608	G/T	1	169976608	+	Zunla	UMN	NA	NA	NMSU	NA	GG	GG	GG	GG	GG	GG	GG	TT	GG	GG	GG	GG	GG	GG	GG	GG	GG	GG	GG	GG	GG	GG	GG	TT	GG	GG	GG	TT	GG	GG	GG	GG	GG	GG	GG	GG	GG	GG	GG
SCM002812.1_169976679	C/A	1	169976679	+	Zunla	UMN	NA	NA	NMSU	NA	CC	CC	CC	CC	CC	CC	CC	CC	CC	CC	CC	CC	CC	CC	CC	CC	CC	CC	CC	CC	CC	CC	CC	CC	CC	CC	CC	CC	CC	CC	CC	CC	CC	CC	CC	CC	CC	CC	CC
SCM002812.1_169998291	A/G	1	169998291	+	Zunla	UMN	NA	NA	NMSU	NA	AA	AA	GG	AA	GG	AA	AA	AA	AA	GG	GG	AA	GG	GG	AA	GG	AA	AA	AA	GG	AA	GG	GG	AA	AA	AG	GG	AA	AA	AA	AG	AA	GG	GG	GG	AA	GG	AA	AA
SCM002812.1_170683684	G/A	1	170683684	+	Zunla	UMN	NA	NA	NMSU	NA	GG	GG	GG	GG	AA	GG	GG	GG	GG	AG	AG	GG	GG	GG	GG	GG	GG	GG	GG	GG	AG	AA	GG	GG	GG	AA	AG	GG	GG	GG	GG	GG	GG	GG	GG	GG	AG	GG	GG
SCM002812.1_170683703	T/G	1	170683703	+	Zunla	UMN	NA	NA	NMSU	NA	TT	TT	TT	TT	GT	TT	TT	TT	TT	GT	TT	TT	TT	TT	TT	TT	TT	TT	TT	TT	GT	TT	TT	TT	TT	GG	GT	TT	TT	TT	TT	TT	TT	TT	TT	TT	GT	TT	TT
SCM002812.1_170962636	A/G	1	170962636	+	Zunla	UMN	NA	NA	NMSU	NA	AG	GG	AA	AG	AA	GG	AA	GG	GG	AA	AA	GG	AA	AA	AA	AA	AA	AA	AA	AA	GG	AA	AA	GG	AA	AA	AA	GG	AA	AA	AA	AA	AA	AA	AA	AA	AA	AA	GG
SCM002812.1_171216957	A/G	1	171216957	+	Zunla	UMN	NA	NA	NMSU	NA	AA	AA	GG	AA	GG	AA	AA	AA	AA	GG	GG	GG	GG	GG	AA	GG	AA	AA	AA	GG	AA	GG	AG	AA	AA	AG	GG	AA	AA	AA	AG	AG	GG	GG	GG	AA	GG	AA	AA
SCM002812.1_171217427	C/T	1	171217427	+	Zunla	UMN	NA	NA	NMSU	NA	CC	CC	TT	CC	TT	CC	CC	CC	CC	TT	TT	TT	TT	TT	CC	TT	CC	CC	CC	TT	CC	TT	TT	CC	CC	TT	TT	CC	CC	CC	CT	TT	TT	TT	TT	CC	TT	CC	CC
SCM002812.1_171246775	G/A	1	171246775	+	Zunla	UMN	NA	NA	NMSU	NA	GG	GG	GG	GG	AA	AG	GG	GG	GG	AA	AA	GG	AA	AA	GG	AA	GG	GG	GG	AA	GG	AA	AG	GG	GG	AA	GG	GG	GG	GG	GG	GG	GG	AA	GG	GG	GG	GG	GG
SCM002812.1_171390936	A/G	1	171390936	+	Zunla	UMN	NA	NA	NMSU	NA	AA	AA	GG	GG	AA	AA	AA	AA	GG	AA	GG	AA	GG	GG	AA	AA	AA	AA	AA	AG	AA	GG	GG	AA	AA	AA	GG	AA	AA	AA	AG	AA	GG	GG	GG	AA	GG	AA	AA
SCM002812.1_172521835	C/G	1	172521835	+	Zunla	UMN	NA	NA	NMSU	NA	CG	CC	CC	CC	GG	CC	CC	CC	CC	GG	GG	CC	CG	CC	CC	GG	GG	CC	CG	CC	CC	GG	GG	CC	CC	GG	CC	CC	CC	GG	CC	CC	GG	GG	GG	GG	CC	CC	CC
SCM002812.1_172604067	C/T	1	172604067	+	Zunla	UMN	NA	NA	NMSU	NA	CC	CC	TT	CC	TT	CC	CC	CC	CC	TT	TT	CC	TT	TT	CC	TT	CC	CC	CT	TT	CC	TT	TT	CC	CC	TT	TT	CC	CC	CC	CT	CC	TT	TT	TT	CC	TT	CC	CC
SCM002812.1_172756774	T/A	1	172756774	+	Zunla	UMN	NA	NA	NMSU	NA	TT	TT	TT	TT	TT	TT	TT	TT	TT	TT	TT	TT	TT	TT	TT	TT	TT	TT	TT	TT	TT	TT	TT	TT	TT	TT	TT	TT	TT	TT	TT	TT	TT	TT	TT	TT	TT	TT	TT
SCM002812.1_172763191	T/A	1	172763191	+	Zunla	UMN	NA	NA	NMSU	NA	TT	TT	TT	TT	TT	TT	TT	TT	TT	TT	TT	TT	TT	TT	TT	TT	TT	TT	TT	TT	TT	TT	TT	AA	TT	TT	TT	TT	AA	TT	TT	TT	TT	TT	TT	TT	TT	AT	TT
SCM002812.1_172769294	G/T	1	172769294	+	Zunla	UMN	NA	NA	NMSU	NA	GG	GG	TT	GG	TT	GG	GG	GG	GG	TT	TT	GG	TT	TT	GG	TT	GG	GG	GG	TT	GG	TT	TT	GG	GG	TT	GG	GG	GG	GG	GG	GG	TT	TT	TT	GG	GG	GG	GG
SCM002812.1_172782351	T/C	1	172782351	+	Zunla	UMN	NA	NA	NMSU	NA	TT	TT	CC	TT	CC	TT	TT	TT	TT	CC	CC	TT	CC	CC	TT	CC	TT	TT	TT	CC	TT	CC	CC	TT	TT	CC	TT	TT	TT	TT	TT	TT	CC	CC	CC	TT	TT	TT	TT
SCM002812.1_172922202	A/G	1	172922202	+	Zunla	UMN	NA	NA	NMSU	NA	AA	AA	GG	AA	GG	AA	AA	AA	AA	GG	GG	AA	GG	GG	AA	GG	AA	AA	GG	GG	AA	GG	GG	AA	AA	GG	GG	AA	GG	AA	AG	AA	AG	GG	GG	AA	GG	GG	AA
SCM002812.1_172922464	T/C	1	172922464	+	Zunla	UMN	NA	NA	NMSU	NA	TT	TT	CC	TT	CC	TT	TT	TT	TT	CC	CC	TT	CC	CC	TT	CC	TT	TT	TT	CC	TT	CC	CC	TT	TT	CC	CC	TT	TT	TT	CT	TT	CC	CC	CC	TT	CC	TT	TT
SCM002812.1_172964419	G/T	1	172964419	+	Zunla	UMN	NA	NA	NMSU	NA	GG	GG	GG	GG	GG	GG	GG	GG	GG	GG	GG	GG	GG	GG	GG	GG	GG	GG	GG	GG	GG	GG	GG	GG	GG	GG	GG	GG	GG	GG	GG	GG	GG	GG	GG	GG	GG	GG	GG
SCM002812.1_173058261	G/C	1	173058261	+	Zunla	UMN	NA	NA	NMSU	NA	GG	GG	CC	GG	CC	GG	GG	GG	GG	CC	CC	GG	CC	CC	GG	CC	GG	GG	GG	CC	GG	CC	CC	GG	GG	CC	GG	GG	GG	GG	GG	GG	CC	CC	CC	GG	GG	GG	GG
SCM002812.1_173130630	G/C	1	173130630	+	Zunla	UMN	NA	NA	NMSU	NA	GG	GG	GG	GG	GG	GG	GG	GG	GG	GG	GG	GG	GG	GG	GG	GG	GG	GG	GG	GG	GG	GG	GG	GG	GG	GG	GG	GG	GG	GG	GG	GG	GG	GG	GG	GG	GG	GG	GG
SCM002812.1_173140218	T/C	1	173140218	+	Zunla	UMN	NA	NA	NMSU	NA	TT	TT	CC	TT	CC	TT	TT	TT	TT	CC	CC	CC	CC	CC	CT	CC	TT	TT	CT	CC	TT	CC	CC	TT	TT	CC	CC	TT	TT	TT	CT	TT	CC	CC	CC	TT	CC	TT	TT
SCM002812.1_173144578	T/C	1	173144578	+	Zunla	UMN	NA	NA	NMSU	NA	TT	TT	CC	TT	CC	TT	TT	TT	TT	CC	CC	TT	CC	CC	CT	CC	TT	TT	TT	CC	TT	TT	CC	TT	TT	TT	TT	TT	TT	TT	TT	TT	CC	CC	CC	TT	TT	TT	TT
SCM002812.1_173147750	T/C	1	173147750	+	Zunla	UMN	NA	NA	NMSU	NA	TT	TT	CC	TT	CC	TT	TT	TT	TT	CC	CC	TT	CC	CC	TT	CC	TT	TT	TT	CC	TT	CC	CC	TT	TT	CC	TT	TT	TT	TT	TT	TT	CT	CC	CC	TT	TT	TT	TT
SCM002812.1_173157139	A/G	1	173157139	+	Zunla	UMN	NA	NA	NMSU	NA	AA	AA	GG	AA	GG	AA	AA	AA	AA	GG	GG	AA	GG	GG	AA	GG	AA	AA	AG	GG	AA	AG	GG	AA	AA	GG	GG	AA	AA	AA	AG	AA	GG	GG	GG	AA	GG	AA	AA
SCM002812.1_173157443	C/A	1	173157443	+	Zunla	UMN	NA	NA	NMSU	NA	CC	CC	AA	CC	AA	CC	CC	CC	CC	AA	AA	CC	AA	AA	CC	AA	CC	CC	AC	AA	CC	AA	AA	CC	CC	AA	AA	CC	CC	CC	AC	CC	AA	AA	AA	CC	AA	CC	CC
SCM002812.1_173158728	T/A	1	173158728	+	Zunla	UMN	NA	NA	NMSU	NA	TT	TT	AA	TT	AA	TT	TT	TT	TT	AA	AA	TT	AA	AA	TT	AA	TT	TT	AA	AA	TT	AA	AT	TT	TT	AA	AT	TT	TT	TT	AT	TT	AA	AA	AA	TT	AT	TT	TT
SCM002812.1_173234326	T/C	1	173234326	+	Zunla	UMN	NA	NA	NMSU	NA	TT	CT	CC	TT	CT	TT	TT	TT	TT	CC	CC	TT	CC	CC	TT	CC	TT	TT	CC	CC	TT	CC	CC	TT	TT	CC	TT	TT	TT	TT	TT	TT	CC	CC	CC	TT	TT	TT	TT
SCM002812.1_173293432	G/C	1	173293432	+	Zunla	UMN	NA	NA	NMSU	NA	GG	GG	CG	GG	CC	GG	GG	GG	GG	CC	CC	GG	CC	CC	GG	CC	GG	GG	CC	GG	GG	CC	CC	GG	GG	CC	GG	GG	GG	GG	GG	GG	CC	CC	CC	GG	CC	GG	GG
SCM002812.1_173511173	G/A	1	173511173	+	Zunla	UMN	NA	NA	NMSU	NA	AG	AA	GG	GG	GG	GG	GG	GG	AA	GG	GG	GG	GG	GG	AA	GG	GG	AG	GG	GG	GG	GG	GG	GG	AA	GG	GG	GG	GG	GG	GG	AA	GG	GG	GG	GG	GG	GG	GG
SCM002812.1_173685298	C/A	1	173685298	+	Zunla	UMN	NA	NA	NMSU	NA	CC	CC	AA	CC	AA	CC	CC	CC	CC	AA	AA	CC	AA	AA	CC	AA	CC	CC	CC	AA	CC	AA	AA	CC	CC	AA	AA	CC	CC	CC	AC	AA	AA	AA	AA	CC	AC	CC	CC
SCM002812.1_173957932	C/T	1	173957932	+	Zunla	UMN	NA	NA	NMSU	NA	CC	CC	TT	CC	CC	CC	CC	CC	CC	TT	TT	CC	TT	TT	CC	CT	CC	CC	CC	TT	CC	CT	TT	CC	CC	CC	CC	CC	CC	CC	CC	CC	TT	TT	TT	CC	CC	CC	CC
SCM002812.1_174882759	T/C	1	174882759	+	Zunla	UMN	NA	NA	NMSU	NA	TT	TT	CC	TT	CC	TT	TT	TT	TT	CC	CC	TT	CC	CC	TT	CC	TT	TT	CT	CC	TT	TT	CC	TT	TT	CC	TT	TT	TT	TT	TT	TT	CC	CC	CC	TT	TT	TT	TT
SCM002812.1_174969113	G/C	1	174969113	+	Zunla	UMN	NA	NA	NMSU	NA	GG	GG	CC	GG	CC	GG	GG	GG	GG	CC	CC	GG	CC	CC	GG	CC	GG	GG	GG	CC	GG	CG	CC	GG	GG	CC	GG	GG	GG	GG	GG	CG	CC	CC	CG	GG	GG	GG	GG
SCM002812.1_175135499	G/T	1	175135499	+	Zunla	UMN	NA	NA	NMSU	NA	GG	GG	GG	GG	GG	TT	GG	GG	GG	GG	GG	GG	GG	GG	TT	GG	TT	GG	GG	GG	GG	GG	GG	GG	TT	GG	GG	GG	GG	TT	GT	GG	GG	GG	GG	TT	GG	GG	TT
SCM002812.1_175135575	G/A	1	175135575	+	Zunla	UMN	NA	NA	NMSU	NA	GG	GG	GG	GG	GG	GG	GG	GG	GG	GG	GG	GG	GG	GG	GG	GG	GG	GG	GG	GG	GG	GG	GG	GG	GG	GG	GG	GG	GG	GG	GG	GG	GG	GG	GG	GG	GG	GG	GG
SCM002812.1_175137353	C/G	1	175137353	+	Zunla	UMN	NA	NA	NMSU	NA	CC	CC	GG	CC	GG	CC	CC	CC	CC	GG	GG	CC	GG	GG	CC	GG	CC	CC	CC	GG	CC	CC	GG	CC	CC	GG	CC	CC	CC	CC	CC	CC	GG	GG	GG	CC	CC	CC	CC
SCM002812.1_175243548	A/T	1	175243548	+	Zunla	UMN	NA	NA	NMSU	NA	AA	AA	TT	AA	TT	AA	AA	AA	AA	TT	AT	AA	TT	TT	AA	TT	AA	AA	AA	TT	AA	TT	TT	AA	AA	TT	TT	AA	AA	AA	AT	AA	TT	TT	TT	AA	TT	AA	AA
SCM002812.1_175248810	C/T	1	175248810	+	Zunla	UMN	NA	NA	NMSU	NA	CC	CC	TT	TT	TT	CC	CC	CC	TT	TT	TT	CC	TT	TT	CC	TT	CC	CC	TT	TT	CC	CC	TT	CC	CC	TT	TT	CC	CC	CC	CC	CC	TT	TT	TT	CC	TT	CC	CC
SCM002812.1_175252083	G/C	1	175252083	+	Zunla	UMN	NA	NA	NMSU	NA	GG	GG	GG	CC	GG	GG	GG	GG	CC	GG	GG	GG	GG	GG	GG	GG	GG	GG	GG	GG	GG	GG	GG	GG	GG	GG	GG	GG	GG	GG	GG	GG	GG	GG	GG	GG	GG	GG	GG
SCM002812.1_175672297	C/T	1	175672297	+	Zunla	UMN	NA	NA	NMSU	NA	CC	CC	CC	CC	CC	CC	CC	CC	CC	CC	CC	CC	CC	CC	CC	CC	CC	CC	CC	CC	CC	CC	CC	CC	CC	CC	TT	CC	CC	CC	CT	CC	CC	CC	CC	CC	TT	CC	CC
SCM002812.1_175951251	T/C	1	175951251	+	Zunla	UMN	NA	NA	NMSU	NA	TT	CC	TT	CC	TT	CC	CT	CC	CC	TT	TT	TT	TT	TT	CC	TT	CC	CC	TT	TT	CC	TT	TT	TT	CC	TT	CC	CT	CC	CC	CC	TT	TT	TT	TT	CC	CC	CC	CC
SCM002812.1_176246732	A/G	1	176246732	+	Zunla	UMN	NA	NA	NMSU	NA	AA	AA	GG	AA	AA	AA	AA	AA	AA	AG	GG	AA	GG	GG	AA	AG	AA	AA	AA	GG	AA	AA	GG	AA	AA	AA	AA	AA	AA	AA	AA	AA	GG	GG	GG	AA	AA	AA	AA
SCM002812.1_176246781	G/T	1	176246781	+	Zunla	UMN	NA	NA	NMSU	NA	GG	GG	GG	GG	GG	GG	GG	GG	GG	GG	GG	GG	GG	GG	GG	GG	GG	GG	GG	GG	GG	GG	GG	GG	GG	GG	GG	GG	GG	GG	GG	GG	GG	GG	GG	GG	GG	GG	GG
SCM002812.1_176341565	C/T	1	176341565	+	Zunla	UMN	NA	NA	NMSU	NA	CT	TT	CC	CC	CC	CC	CC	CC	CC	CC	CC	CC	CC	CC	TT	CC	CC	TT	CC	CC	CT	CC	CC	CC	TT	CC	CC	CC	CC	CC	CT	TT	CC	CC	CC	CC	CC	CC	CC
SCM002812.1_176341566	G/A	1	176341566	+	Zunla	UMN	NA	NA	NMSU	NA	GG	GG	AA	GG	GG	GG	GG	GG	GG	GG	GG	GG	GG	GG	GG	GG	GG	GG	GG	GG	GG	AA	AA	GG	GG	GG	GG	GG	GG	GG	GG	GG	AA	GG	AA	GG	GG	GG	GG
SCM002812.1_176443401	T/C	1	176443401	+	Zunla	UMN	NA	NA	NMSU	NA	TT	TT	CC	TT	CC	TT	TT	TT	TT	CC	CC	TT	CC	CC	TT	CC	TT	TT	TT	CC	TT	CC	CC	TT	TT	CC	TT	TT	TT	TT	TT	TT	CC	CC	CC	TT	TT	TT	TT
SCM002812.1_176459886	C/T	1	176459886	+	Zunla	UMN	NA	NA	NMSU	NA	CC	CC	CC	CC	CC	CC	CC	CC	CC	CC	CC	CC	CC	CC	CC	CC	CC	CC	CC	CC	CC	CC	CC	CC	CC	CC	CC	CC	CC	CC	CC	CC	CC	CC	CC	CC	CC	CC	CC
SCM002812.1_176460045	C/T	1	176460045	+	Zunla	UMN	NA	NA	NMSU	NA	CT	TT	CC	CC	CC	CC	CC	CC	CC	CC	CC	CC	CC	CC	TT	CC	CC	TT	CC	CC	CT	CC	CC	CC	TT	CC	CC	CC	CC	CC	CT	TT	CC	CC	CC	CC	CC	CC	CC
SCM002812.1_176460270	C/A	1	176460270	+	Zunla	UMN	NA	NA	NMSU	NA	CC	CC	CC	CC	CC	CC	CC	CC	CC	CC	CC	CC	CC	CC	CC	CC	CC	CC	CC	CC	CC	CC	CC	CC	CC	CC	CC	CC	CC	CC	CC	CC	CC	CC	CC	CC	CC	CC	CC
SCM002812.1_176855470	G/A	1	176855470	+	Zunla	UMN	NA	NA	NMSU	NA	GG	GG	AA	GG	AA	GG	GG	GG	GG	AA	AA	GG	AA	AA	GG	AA	GG	GG	GG	AA	GG	AA	AA	GG	GG	AA	GG	GG	GG	GG	GG	AA	AA	AA	AA	GG	GG	GG	GG
SCM002812.1_176858153	C/A	1	176858153	+	Zunla	UMN	NA	NA	NMSU	NA	CC	CC	CC	CC	CC	AA	AA	CC	CC	CC	CC	AA	CC	CC	CC	CC	AA	CC	CC	CC	AC	CC	CC	CC	CC	CC	CC	CC	AA	AA	CC	CC	CC	CC	CC	AA	CC	AA	AA
SCM002812.1_176861617	T/A	1	176861617	+	Zunla	UMN	NA	NA	NMSU	NA	TT	TT	TT	TT	TT	TT	TT	TT	TT	TT	TT	TT	TT	TT	TT	TT	TT	TT	TT	TT	TT	TT	TT	TT	TT	TT	TT	TT	TT	TT	TT	TT	TT	TT	TT	TT	TT	TT	TT
SCM002812.1_176909950	C/T	1	176909950	+	Zunla	UMN	NA	NA	NMSU	NA	CT	CC	CT	CT	CC	CT	CT	CC	CC	CC	CC	CT	CC	CC	CT	CC	CC	CT	CT	CC	CT	CC	CC	CT	CT	CC	CT	CT	CC	CC	CT	CT	CC	CC	CC	CC	CC	CC	CC
SCM002812.1_176909959	A/G	1	176909959	+	Zunla	UMN	NA	NA	NMSU	NA	AA	AA	AA	AA	AA	AA	AA	AA	AA	AA	AA	AA	AA	AA	AA	AA	AA	AA	AG	AA	AA	AA	AA	AA	AA	AA	AA	AA	AA	AA	AA	AA	AA	AA	AA	AA	AA	AA	AA
SCM002812.1_176909975	A/G	1	176909975	+	Zunla	UMN	NA	NA	NMSU	NA	AG	AA	AA	AG	AA	AG	AG	AG	AG	AA	AA	AG	AA	AA	AG	AA	AA	AG	AG	AA	AG	AA	AA	AG	AG	AA	AG	AG	AA	AA	AG	AG	AA	AA	AA	AA	AA	AA	AA
SCM002812.1_177260224	G/A	1	177260224	+	Zunla	UMN	NA	NA	NMSU	NA	GG	GG	GG	GG	GG	GG	GG	GG	GG	GG	GG	GG	GG	GG	GG	GG	GG	GG	GG	GG	GG	GG	GG	GG	GG	GG	GG	GG	GG	GG	GG	GG	GG	GG	GG	GG	GG	GG	GG
SCM002812.1_177404439	C/T	1	177404439	+	Zunla	UMN	NA	NA	NMSU	NA	CC	CC	CC	CC	CC	CC	CC	CC	CC	CC	CC	CC	CC	CC	CC	CC	CC	CC	CC	CC	CC	CC	CC	CC	CC	CC	CC	CC	CC	CC	CC	CC	CC	CC	CC	CC	CC	CC	CC
SCM002812.1_177420741	C/A	1	177420741	+	Zunla	UMN	NA	NA	NMSU	NA	CC	CC	CC	CC	CC	CC	CC	CC	CC	CC	CC	CC	AC	AC	CC	CC	CC	CC	CC	CC	CC	CC	CC	CC	CC	CC	CC	CC	CC	CC	CC	CC	CC	CC	CC	CC	CC	CC	CC
SCM002812.1_177420761	T/A	1	177420761	+	Zunla	UMN	NA	NA	NMSU	NA	TT	TT	TT	TT	TT	TT	TT	TT	TT	TT	TT	TT	TT	TT	TT	TT	TT	TT	TT	TT	TT	TT	TT	TT	TT	TT	TT	TT	TT	TT	TT	TT	TT	TT	TT	TT	TT	TT	TT
SCM002812.1_177421130	C/T	1	177421130	+	Zunla	UMN	NA	NA	NMSU	NA	CC	CC	CC	CC	CC	CC	CC	CC	CC	CC	CC	CC	CC	CC	CC	CC	CC	CC	CC	CC	CC	CC	CC	CC	CC	CC	CC	CC	CC	CC	CC	CC	CC	CC	CC	CC	CC	CC	CC
SCM002812.1_177612039	A/G	1	177612039	+	Zunla	UMN	NA	NA	NMSU	NA	AA	AA	GG	AA	GG	AA	AA	AA	AA	GG	GG	AA	GG	GG	AA	GG	AA	AA	AA	GG	AA	AA	GG	AA	AA	GG	AA	AA	AA	AA	AA	AA	GG	GG	GG	AA	AA	AA	AA
SCM002812.1_177612122	C/T	1	177612122	+	Zunla	UMN	NA	NA	NMSU	NA	CC	CC	TT	CC	TT	CT	CC	CC	CC	TT	TT	CC	TT	TT	CC	TT	CC	CC	CC	TT	CC	CC	TT	CC	CC	TT	CC	CC	CC	CC	CC	CT	TT	TT	TT	CT	CC	CC	CC
SCM002812.1_177612129	C/G	1	177612129	+	Zunla	UMN	NA	NA	NMSU	NA	CC	CC	CC	CC	CC	CC	CC	CC	CC	CC	CC	CC	CC	CC	CC	CC	CC	CC	CC	CC	CC	CC	CC	CC	CC	CC	CC	CC	CC	CC	CC	CC	CC	CC	CC	CC	CC	CC	CC
SCM002812.1_177612158	G/A	1	177612158	+	Zunla	UMN	NA	NA	NMSU	NA	GG	GG	AA	GG	AA	AG	GG	GG	GG	AA	AA	GG	AA	AA	GG	AA	GG	GG	GG	AA	GG	AA	AA	GG	GG	AA	GG	GG	GG	GG	GG	GG	AA	AA	AA	AG	GG	GG	GG
SCM002812.1_178651902	A/G	1	178651902	+	Zunla	UMN	NA	NA	NMSU	NA	AA	AA	AA	AA	GG	AA	AA	AA	AA	GG	AA	AA	AA	AA	AA	GG	AA	AA	AA	AA	AA	AA	AA	AA	AA	GG	AA	AA	AA	AA	AA	AA	AA	AA	AA	AA	AA	AA	AA
SCM002812.1_178653412	C/G	1	178653412	+	Zunla	UMN	NA	NA	NMSU	NA	CC	CC	CC	CC	CC	CC	CC	CC	CC	CC	CC	CC	CC	CC	CC	CC	CC	CC	CC	CC	CC	CC	CC	CC	CC	CC	CC	CC	CC	CC	CC	CC	CC	CC	CC	CC	CC	CC	CC
SCM002812.1_179042695	A/G	1	179042695	+	Zunla	UMN	NA	NA	NMSU	NA	AA	AA	GG	AA	AA	AA	AA	AA	AA	AA	GG	AA	GG	GG	AA	AA	AA	AA	AA	GG	AA	GG	GG	AA	AA	AA	AA	AA	AA	AA	AA	AA	GG	GG	GG	AA	AA	AA	AA
SCM002812.1_179058703	T/A	1	179058703	+	Zunla	UMN	NA	NA	NMSU	NA	AT	TT	AA	TT	AA	TT	TT	TT	TT	AA	AA	TT	AA	AA	TT	AA	TT	TT	AA	AA	TT	AA	AA	TT	TT	AA	TT	TT	TT	TT	TT	TT	AA	AA	AA	TT	TT	TT	TT
SCM002812.1_179058718	T/G	1	179058718	+	Zunla	UMN	NA	NA	NMSU	NA	TT	TT	GT	TT	GG	TT	TT	TT	TT	GG	GG	TT	GG	GG	TT	GG	TT	TT	TT	GG	TT	GG	GG	TT	TT	GG	TT	TT	TT	TT	TT	TT	GG	GG	GG	TT	TT	TT	TT
SCM002812.1_179170848	T/A	1	179170848	+	Zunla	UMN	NA	NA	NMSU	NA	TT	TT	TT	TT	TT	TT	TT	TT	TT	TT	TT	TT	TT	TT	TT	TT	TT	TT	TT	TT	TT	TT	TT	TT	TT	TT	TT	TT	TT	TT	TT	TT	TT	TT	TT	TT	TT	TT	TT
SCM002812.1_179218111	A/G	1	179218111	+	Zunla	UMN	NA	NA	NMSU	NA	AA	AA	GG	AA	GG	AA	AA	AA	AA	GG	GG	AA	GG	GG	AA	GG	AA	AA	AA	AG	AA	GG	GG	AA	AA	GG	AA	AA	AA	AA	AA	AA	GG	GG	GG	AA	AA	AA	AA
SCM002812.1_179223612	G/A	1	179223612	+	Zunla	UMN	NA	NA	NMSU	NA	GG	GG	AA	GG	GG	GG	GG	GG	GG	AA	AA	GG	AA	AA	GG	AA	GG	GG	GG	AA	GG	AA	AA	GG	GG	AA	GG	GG	GG	GG	GG	GG	AA	AA	AA	GG	GG	GG	GG
SCM002812.1_179292496	C/A	1	179292496	+	Zunla	UMN	NA	NA	NMSU	NA	AC	CC	CC	CC	CC	CC	AA	CC	AA	CC	CC	CC	CC	CC	AA	CC	CC	AA	CC	CC	AA	CC	CC	AA	AA	CC	CC	CC	CC	CC	AC	CC	CC	CC	CC	CC	AA	CC	CC
SCM002812.1_180593854	T/G	1	180593854	+	Zunla	UMN	NA	NA	NMSU	NA	TT	TT	TT	TT	TT	TT	TT	TT	TT	TT	TT	TT	TT	TT	TT	TT	TT	TT	TT	TT	TT	TT	TT	TT	TT	TT	TT	TT	TT	TT	TT	TT	TT	TT	TT	TT	TT	TT	TT
SCM002812.1_180607704	G/T	1	180607704	+	Zunla	UMN	NA	NA	NMSU	NA	GG	GG	TT	GG	TT	GG	GG	GG	GG	TT	TT	GG	TT	TT	GG	TT	GG	GG	GG	TT	GG	TT	TT	TT	GG	TT	TT	GG	GG	GG	GT	GG	TT	TT	TT	GG	TT	GG	GG
SCM002812.1_180679079	T/C	1	180679079	+	Zunla	UMN	NA	NA	NMSU	NA	TT	TT	CC	TT	CC	TT	TT	TT	TT	CC	CC	TT	CT	CT	TT	CC	TT	TT	TT	CC	TT	TT	CC	TT	TT	CC	TT	TT	TT	TT	TT	TT	CC	CC	CC	TT	TT	TT	CT
SCM002812.1_180838340	T/A	1	180838340	+	Zunla	UMN	NA	NA	NMSU	NA	TT	TT	TT	TT	TT	TT	TT	TT	TT	TT	TT	TT	TT	TT	TT	TT	TT	TT	TT	TT	TT	TT	TT	TT	TT	TT	TT	TT	TT	TT	TT	TT	TT	TT	TT	TT	TT	TT	TT
SCM002812.1_181179703	T/C	1	181179703	+	Zunla	UMN	NA	NA	NMSU	NA	TT	TT	CC	TT	TT	TT	TT	TT	TT	TT	CC	TT	CC	CC	TT	TT	TT	TT	TT	CC	TT	TT	CC	TT	TT	TT	TT	TT	TT	TT	TT	TT	CC	CC	CC	TT	TT	TT	TT
SCM002812.1_181424367	G/C	1	181424367	+	Zunla	UMN	NA	NA	NMSU	NA	GG	GG	CC	CC	CC	GG	GG	GG	GG	CC	CC	GG	CC	CC	GG	CC	GG	GG	GG	CC	GG	CC	CC	GG	GG	CC	CC	GG	GG	GG	CC	GG	CG	CC	CC	GG	CC	GG	GG
SCM002812.1_181466830	C/T	1	181466830	+	Zunla	UMN	NA	NA	NMSU	NA	CC	CC	TT	CC	TT	CC	CC	CC	CC	CC	TT	CC	TT	TT	CC	CT	CC	CC	CC	TT	CC	TT	TT	CC	CC	CC	CC	CC	CC	CC	CC	CC	TT	TT	TT	CC	CC	CC	CC
SCM002812.1_181466859	G/A	1	181466859	+	Zunla	UMN	NA	NA	NMSU	NA	GG	GG	GG	GG	GG	GG	GG	GG	GG	GG	GG	GG	GG	GG	GG	GG	GG	GG	GG	GG	GG	GG	GG	GG	GG	GG	GG	GG	GG	GG	GG	GG	GG	GG	GG	GG	GG	GG	GG
SCM002812.1_181478130	G/C	1	181478130	+	Zunla	UMN	NA	NA	NMSU	NA	GG	GG	GG	GG	GG	GG	GG	GG	GG	GG	GG	GG	GG	GG	GG	GG	GG	GG	GG	GG	GG	GG	GG	GG	GG	GG	GG	GG	GG	GG	GG	GG	GG	GG	GG	GG	GG	GG	GG
SCM002812.1_181548866	G/A	1	181548866	+	Zunla	UMN	NA	NA	NMSU	NA	GG	GG	AA	GG	GG	GG	GG	GG	GG	AA	AA	GG	AA	AA	GG	AG	GG	GG	AG	AA	GG	AA	AA	GG	GG	AA	GG	GG	GG	GG	GG	GG	AA	AA	AA	GG	GG	GG	GG
SCM002812.1_181568725	T/A	1	181568725	+	Zunla	UMN	NA	NA	NMSU	NA	AT	TT	AA	AA	AA	TT	TT	TT	TT	AA	AT	TT	AA	AA	TT	AA	TT	TT	AA	AA	TT	AA	AA	TT	TT	AA	AA	TT	TT	TT	AT	TT	AA	AA	AA	TT	AA	TT	TT
SCM002812.1_181638779	T/A	1	181638779	+	Zunla	UMN	NA	NA	NMSU	NA	TT	AA	TT	TT	TT	TT	AT	TT	AA	TT	TT	TT	TT	TT	TT	TT	TT	AA	TT	TT	AT	TT	TT	TT	TT	TT	TT	TT	TT	TT	TT	TT	TT	TT	TT	TT	TT	TT	TT
SCM002812.1_181641811	G/C	1	181641811	+	Zunla	UMN	NA	NA	NMSU	NA	GG	GG	CC	GG	CC	GG	GG	GG	GG	CC	CC	GG	CC	CC	GG	CC	GG	GG	GG	CC	GG	CC	CC	GG	GG	CC	GG	GG	GG	GG	GG	GG	CC	CC	CC	GG	GG	GG	GG
SCM002812.1_181643125	T/C	1	181643125	+	Zunla	UMN	NA	NA	NMSU	NA	TT	TT	TT	TT	TT	TT	TT	TT	TT	TT	TT	TT	CT	CC	TT	TT	TT	TT	TT	CC	TT	CC	CC	TT	TT	TT	TT	TT	TT	TT	TT	TT	TT	TT	TT	TT	TT	TT	TT
SCM002812.1_181669813	T/G	1	181669813	+	Zunla	UMN	NA	NA	NMSU	NA	TT	TT	TT	TT	TT	TT	TT	TT	TT	TT	GG	TT	GT	GG	TT	TT	TT	TT	TT	GG	TT	GG	GG	TT	TT	TT	TT	TT	TT	TT	TT	TT	TT	TT	TT	TT	TT	TT	TT
SCM002812.1_181674994	A/T	1	181674994	+	Zunla	UMN	NA	NA	NMSU	NA	AA	AA	AA	AA	AA	AA	AA	AA	AA	AA	AA	AA	AA	AA	AA	AA	AA	AA	AA	AA	AA	AA	AA	AA	AA	AA	AA	AA	AA	AA	AA	AA	AA	AA	AA	AA	AA	AA	AA
SCM002812.1_181783033	A/G	1	181783033	+	Zunla	UMN	NA	NA	NMSU	NA	GG	AA	AA	AA	AA	GG	GG	AA	AA	AA	AA	AA	AA	AA	AA	AA	GG	AA	AA	AA	AA	AA	AA	AA	AA	AA	AA	AA	AA	GG	AA	AA	AA	AA	AA	GG	AA	AA	GG
SCM002812.1_182045543	G/A	1	182045543	+	Zunla	UMN	NA	NA	NMSU	NA	GG	GG	GG	GG	GG	GG	GG	GG	GG	GG	GG	GG	GG	GG	GG	GG	GG	GG	GG	GG	GG	GG	GG	GG	GG	GG	AA	GG	GG	GG	AG	GG	GG	GG	GG	GG	AA	GG	GG
SCM002812.1_182082067	A/G	1	182082067	+	Zunla	UMN	NA	NA	NMSU	NA	AA	AG	GG	AA	AA	AA	AA	AA	AA	AA	GG	AA	GG	AG	AA	AA	AA	AA	AA	GG	AA	AA	GG	AA	AA	AA	AA	AA	AA	AA	AA	AA	AA	GG	GG	AA	AA	AA	AA
SCM002812.1_182090983	C/T	1	182090983	+	Zunla	UMN	NA	NA	NMSU	NA	CC	CC	TT	CC	CC	CC	CT	CC	CC	CC	TT	CC	TT	TT	CC	CC	CC	CC	CC	TT	CC	CC	TT	CC	CC	CT	CC	CC	CC	CC	CC	CT	TT	TT	TT	CC	CC	CC	CC
SCM002812.1_183173696	G/A	1	183173696	+	Zunla	UMN	NA	NA	NMSU	NA	GG	GG	GG	GG	GG	GG	GG	GG	GG	GG	GG	GG	GG	GG	GG	GG	GG	GG	GG	GG	GG	GG	GG	GG	GG	GG	GG	GG	GG	GG	GG	GG	GG	GG	GG	GG	GG	GG	GG
SCM002812.1_183173883	T/A	1	183173883	+	Zunla	UMN	NA	NA	NMSU	NA	TT	TT	TT	TT	TT	TT	TT	TT	TT	TT	TT	TT	TT	TT	TT	TT	TT	TT	TT	TT	TT	TT	TT	TT	TT	TT	TT	TT	TT	TT	TT	TT	TT	TT	TT	TT	TT	TT	TT
SCM002812.1_183904985	C/A	1	183904985	+	Zunla	UMN	NA	NA	NMSU	NA	CC	CC	CC	CC	CC	CC	CC	CC	CC	CC	CC	CC	CC	CC	CC	CC	CC	CC	CC	CC	CC	CC	CC	CC	CC	CC	CC	CC	CC	CC	CC	CC	CC	CC	CC	CC	AA	CC	CC
SCM002812.1_184221009	C/T	1	184221009	+	Zunla	UMN	NA	NA	NMSU	NA	CC	CC	CC	CC	TT	CC	CC	CC	CC	TT	CC	CC	CT	CC	CC	TT	CC	CC	CC	CC	CC	CC	CC	CC	CC	CT	CC	CC	CC	CC	CC	CC	CC	TT	CC	CC	CT	CC	CC
SCM002812.1_184221858	T/C	1	184221858	+	Zunla	UMN	NA	NA	NMSU	NA	TT	TT	TT	TT	TT	TT	TT	TT	CT	TT	CC	TT	TT	TT	TT	TT	TT	TT	TT	CC	TT	TT	CC	TT	TT	TT	TT	TT	TT	TT	TT	TT	TT	TT	CC	TT	TT	TT	TT
SCM002812.1_184222609	C/T	1	184222609	+	Zunla	UMN	NA	NA	NMSU	NA	CC	CC	TT	CC	TT	CC	CC	CC	CC	TT	TT	CC	TT	TT	CC	TT	CC	CC	TT	TT	CC	TT	TT	CC	CC	TT	TT	CC	CC	CC	CC	CC	TT	TT	TT	CC	TT	CC	CC
SCM002812.1_184223617	C/A	1	184223617	+	Zunla	UMN	NA	NA	NMSU	NA	CC	CC	AA	CC	AA	CC	CC	CC	CC	AA	AA	CC	AA	AA	CC	AA	CC	CC	AA	AA	CC	AA	AA	CC	CC	AA	AA	CC	CC	CC	AC	CC	AA	AA	AA	CC	AA	CC	CC
SCM002812.1_184974264	C/T	1	184974264	+	Zunla	UMN	NA	NA	NMSU	NA	CC	CC	TT	CC	TT	CC	CC	CC	CC	TT	TT	CC	TT	TT	CC	TT	CC	CC	CC	TT	CC	TT	TT	CC	CC	TT	TT	CC	CC	CC	CT	CC	TT	TT	TT	CC	TT	CC	CC
SCM002812.1_184974274	T/C	1	184974274	+	Zunla	UMN	NA	NA	NMSU	NA	TT	TT	TT	CT	TT	TT	TT	TT	TT	TT	CC	TT	CT	CC	TT	TT	TT	TT	TT	CC	TT	TT	CC	TT	TT	TT	TT	TT	TT	TT	TT	TT	CC	TT	TT	TT	TT	TT	TT
SCM002812.1_184975089	T/C	1	184975089	+	Zunla	UMN	NA	NA	NMSU	NA	TT	TT	CC	TT	CC	TT	TT	TT	TT	CC	TT	TT	CT	TT	TT	CC	TT	TT	TT	TT	TT	TT	TT	TT	TT	CC	TT	TT	TT	TT	TT	TT	TT	CC	CC	TT	TT	TT	TT
SCM002812.1_184975559	C/G	1	184975559	+	Zunla	UMN	NA	NA	NMSU	NA	CC	CC	CC	CC	CC	CC	CC	CC	CC	CC	CC	CC	CC	CC	CC	CC	CC	CC	CC	CC	CC	GG	CC	CC	CC	CC	CC	CC	CC	CC	CC	CC	CC	CC	CC	CC	CC	CC	CC
SCM002812.1_184977566	T/C	1	184977566	+	Zunla	UMN	NA	NA	NMSU	NA	TT	TT	CC	TT	CC	TT	TT	TT	TT	TT	CT	TT	CC	CC	TT	CT	TT	TT	TT	CC	TT	TT	CC	TT	TT	TT	TT	TT	TT	TT	TT	TT	CC	CC	CT	TT	TT	TT	TT
SCM002812.1_185367374	T/C	1	185367374	+	Zunla	UMN	NA	NA	NMSU	NA	TT	TT	CC	TT	CC	TT	TT	TT	TT	TT	CC	TT	CC	CT	TT	CC	TT	TT	TT	CC	TT	TT	CC	TT	TT	CC	TT	TT	TT	TT	TT	TT	CC	CC	CC	TT	TT	TT	TT
SCM002812.1_186683876	T/G	1	186683876	+	Zunla	UMN	NA	NA	NMSU	NA	TT	TT	TT	TT	TT	TT	TT	TT	TT	TT	TT	TT	TT	TT	TT	TT	TT	TT	TT	TT	TT	TT	TT	TT	TT	TT	TT	TT	TT	TT	TT	TT	TT	TT	TT	TT	TT	TT	TT
SCM002812.1_186684138	A/C	1	186684138	+	Zunla	UMN	NA	NA	NMSU	NA	AA	AA	AA	AA	AA	AA	AA	AA	AA	AA	AA	AA	AA	AA	AA	AA	AA	AA	AA	AA	AA	AA	AA	AA	AA	AA	AA	AA	AA	AA	AA	AA	AA	AA	AA	AA	AA	AA	AA
SCM002812.1_186727150	C/T	1	186727150	+	Zunla	UMN	NA	NA	NMSU	NA	CC	CC	TT	CC	TT	CC	CC	CC	CC	TT	TT	CC	TT	TT	CC	TT	CC	CC	TT	TT	CC	TT	TT	CC	CC	TT	TT	CC	CC	CC	CT	CC	TT	TT	TT	CC	TT	CC	CC
SCM002812.1_187227200	G/C	1	187227200	+	Zunla	UMN	NA	NA	NMSU	NA	GG	GG	GG	GG	GG	GG	GG	GG	GG	GG	GG	GG	GG	GG	GG	GG	GG	GG	GG	GG	GG	GG	GG	GG	GG	GG	GG	GG	GG	GG	GG	GG	GG	GG	GG	GG	GG	GG	GG
SCM002812.1_188416215	C/T	1	188416215	+	Zunla	UMN	NA	NA	NMSU	NA	CC	CC	TT	CC	TT	CC	CT	CC	CC	TT	TT	CC	TT	TT	CC	TT	CC	CC	CC	TT	CC	TT	TT	CC	CC	TT	CC	CC	CC	CC	CC	CC	TT	TT	TT	CC	CC	CC	CC
SCM002812.1_188438071	G/A	1	188438071	+	Zunla	UMN	NA	NA	NMSU	NA	GG	GG	AA	GG	AA	GG	GG	GG	GG	AA	AA	GG	AA	AA	GG	AA	GG	GG	GG	AA	GG	AA	AA	GG	GG	AA	GG	GG	GG	GG	GG	GG	AA	AA	AA	GG	GG	GG	GG
SCM002812.1_188864498	A/G	1	188864498	+	Zunla	UMN	NA	NA	NMSU	NA	AA	AA	AA	AA	GG	AA	AA	AA	AA	GG	AA	AA	AA	AA	AA	GG	AA	AA	AA	AG	AA	GG	AG	AA	AA	GG	AA	AA	AA	AA	AA	AA	AA	AA	AA	AA	AA	AA	AA
SCM002812.1_190474463	A/T	1	190474463	+	Zunla	UMN	NA	NA	NMSU	NA	AA	AA	AA	AA	AA	AA	AA	AA	AA	AA	AA	AA	AA	AA	AA	AA	AA	AA	AA	AA	AA	AA	AA	AA	AA	AA	AA	AA	AA	AA	AA	AA	AA	AA	AA	AA	AA	AA	AA
SCM002812.1_191897852	G/A	1	191897852	+	Zunla	UMN	NA	NA	NMSU	NA	GG	GG	GG	GG	GG	GG	GG	GG	GG	GG	AA	GG	AG	AA	GG	GG	GG	GG	GG	AA	GG	GG	AA	GG	GG	GG	GG	GG	GG	GG	GG	GG	AA	GG	GG	GG	GG	GG	GG
SCM002812.1_192034670	G/T	1	192034670	+	Zunla	UMN	NA	NA	NMSU	NA	GG	GG	GG	GG	GG	GG	GG	GG	GG	GG	GG	GG	GG	GG	GG	GG	GG	GG	GG	GG	GG	GG	GG	GG	GG	GG	GG	GG	GG	GG	GG	GG	GG	GG	GG	GG	GG	GG	GG
SCM002812.1_192374911	C/T	1	192374911	+	Zunla	UMN	NA	NA	NMSU	NA	CC	CC	CC	CC	CC	CC	CC	CC	CC	CC	CC	CC	CC	CC	CC	CC	CC	CC	CC	CC	CC	CC	CC	CC	CC	CC	TT	CC	CC	CC	CT	CC	CC	CC	CC	CC	TT	CC	CC
SCM002812.1_192880413	T/G	1	192880413	+	Zunla	UMN	NA	NA	NMSU	NA	TT	TT	TT	TT	TT	TT	TT	TT	TT	TT	TT	TT	TT	TT	TT	TT	TT	TT	TT	TT	TT	TT	TT	TT	TT	TT	TT	TT	TT	TT	TT	TT	TT	TT	TT	TT	TT	TT	TT
SCM002812.1_192916628	C/T	1	192916628	+	Zunla	UMN	NA	NA	NMSU	NA	CC	CC	CC	CC	CC	CC	CC	CC	CC	CC	CC	CC	CC	CC	CC	CC	CC	CC	CC	CC	CC	CC	CC	CC	CC	CC	CC	CC	CC	CC	CC	CC	CC	CC	CC	CC	CC	CC	CC
SCM002812.1_193543227	G/A	1	193543227	+	Zunla	UMN	NA	NA	NMSU	NA	GG	GG	AA	GG	AA	GG	GG	GG	GG	AA	AA	GG	AA	AA	GG	AA	GG	GG	AA	AA	GG	AA	AA	GG	GG	AA	AA	GG	GG	GG	AG	GG	AA	AA	AA	GG	AA	GG	GG
SCM002812.1_193611163	G/T	1	193611163	+	Zunla	UMN	NA	NA	NMSU	NA	GG	GG	TT	GG	TT	GG	GG	GG	GG	TT	TT	GG	GT	GT	GG	TT	GG	GG	GG	TT	GG	TT	TT	GG	GG	TT	GG	GG	GG	GG	GG	GG	TT	TT	TT	GG	GG	GG	GG
SCM002812.1_193625537	G/A	1	193625537	+	Zunla	UMN	NA	NA	NMSU	NA	GG	GG	AA	GG	AA	GG	GG	GG	GG	AA	AA	GG	AA	AA	GG	AA	GG	GG	AA	AA	GG	AA	AA	GG	GG	AA	AA	GG	GG	GG	AG	GG	AA	AA	AA	GG	GG	GG	GG
SCM002812.1_193625760	T/A	1	193625760	+	Zunla	UMN	NA	NA	NMSU	NA	TT	TT	AA	TT	AA	TT	TT	TT	TT	AA	AA	TT	AA	AA	TT	AA	TT	TT	AA	AA	TT	AA	AA	TT	TT	AA	AA	TT	TT	TT	TT	TT	AA	AA	AA	TT	AA	TT	TT
SCM002812.1_194089401	A/G	1	194089401	+	Zunla	UMN	NA	NA	NMSU	NA	AA	AA	AA	AA	AA	AA	AA	AA	AA	AA	GG	AA	AG	GG	AA	AA	AA	AA	AA	AG	AA	AA	GG	AA	AA	AA	AA	AA	AA	AA	AA	AA	AA	AA	AA	AA	AA	AA	AA
SCM002812.1_194089509	G/T	1	194089509	+	Zunla	UMN	NA	NA	NMSU	NA	GG	GG	TT	GG	GG	GG	GG	GG	GG	GG	TT	GG	TT	TT	GG	GG	GG	GG	GG	TT	GG	GG	TT	GG	GG	GG	GG	GG	GG	GG	GG	GG	TT	TT	TT	GG	GG	GG	GG
SCM002812.1_194100426	T/A	1	194100426	+	Zunla	UMN	NA	NA	NMSU	NA	TT	TT	AA	TT	AA	TT	TT	TT	TT	AA	AA	TT	AA	AA	TT	AA	TT	TT	TT	AA	TT	AA	AA	TT	TT	AA	TT	TT	TT	TT	TT	TT	AT	AA	AA	TT	TT	TT	TT
SCM002812.1_194306587	T/A	1	194306587	+	Zunla	UMN	NA	NA	NMSU	NA	TT	TT	TT	TT	TT	TT	TT	TT	TT	TT	TT	TT	TT	TT	TT	TT	TT	TT	TT	TT	TT	TT	TT	TT	TT	TT	TT	TT	TT	TT	TT	TT	TT	TT	TT	TT	TT	TT	TT
SCM002812.1_194780464	T/A	1	194780464	+	Zunla	UMN	NA	NA	NMSU	NA	TT	TT	TT	TT	TT	TT	TT	TT	TT	TT	TT	TT	TT	TT	TT	TT	TT	TT	TT	TT	TT	TT	TT	TT	TT	TT	TT	TT	TT	TT	TT	TT	TT	TT	TT	TT	TT	TT	TT
SCM002812.1_194780490	C/A	1	194780490	+	Zunla	UMN	NA	NA	NMSU	NA	CC	CC	CC	CC	CC	CC	CC	CC	CC	CC	CC	CC	CC	CC	CC	CC	CC	CC	CC	CC	CC	CC	CC	CC	CC	CC	CC	CC	CC	CC	CC	CC	CC	CC	CC	CC	CC	CC	CC
SCM002812.1_194925394	T/C	1	194925394	+	Zunla	UMN	NA	NA	NMSU	NA	TT	TT	CC	CC	CC	TT	TT	TT	TT	CC	CC	CC	CC	CC	TT	CC	TT	TT	CC	CC	TT	CC	CC	TT	TT	CC	CC	TT	TT	TT	CT	TT	CC	CC	CC	TT	CC	TT	TT
SCM002812.1_196612351	C/T	1	196612351	+	Zunla	UMN	NA	NA	NMSU	NA	CC	CC	TT	CC	TT	CC	CC	CC	CC	TT	TT	CC	TT	TT	CC	TT	CC	CC	CC	TT	CC	TT	TT	CC	CC	TT	CC	CC	CC	CC	CC	CC	TT	TT	TT	CC	CC	CC	CC
SCM002812.1_196659843	A/G	1	196659843	+	Zunla	UMN	NA	NA	NMSU	NA	AA	AA	GG	GG	GG	AA	AA	AA	AA	GG	GG	GG	GG	GG	AA	GG	AA	AA	GG	GG	AA	GG	GG	AA	AA	GG	AA	AA	AA	AA	AA	AA	GG	GG	GG	AA	AA	AA	AA
SCM002812.1_196660067	A/C	1	196660067	+	Zunla	UMN	NA	NA	NMSU	NA	AA	AA	AA	AA	AA	AA	AA	AA	AA	AA	AA	AA	AA	AA	AA	AA	AA	AA	AA	AA	AA	AA	AA	AA	AA	AA	AA	AA	AA	AA	AA	AA	AA	AA	AA	AA	AA	AA	AA
SCM002812.1_196761022	T/C	1	196761022	+	Zunla	UMN	NA	NA	NMSU	NA	TT	TT	CC	TT	TT	TT	TT	TT	TT	TT	CC	TT	CT	CC	TT	TT	TT	TT	TT	CC	TT	TT	CC	TT	TT	TT	TT	TT	TT	TT	TT	TT	TT	CC	CC	TT	TT	TT	TT
SCM002812.1_197089397	C/A	1	197089397	+	Zunla	UMN	NA	NA	NMSU	NA	CC	CC	CC	CC	CC	CC	CC	CC	CC	CC	CC	CC	CC	CC	CC	CC	CC	CC	CC	CC	CC	CC	CC	CC	CC	CC	CC	CC	CC	CC	CC	CC	CC	CC	CC	CC	CC	CC	CC
SCM002812.1_198412295	A/T	1	198412295	+	Zunla	UMN	NA	NA	NMSU	NA	AA	AA	TT	TT	TT	AA	AA	AA	AA	TT	TT	TT	TT	TT	AA	TT	AA	AA	TT	TT	AA	TT	TT	AA	AA	TT	TT	AA	AA	AA	AT	AA	TT	TT	TT	AA	TT	AA	AA
SCM002812.1_199326381	G/A	1	199326381	+	Zunla	UMN	NA	NA	NMSU	NA	AA	AA	GG	AA	GG	GG	AG	AA	AA	GG	GG	GG	GG	GG	AA	GG	GG	AA	GG	GG	GG	GG	GG	AA	AA	GG	GG	AA	GG	GG	GG	GG	GG	GG	GG	GG	GG	GG	GG
SCM002812.1_199484001	G/A	1	199484001	+	Zunla	UMN	NA	NA	NMSU	NA	GG	GG	GG	GG	GG	GG	GG	GG	GG	GG	GG	GG	GG	GG	GG	GG	GG	GG	GG	GG	GG	GG	GG	GG	GG	GG	GG	GG	GG	GG	GG	GG	GG	GG	GG	GG	GG	GG	GG
SCM002812.1_199632944	G/A	1	199632944	+	Zunla	UMN	NA	NA	NMSU	NA	GG	GG	AA	GG	AA	AA	GG	GG	GG	AA	AA	GG	AG	AA	GG	AA	AA	GG	GG	AA	AA	AA	AA	GG	GG	AA	GG	GG	AA	AA	GG	GG	AA	AA	AA	AA	GG	AA	AA
SCM002812.1_200191547	G/C	1	200191547	+	Zunla	UMN	NA	NA	NMSU	NA	CC	CC	GG	CC	GG	GG	CC	CC	CC	GG	GG	GG	GG	GG	CC	GG	GG	CC	GG	GG	GG	GG	GG	CC	CC	GG	GG	CC	GG	GG	GG	GG	GG	GG	GG	GG	GG	GG	GG
SCM002812.1_200377447	G/A	1	200377447	+	Zunla	UMN	NA	NA	NMSU	NA	GG	GG	GG	GG	GG	GG	GG	GG	GG	GG	GG	AA	GG	GG	GG	GG	GG	GG	GG	GG	GG	GG	GG	GG	GG	GG	AG	GG	GG	GG	AG	AA	GG	GG	GG	GG	GG	GG	GG
SCM002812.1_200568286	T/A	1	200568286	+	Zunla	UMN	NA	NA	NMSU	NA	AA	AA	TT	AA	TT	TT	AA	AA	AA	TT	TT	TT	TT	TT	AA	TT	TT	AA	TT	TT	TT	TT	TT	AA	AA	TT	TT	AA	TT	TT	TT	TT	TT	TT	TT	TT	TT	TT	TT
SCM002812.1_200770369	T/A	1	200770369	+	Zunla	UMN	NA	NA	NMSU	NA	TT	TT	TT	TT	TT	TT	TT	TT	TT	TT	TT	TT	TT	TT	TT	TT	TT	TT	TT	TT	TT	TT	TT	TT	TT	TT	AT	TT	TT	TT	AT	TT	TT	TT	TT	TT	AA	TT	TT
SCM002812.1_200770530	T/C	1	200770530	+	Zunla	UMN	NA	NA	NMSU	NA	TT	TT	TT	TT	TT	TT	TT	TT	TT	TT	CT	TT	CC	CT	TT	TT	TT	TT	TT	CC	TT	TT	CC	TT	TT	TT	TT	TT	TT	TT	TT	TT	TT	CC	TT	TT	TT	TT	TT
SCM002812.1_200773161	G/T	1	200773161	+	Zunla	UMN	NA	NA	NMSU	NA	GG	GG	GG	GG	GG	GG	GG	GG	GG	GG	GG	GG	GG	GG	GG	GG	GG	GG	GG	GG	GG	GG	GG	GG	GG	GG	GG	GG	GG	GG	GG	GG	GG	GG	GG	GG	GG	GG	GG
SCM002812.1_201265895	A/C	1	201265895	+	Zunla	UMN	NA	NA	NMSU	NA	CC	CC	AA	CC	AA	AA	CC	CC	CC	AA	AA	CC	AA	AA	CC	AA	AA	CC	CC	AC	AA	CC	AA	CC	CC	AA	CC	CC	AA	AA	CC	CC	AC	AA	AA	AA	CC	AA	AA
SCM002812.1_201265913	C/T	1	201265913	+	Zunla	UMN	NA	NA	NMSU	NA	CC	CC	CC	CC	CC	CC	CC	CC	CC	CC	CC	CC	CC	CC	CC	CC	CC	CC	CC	CC	CC	CC	CC	CC	CT	CC	CC	CC	CC	CC	CC	CC	CC	CC	CC	CC	CC	CC	CC
SCM002812.1_201671590	T/A	1	201671590	+	Zunla	UMN	NA	NA	NMSU	NA	TT	TT	TT	TT	TT	TT	TT	TT	TT	TT	TT	TT	TT	TT	TT	TT	TT	TT	TT	TT	TT	AA	TT	TT	TT	TT	TT	TT	TT	TT	TT	TT	TT	TT	TT	TT	TT	TT	TT
SCM002812.1_202699033	C/G	1	202699033	+	Zunla	UMN	NA	NA	NMSU	NA	CC	CC	CC	CC	CC	CC	CC	CC	CC	CC	CC	CC	CC	CC	CC	CC	CC	CC	CC	CC	CC	CC	CC	CC	CC	CC	CC	CC	CC	CC	CC	CC	CC	CC	CC	CC	CC	CC	CC
SCM002812.1_202748257	T/C	1	202748257	+	Zunla	UMN	NA	NA	NMSU	NA	TT	TT	CC	TT	CC	TT	TT	TT	TT	CC	CC	TT	CC	CC	TT	CC	TT	TT	TT	CC	TT	CC	CC	TT	TT	CC	TT	TT	TT	TT	TT	TT	CC	CC	CC	TT	TT	TT	TT
SCM002812.1_202750686	T/C	1	202750686	+	Zunla	UMN	NA	NA	NMSU	NA	TT	TT	CC	TT	TT	TT	TT	TT	TT	TT	CC	TT	CT	CC	TT	TT	TT	TT	TT	CC	TT	TT	CC	TT	TT	TT	TT	TT	TT	TT	TT	TT	CC	CC	TT	TT	TT	TT	TT
SCM002812.1_202765598	C/G	1	202765598	+	Zunla	UMN	NA	NA	NMSU	NA	CC	CC	GG	CC	CC	CC	CC	CC	CC	CC	GG	CC	GG	GG	CG	CC	CC	CC	CC	GG	CC	CC	GG	CC	CC	CC	CC	CC	CC	CC	CC	CC	CG	GG	GG	CC	CC	CC	CC
SCM002812.1_202782525	T/A	1	202782525	+	Zunla	UMN	NA	NA	NMSU	NA	TT	TT	TT	TT	TT	TT	TT	TT	TT	TT	TT	TT	TT	TT	TT	TT	TT	TT	TT	TT	TT	TT	TT	TT	TT	TT	TT	TT	TT	TT	TT	TT	TT	TT	TT	TT	TT	TT	TT
SCM002812.1_203130737	T/C	1	203130737	+	Zunla	UMN	NA	NA	NMSU	NA	TT	TT	TT	TT	TT	TT	TT	TT	TT	TT	TT	TT	TT	TT	TT	TT	TT	TT	TT	TT	TT	TT	TT	TT	TT	TT	TT	TT	TT	TT	TT	TT	TT	TT	TT	TT	TT	TT	TT
SCM002812.1_203130752	A/G	1	203130752	+	Zunla	UMN	NA	NA	NMSU	NA	AA	AA	GG	AA	AA	AA	AA	AA	AA	AA	GG	AA	AA	GG	AA	AA	AA	AA	AA	GG	AA	AA	GG	AA	AA	AA	AA	AA	AA	AA	AA	AA	GG	GG	GG	AA	AA	AA	AA
SCM002812.1_203227663	C/A	1	203227663	+	Zunla	UMN	NA	NA	NMSU	NA	CC	CC	AA	CC	AA	CC	CC	CC	CC	AA	AA	CC	AA	AA	CC	AA	CC	CC	AC	AA	CC	AA	AA	CC	CC	AA	AA	CC	CC	CC	AC	CC	AA	AA	AA	CC	AA	CC	CC
SCM002812.1_203607230	G/A	1	203607230	+	Zunla	UMN	NA	NA	NMSU	NA	GG	GG	AA	AG	AA	GG	GG	GG	GG	AA	AA	GG	AG	AA	GG	AA	GG	GG	GG	AA	GG	AA	AA	GG	GG	AA	AG	GG	GG	GG	GG	GG	AA	AA	AA	GG	GG	GG	GG
SCM002812.1_204288848	G/A	1	204288848	+	Zunla	UMN	NA	NA	NMSU	NA	AA	AA	AA	AA	AA	AG	GG	GG	GG	AA	AA	GG	AA	AG	GG	AA	AA	AA	AA	AA	AG	AA	AA	GG	GG	AA	AA	GG	GG	AA	AA	AA	AA	AA	AA	AA	AA	GG	AA
SCM002812.1_204766888	A/T	1	204766888	+	Zunla	UMN	NA	NA	NMSU	NA	AA	AA	AA	AA	AA	AA	AA	AA	AA	AA	AA	AA	AA	AA	AA	AA	AA	AA	AA	AA	AA	AA	AA	AA	AA	AA	AA	AA	AA	AA	AA	AA	AA	AA	AA	AA	AA	AA	AA
SCM002812.1_204766932	T/A	1	204766932	+	Zunla	UMN	NA	NA	NMSU	NA	AT	TT	TT	TT	TT	AT	TT	TT	TT	TT	TT	TT	TT	TT	TT	TT	AT	TT	AT	TT	TT	AT	TT	TT	TT	AT	TT	TT	AA	AT	AT	AT	TT	TT	TT	AT	TT	AT	AT
SCM002812.1_204896840	A/G	1	204896840	+	Zunla	UMN	NA	NA	NMSU	NA	AA	AA	GG	AA	GG	AA	AA	AA	AA	GG	GG	AA	GG	GG	AA	GG	AA	AA	AA	GG	AA	AA	GG	AA	AA	GG	AA	AA	AA	AA	AA	AA	GG	GG	GG	AA	AA	AA	AA
SCM002812.1_204896946	A/G	1	204896946	+	Zunla	UMN	NA	NA	NMSU	NA	AA	AA	GG	AA	GG	AA	AA	AA	AA	GG	GG	AA	GG	GG	AA	GG	AA	AA	AA	GG	AA	GG	GG	AA	AA	GG	AA	AA	AA	AA	AA	AA	GG	GG	GG	AA	AA	AA	AA
SCM002812.1_204952954	C/G	1	204952954	+	Zunla	UMN	NA	NA	NMSU	NA	CC	CC	GG	CC	GG	CC	CC	CC	CC	GG	GG	CC	GG	GG	CC	GG	CC	CC	CC	GG	CC	GG	GG	CC	CC	GG	CC	CC	CC	CC	CC	CC	GG	GG	GG	CC	CC	CC	CC
SCM002812.1_204953101	A/C	1	204953101	+	Zunla	UMN	NA	NA	NMSU	NA	AA	AA	AA	AA	AA	AA	AA	AA	AA	AA	AA	AA	AA	AA	AA	AA	AA	AA	AA	AA	AA	AA	AA	AA	AA	AA	AA	AA	AA	AA	AA	AA	AA	AA	AA	AA	AA	AA	AA
SCM002812.1_205185190	T/C	1	205185190	+	Zunla	UMN	NA	NA	NMSU	NA	TT	TT	CC	TT	CC	TT	TT	TT	TT	CC	CC	TT	CC	CC	TT	CC	TT	TT	TT	CC	TT	CC	CC	TT	TT	CC	TT	TT	TT	TT	TT	TT	CT	CC	CC	TT	TT	TT	TT
SCM002812.1_205279997	C/A	1	205279997	+	Zunla	UMN	NA	NA	NMSU	NA	CC	CC	CC	CC	CC	CC	CC	CC	CC	CC	CC	CC	CC	CC	CC	CC	CC	CC	CC	CC	CC	CC	CC	CC	CC	CC	CC	CC	CC	CC	CC	CC	CC	CC	CC	CC	CC	CC	CC
SCM002812.1_205382197	A/G	1	205382197	+	Zunla	UMN	NA	NA	NMSU	NA	AA	AA	GG	AA	GG	AA	AA	AA	AA	GG	GG	AA	GG	GG	AA	GG	AA	AA	AA	GG	AA	GG	GG	AA	AA	GG	AA	AA	AA	AA	AA	AA	GG	GG	GG	AA	AA	AA	AA
SCM002812.1_206543958	A/C	1	206543958	+	Zunla	UMN	NA	NA	NMSU	NA	AA	AA	AA	AA	AA	AA	AA	AA	AA	AA	AA	AA	AA	AA	AA	AA	AA	AA	AA	AA	AA	AA	AA	AA	AA	AA	AA	AA	AA	AA	AA	AA	AA	AA	AA	AA	AA	AA	AA
SCM002812.1_207072854	C/T	1	207072854	+	Zunla	UMN	NA	NA	NMSU	NA	CC	CC	TT	CC	TT	CC	CC	CC	CC	TT	TT	CC	TT	TT	CC	TT	CC	CC	CC	TT	CC	TT	TT	CC	CC	TT	CC	CC	CC	CC	CC	CC	CT	TT	TT	CC	CC	CC	CC
SCM002812.1_207189783	T/A	1	207189783	+	Zunla	UMN	NA	NA	NMSU	NA	TT	TT	AA	TT	AA	TT	TT	TT	TT	AA	AA	TT	AA	AA	TT	AA	TT	TT	AA	AA	TT	AA	AA	TT	TT	AA	AA	TT	TT	TT	AT	TT	AA	AA	AA	TT	AT	TT	TT
SCM002812.1_207563247	T/C	1	207563247	+	Zunla	UMN	NA	NA	NMSU	NA	TT	TT	CC	TT	CC	TT	TT	TT	TT	CC	CC	TT	CC	CC	TT	CC	TT	TT	TT	CC	TT	TT	CC	TT	TT	CC	TT	TT	TT	TT	TT	TT	CC	CC	CC	TT	TT	TT	TT
SCM002812.1_207675050	G/A	1	207675050	+	Zunla	UMN	NA	NA	NMSU	NA	GG	GG	AA	GG	AA	GG	GG	GG	GG	AA	AA	GG	AA	AA	GG	AA	GG	GG	GG	AA	GG	AG	AA	GG	GG	AA	GG	GG	GG	GG	GG	GG	AA	AA	AG	GG	GG	GG	GG
SCM002812.1_207676510	A/G	1	207676510	+	Zunla	UMN	NA	NA	NMSU	NA	AA	AA	GG	AA	GG	AA	AA	AA	AA	AG	GG	AA	GG	GG	AA	GG	AA	AA	AA	GG	AA	AA	GG	AA	AA	GG	AA	AA	AA	AA	AA	AA	GG	GG	GG	AA	AA	AA	AA
SCM002812.1_207678063	T/C	1	207678063	+	Zunla	UMN	NA	NA	NMSU	NA	TT	TT	CC	TT	TT	TT	TT	TT	TT	TT	CC	TT	CC	CC	TT	TT	TT	TT	TT	CC	TT	CC	CC	TT	TT	TT	TT	TT	TT	TT	TT	TT	CC	CC	CC	TT	CT	TT	TT
SCM002812.1_207725496	A/T	1	207725496	+	Zunla	UMN	NA	NA	NMSU	NA	AA	AA	TT	AA	TT	AA	AA	AA	AA	TT	TT	AA	TT	TT	AA	TT	AA	AA	TT	TT	AA	TT	TT	AA	AA	TT	TT	AA	AA	AA	AT	AA	TT	TT	TT	AA	AT	AA	AA
SCM002812.1_207725615	T/A	1	207725615	+	Zunla	UMN	NA	NA	NMSU	NA	TT	TT	AA	TT	AA	TT	TT	TT	TT	AA	AT	TT	AA	AA	TT	AA	TT	TT	TT	AA	TT	AA	AA	TT	TT	AA	TT	TT	TT	TT	TT	TT	AA	AA	AA	TT	TT	TT	TT
SCM002812.1_208160647	G/C	1	208160647	+	Zunla	UMN	NA	NA	NMSU	NA	GG	GG	GG	GG	GG	GG	GG	GG	GG	GG	GG	GG	GG	GG	GG	GG	GG	GG	GG	GG	GG	GG	GG	GG	GG	GG	GG	GG	GG	GG	GG	GG	GG	GG	GG	GG	GG	GG	GG
SCM002812.1_208161002	C/T	1	208161002	+	Zunla	UMN	NA	NA	NMSU	NA	CC	CC	TT	CC	CC	CC	CC	CC	CC	CC	TT	CC	TT	TT	CC	CC	CC	CC	CC	TT	CC	CC	TT	CC	CC	CC	CC	CC	CC	CC	CC	CC	TT	TT	TT	CC	CC	CC	CC
SCM002812.1_208298645	T/C	1	208298645	+	Zunla	UMN	NA	NA	NMSU	NA	TT	TT	CC	TT	TT	TT	TT	TT	TT	TT	CC	TT	CC	CC	TT	TT	TT	TT	TT	CC	TT	TT	CC	TT	TT	TT	TT	TT	TT	TT	TT	TT	TT	CC	CC	TT	TT	TT	TT
SCM002812.1_208367872	T/G	1	208367872	+	Zunla	UMN	NA	NA	NMSU	NA	TT	TT	TT	TT	TT	TT	TT	TT	TT	TT	TT	TT	TT	TT	TT	TT	TT	TT	TT	TT	TT	TT	TT	TT	TT	TT	TT	TT	TT	TT	TT	TT	TT	TT	TT	TT	TT	TT	TT
SCM002812.1_208536196	T/C	1	208536196	+	Zunla	UMN	NA	NA	NMSU	NA	TT	TT	TT	TT	TT	TT	CC	CC	CC	TT	TT	TT	TT	TT	CT	CT	TT	TT	CT	TT	TT	TT	TT	CT	TT	TT	CC	CC	CT	TT	CT	TT	CT	TT	TT	TT	CC	TT	TT
SCM002812.1_208548057	T/C	1	208548057	+	Zunla	UMN	NA	NA	NMSU	NA	TT	TT	TT	TT	TT	TT	CT	CC	CC	TT	TT	TT	TT	CT	TT	TT	TT	TT	TT	TT	TT	TT	TT	CC	TT	TT	TT	CC	TT	TT	TT	TT	TT	TT	TT	TT	TT	TT	TT
SCM002812.1_208548069	G/T	1	208548069	+	Zunla	UMN	NA	NA	NMSU	NA	GG	GG	GG	GG	GG	GG	GG	GG	GG	GG	GG	GG	GG	GG	GG	GG	GG	GG	GG	GG	GG	GG	GG	GG	GG	GG	GG	GG	GG	GG	GG	GG	GG	GG	GG	GG	GG	GG	GG
SCM002812.1_208600584	A/G	1	208600584	+	Zunla	UMN	NA	NA	NMSU	NA	AA	AA	AA	AA	AA	AA	AA	AA	AA	AA	AA	AA	AA	AA	AA	AA	AA	AA	AA	AA	AA	AA	AA	AA	AA	AA	AA	AA	AA	AA	AA	AA	AA	AA	AA	AA	AA	AA	AA
SCM002812.1_208658248	T/C	1	208658248	+	Zunla	UMN	NA	NA	NMSU	NA	TT	TT	TT	TT	TT	TT	TT	TT	TT	TT	TT	TT	TT	TT	TT	TT	TT	TT	TT	TT	TT	TT	TT	TT	TT	TT	TT	TT	TT	TT	TT	TT	TT	TT	TT	TT	TT	TT	TT
SCM002812.1_209017075	G/C	1	209017075	+	Zunla	UMN	NA	NA	NMSU	NA	GG	GG	CC	GG	CC	GG	GG	GG	GG	CC	CC	GG	CC	CG	GG	CC	GG	GG	CC	CC	GG	CC	CC	GG	GG	CC	CG	GG	GG	GG	CG	GG	CC	CC	CC	GG	CC	GG	GG
SCM002812.1_209018077	A/G	1	209018077	+	Zunla	UMN	NA	NA	NMSU	NA	AA	AA	GG	AA	GG	AA	AA	AA	AA	GG	GG	AA	GG	GG	AA	GG	AA	AA	GG	GG	AA	GG	GG	AA	AA	GG	GG	AA	AA	AA	AG	AA	GG	GG	GG	AA	GG	AA	AA
SCM002812.1_209044343	T/C	1	209044343	+	Zunla	UMN	NA	NA	NMSU	NA	TT	TT	CC	TT	CC	TT	TT	TT	TT	CC	CC	TT	CC	CC	TT	CC	TT	TT	TT	CC	TT	CC	CT	TT	CT	CC	TT	TT	TT	TT	TT	TT	CC	CC	CC	TT	TT	TT	TT
SCM002812.1_210070416	C/T	1	210070416	+	Zunla	UMN	NA	NA	NMSU	NA	CC	CC	TT	CC	CT	CC	CC	CC	CC	TT	TT	CC	TT	TT	CC	TT	CC	CC	CC	TT	CC	CT	TT	CC	CC	TT	CC	CC	CC	CC	CC	CC	TT	TT	TT	CC	CC	CC	CC
SCM002812.1_210444719	G/A	1	210444719	+	Zunla	UMN	NA	NA	NMSU	NA	GG	GG	AA	GG	AA	GG	GG	GG	GG	AA	AA	GG	AA	AA	GG	AG	GG	GG	GG	AA	GG	AA	AA	GG	GG	AA	GG	GG	GG	GG	GG	GG	AA	AA	AA	GG	GG	GG	GG
SCM002812.1_210996252	A/G	1	210996252	+	Zunla	UMN	NA	NA	NMSU	NA	AA	AA	GG	AA	AA	AA	AA	AA	AA	AA	GG	AA	GG	GG	AA	AA	AA	AA	AA	GG	AA	AA	GG	AA	AA	AA	AA	AA	AA	AG	AA	AA	GG	GG	GG	AA	AA	AA	AA
SCM002812.1_211575533	T/C	1	211575533	+	Zunla	UMN	NA	NA	NMSU	NA	TT	TT	TT	TT	TT	TT	TT	TT	TT	TT	TT	TT	TT	TT	TT	TT	TT	TT	TT	TT	TT	TT	TT	TT	TT	TT	TT	TT	TT	TT	TT	TT	TT	TT	TT	TT	TT	TT	TT
SCM002812.1_211575627	T/A	1	211575627	+	Zunla	UMN	NA	NA	NMSU	NA	TT	TT	TT	TT	TT	TT	TT	TT	TT	TT	TT	TT	TT	TT	TT	TT	TT	TT	TT	TT	TT	TT	TT	TT	TT	TT	TT	TT	TT	TT	TT	TT	TT	TT	TT	TT	TT	TT	TT
SCM002812.1_211789107	C/G	1	211789107	+	Zunla	UMN	NA	NA	NMSU	NA	CC	CC	CC	CC	CC	CC	CC	CC	CC	CC	CC	CC	CC	CC	CC	CC	CC	CC	CC	CC	CC	CC	CC	CC	CC	CC	CC	CC	CC	CC	CC	CC	CC	CC	CC	CC	CC	CC	CC
SCM002812.1_214949402	T/G	1	214949402	+	Zunla	UMN	NA	NA	NMSU	NA	TT	TT	TT	TT	TT	TT	TT	TT	TT	TT	TT	TT	TT	TT	TT	TT	TT	TT	TT	TT	TT	TT	TT	TT	TT	TT	TT	TT	TT	TT	TT	TT	TT	TT	TT	TT	TT	TT	TT
SCM002812.1_215277571	C/T	1	215277571	+	Zunla	UMN	NA	NA	NMSU	NA	CC	CC	TT	CC	TT	CC	CC	CC	CC	TT	TT	CC	TT	TT	CC	TT	CC	CC	CC	TT	CC	TT	TT	CC	CC	TT	CC	CC	CC	CC	CC	CC	TT	TT	TT	CC	CC	CC	CC
SCM002812.1_216146601	G/C	1	216146601	+	Zunla	UMN	NA	NA	NMSU	NA	GG	GG	CC	GG	CC	GG	GG	GG	GG	CC	CC	GG	CC	CC	GG	CC	GG	GG	CC	CC	GG	GG	CC	GG	GG	CC	CC	GG	GG	GG	CG	GG	CC	CC	CC	GG	CC	GG	GG
SCM002812.1_216146912	G/C	1	216146912	+	Zunla	UMN	NA	NA	NMSU	NA	GG	GG	GG	GG	GG	GG	GG	GG	GG	GG	GG	GG	GG	GG	GG	GG	GG	GG	GG	GG	GG	GG	GG	GG	GG	GG	GG	GG	GG	GG	GG	GG	GG	GG	GG	GG	GG	GG	GG
SCM002812.1_216229765	G/T	1	216229765	+	Zunla	UMN	NA	NA	NMSU	NA	GG	GG	TT	GG	TT	GG	GG	GG	GG	TT	TT	GG	TT	TT	GG	TT	GG	GG	GG	TT	GG	TT	TT	GG	GG	TT	GG	GG	GG	GG	GG	GG	TT	TT	TT	GG	GG	GG	GG
SCM002812.1_216229774	A/G	1	216229774	+	Zunla	UMN	NA	NA	NMSU	NA	AA	AA	GG	AA	GG	AA	AA	AA	AA	GG	GG	AA	GG	GG	AA	GG	AA	AA	AA	GG	AA	GG	GG	AA	AA	GG	AA	AA	AA	AA	AA	AA	GG	GG	GG	AA	AA	AA	AA
SCM002812.1_216617498	C/A	1	216617498	+	Zunla	UMN	NA	NA	NMSU	NA	CC	CC	AC	CC	AA	CC	CC	CC	CC	AA	AA	CC	AA	AA	CC	AA	CC	CC	CC	AA	CC	AA	AA	CC	CC	AA	CC	CC	CC	CC	CC	CC	AA	AA	AC	CC	CC	CC	CC
SCM002812.1_216617727	T/C	1	216617727	+	Zunla	UMN	NA	NA	NMSU	NA	TT	TT	CC	TT	CC	TT	TT	TT	TT	CC	CC	TT	CC	CC	TT	CC	TT	TT	TT	CC	TT	TT	CC	TT	TT	CC	TT	TT	TT	TT	TT	TT	CC	CC	CC	TT	TT	TT	TT
SCM002812.1_216617891	T/C	1	216617891	+	Zunla	UMN	NA	NA	NMSU	NA	TT	TT	CC	TT	CC	TT	TT	TT	TT	CC	CC	TT	CC	CC	TT	CC	TT	TT	TT	CC	TT	CC	CC	TT	TT	CC	TT	TT	TT	TT	TT	TT	CC	CC	CC	TT	TT	TT	TT
SCM002812.1_216619982	A/T	1	216619982	+	Zunla	UMN	NA	NA	NMSU	NA	AA	AA	TT	AA	TT	AA	AA	AA	AA	TT	TT	AA	TT	TT	AA	TT	AA	AA	AA	TT	AA	TT	TT	AA	AA	TT	AA	AA	AA	AA	AA	AA	TT	TT	TT	AA	AA	AA	AA
SCM002812.1_217950753	A/G	1	217950753	+	Zunla	UMN	NA	NA	NMSU	NA	AA	AA	GG	AA	GG	AA	AA	AA	AA	GG	GG	AA	GG	GG	AA	GG	AA	AA	AA	GG	AA	GG	GG	AA	AA	GG	AA	AA	AA	AA	AA	AA	GG	AG	GG	AA	AA	AA	AA
SCM002812.1_217950765	T/A	1	217950765	+	Zunla	UMN	NA	NA	NMSU	NA	TT	AA	TT	TT	TT	AA	TT	TT	TT	TT	TT	AA	TT	TT	AT	TT	AA	AA	AT	TT	AA	TT	TT	TT	TT	TT	AA	TT	AA	AA	TT	TT	TT	TT	TT	AA	TT	AA	AA
SCM002812.1_218211343	T/A	1	218211343	+	Zunla	UMN	NA	NA	NMSU	NA	TT	TT	TT	TT	TT	TT	TT	TT	TT	AA	AA	TT	AT	AA	TT	TT	TT	TT	TT	AA	TT	AA	AT	TT	TT	AA	AT	TT	TT	TT	TT	TT	AA	TT	TT	TT	AA	TT	TT
SCM002812.1_218216461	A/G	1	218216461	+	Zunla	UMN	NA	NA	NMSU	NA	AA	AA	AA	AA	AA	AA	AA	AA	AA	GG	GG	AA	AG	GG	AA	AA	AA	AA	AA	GG	AA	GG	GG	AA	AA	GG	AA	AA	AA	AA	AA	AA	GG	AG	AA	AA	AA	AA	AA
SCM002812.1_218500473	C/A	1	218500473	+	Zunla	UMN	NA	NA	NMSU	NA	CC	CC	AA	CC	AA	CC	CC	CC	CC	AA	AA	CC	AA	AA	CC	AA	CC	CC	CC	AA	CC	AA	AA	CC	CC	AA	CC	CC	CC	CC	CC	CC	AC	AA	AA	CC	CC	CC	CC
SCM002812.1_219223828	C/T	1	219223828	+	Zunla	UMN	NA	NA	NMSU	NA	CT	CT	TT	CC	TT	TT	CT	CT	CT	TT	CT	CT	CT	CC	CC	TT	CT	CT	CT	CT	CC	TT	CT	CT	CT	TT	CC	CT	CT	CT	CT	CT	CT	CT	CT	CT	CT	CT	CT
SCM002812.1_219289347	G/T	1	219289347	+	Zunla	UMN	NA	NA	NMSU	NA	GG	GG	TT	GG	TT	GG	GG	GG	GG	TT	TT	GG	TT	TT	GG	TT	GG	GG	GG	TT	GG	TT	TT	GG	GG	TT	GG	GG	GG	GG	GG	GG	TT	TT	TT	GG	GG	GG	GG
SCM002812.1_219379683	G/C	1	219379683	+	Zunla	UMN	NA	NA	NMSU	NA	GG	GG	CC	GG	GG	GG	GG	GG	GG	GG	CC	GG	CC	CC	GG	GG	GG	GG	GG	CC	GG	GG	CC	GG	GG	GG	GG	GG	GG	GG	GG	GG	CC	CC	CC	GG	GG	GG	GG
SCM002812.1_219949298	G/T	1	219949298	+	Zunla	UMN	NA	NA	NMSU	NA	GG	GG	GG	GG	GG	GG	GG	GG	GG	TT	GG	GG	GG	GG	GG	TT	GG	GG	GG	GG	GG	GG	GG	GG	GG	TT	TT	GG	GG	GG	GT	GG	GG	GG	GG	GG	TT	GG	GG
SCM002812.1_219949649	T/A	1	219949649	+	Zunla	UMN	NA	NA	NMSU	NA	TT	TT	TT	TT	AA	TT	TT	TT	TT	AA	TT	TT	TT	TT	TT	AA	TT	TT	TT	TT	TT	AA	TT	TT	TT	AA	AA	TT	TT	TT	AT	TT	TT	TT	TT	TT	AA	TT	TT
SCM002812.1_220077102	A/C	1	220077102	+	Zunla	UMN	NA	NA	NMSU	NA	AC	AA	AA	AA	AA	AA	AA	AA	AA	AA	AA	AA	AA	AA	AA	AA	AA	AA	AA	AA	AA	AA	AA	AA	AA	AA	AA	AA	AA	AA	AA	AA	AA	AA	AA	AA	AA	AA	AA
SCM002812.1_220087740	T/C	1	220087740	+	Zunla	UMN	NA	NA	NMSU	NA	TT	TT	TT	TT	TT	TT	TT	TT	TT	TT	TT	TT	TT	TT	TT	TT	TT	TT	TT	TT	TT	TT	TT	TT	TT	TT	TT	TT	TT	TT	TT	TT	TT	TT	TT	TT	TT	TT	TT
SCM002812.1_220158052	A/G	1	220158052	+	Zunla	UMN	NA	NA	NMSU	NA	AA	AA	GG	AA	GG	AA	AA	AA	AA	GG	GG	AA	GG	GG	AA	GG	AA	AA	AA	GG	AA	AA	GG	AA	AA	GG	AA	AA	AA	AA	AA	AA	GG	GG	GG	AA	AA	AA	AA
SCM002812.1_220234389	G/T	1	220234389	+	Zunla	UMN	NA	NA	NMSU	NA	GG	GG	GG	GG	GG	GG	GG	GG	GG	GG	GG	GG	GG	GG	GG	GG	GG	GG	GG	GG	GG	GG	GG	GG	GG	GG	GG	GG	GG	GG	GG	GG	GG	GG	GG	GG	GG	GG	GG
SCM002812.1_220235340	A/G	1	220235340	+	Zunla	UMN	NA	NA	NMSU	NA	AA	AA	GG	AA	GG	AA	AA	AA	AA	GG	GG	AA	GG	GG	AA	GG	AA	AA	AA	GG	AA	AA	GG	AA	AA	GG	AA	AA	AA	AA	AA	AA	GG	GG	GG	AA	AA	AA	AA
SCM002812.1_220300446	T/C	1	220300446	+	Zunla	UMN	NA	NA	NMSU	NA	TT	TT	CC	TT	CC	TT	TT	TT	TT	CC	CC	TT	CC	CC	TT	CC	TT	TT	CC	CC	TT	CC	CC	TT	TT	CC	TT	TT	TT	TT	TT	TT	CC	CC	CC	TT	TT	CT	TT
SCM002812.1_220324381	T/C	1	220324381	+	Zunla	UMN	NA	NA	NMSU	NA	TT	TT	CC	TT	CC	TT	TT	TT	TT	CC	CC	TT	CC	CC	TT	CC	TT	TT	TT	CC	TT	TT	CC	TT	TT	CC	TT	TT	TT	TT	TT	TT	CC	CC	CC	TT	TT	TT	TT
SCM002812.1_220329826	T/C	1	220329826	+	Zunla	UMN	NA	NA	NMSU	NA	TT	TT	TT	TT	TT	TT	TT	TT	TT	TT	TT	TT	TT	TT	TT	TT	TT	TT	TT	TT	TT	TT	TT	TT	TT	TT	TT	TT	TT	TT	TT	TT	TT	TT	TT	TT	TT	TT	TT
SCM002812.1_220332308	T/A	1	220332308	+	Zunla	UMN	NA	NA	NMSU	NA	TT	TT	AA	TT	AA	TT	TT	TT	TT	AA	AA	TT	AA	AA	TT	AA	TT	TT	AA	AA	TT	AA	AA	TT	TT	AA	TT	TT	AT	TT	TT	TT	AA	AA	AA	TT	TT	TT	TT
SCM002812.1_220333760	T/A	1	220333760	+	Zunla	UMN	NA	NA	NMSU	NA	TT	TT	TT	TT	TT	TT	TT	TT	TT	TT	TT	TT	TT	TT	TT	TT	TT	TT	TT	TT	TT	TT	TT	TT	TT	TT	TT	TT	TT	TT	TT	TT	TT	TT	TT	TT	TT	TT	TT
SCM002812.1_220542548	G/A	1	220542548	+	Zunla	UMN	NA	NA	NMSU	NA	GG	GG	AA	GG	AA	GG	GG	GG	GG	AA	AA	GG	AA	AA	GG	AA	GG	GG	AG	AA	GG	AA	AG	GG	GG	AA	AA	GG	GG	GG	AG	GG	AA	AA	AA	GG	AA	GG	GG
SCM002812.1_220546696	T/G	1	220546696	+	Zunla	UMN	NA	NA	NMSU	NA	TT	TT	TT	TT	TT	TT	TT	TT	TT	TT	TT	TT	TT	TT	TT	TT	TT	TT	TT	TT	TT	TT	TT	TT	TT	TT	TT	TT	TT	TT	TT	TT	TT	TT	TT	TT	TT	TT	TT
SCM002812.1_220546766	C/A	1	220546766	+	Zunla	UMN	NA	NA	NMSU	NA	CC	CC	CC	CC	CC	CC	CC	CC	CC	CC	CC	CC	CC	CC	CC	CC	AC	CC	CC	CC	CC	CC	CC	CC	CC	CC	CC	CC	CC	CC	CC	CC	CC	CC	CC	CC	CC	CC	CC
SCM002812.1_220546910	A/G	1	220546910	+	Zunla	UMN	NA	NA	NMSU	NA	AA	AA	AA	AA	AA	AA	AA	AA	AA	AA	AA	AA	AA	AA	AA	AA	AA	AA	AA	AA	AA	AA	AA	AA	AG	AA	AA	AA	AA	AA	AG	AA	AA	AA	AA	AA	AA	AA	AA
SCM002812.1_221004861	A/C	1	221004861	+	Zunla	UMN	NA	NA	NMSU	NA	AA	CC	CC	AA	CC	AA	CC	AA	AA	CC	CC	AA	CC	CC	AA	CC	AA	AA	CC	CC	AA	CC	CC	AA	AA	CC	CC	AA	AA	AA	AC	AA	CC	CC	CC	AA	CC	AA	AA
SCM002812.1_221005820	T/G	1	221005820	+	Zunla	UMN	NA	NA	NMSU	NA	TT	TT	GG	TT	GG	TT	TT	TT	TT	GG	GG	TT	GG	GT	TT	GG	TT	TT	TT	GG	TT	GG	GG	TT	TT	GG	TT	TT	TT	TT	TT	TT	GT	GG	GG	TT	TT	TT	TT
SCM002812.1_221676371	G/A	1	221676371	+	Zunla	UMN	NA	NA	NMSU	NA	GG	AA	AA	GG	AA	AA	GG	GG	GG	AA	AG	GG	AA	AA	AA	AA	GG	GG	AA	AA	GG	AA	AA	GG	AA	AA	AG	GG	GG	GG	AG	GG	AA	AA	AA	GG	AA	GG	AG
SCM002812.1_221681784	T/C	1	221681784	+	Zunla	UMN	NA	NA	NMSU	NA	TT	TT	CC	TT	CC	TT	TT	TT	TT	CC	CC	TT	CC	CC	TT	CC	TT	TT	TT	CC	TT	CC	CC	TT	TT	CT	TT	TT	TT	TT	TT	TT	CC	CC	CC	TT	TT	TT	TT
SCM002812.1_221713179	A/G	1	221713179	+	Zunla	UMN	NA	NA	NMSU	NA	AA	AA	GG	AA	GG	AA	AA	AA	AA	GG	GG	AA	GG	GG	AA	GG	AA	AA	AA	GG	AA	GG	GG	AA	AA	AG	AA	AA	AA	AA	AA	AA	GG	GG	GG	AA	AA	AA	AA
SCM002812.1_222433579	A/G	1	222433579	+	Zunla	UMN	NA	NA	NMSU	NA	AA	AG	AA	AA	AA	AA	AA	AA	AA	AA	AA	AA	AA	GG	AA	AA	AA	AA	AA	GG	AA	AA	GG	AA	AA	AA	AA	AA	AA	AA	AA	AA	AA	AA	AA	AA	AA	AA	AA
SCM002812.1_222433825	G/A	1	222433825	+	Zunla	UMN	NA	NA	NMSU	NA	AG	GG	GG	GG	GG	GG	GG	GG	GG	GG	GG	GG	GG	GG	GG	GG	AA	GG	GG	GG	GG	GG	GG	GG	GG	GG	GG	GG	GG	AA	GG	GG	GG	GG	GG	AA	GG	GG	AG
SCM002812.1_222448506	G/C	1	222448506	+	Zunla	UMN	NA	NA	NMSU	NA	GG	GG	GG	GG	GG	GG	GG	GG	GG	GG	GG	GG	CC	GG	GG	GG	GG	CC	CG	CG	GG	CG	GG	GG	GG	GG	CC	GG	GG	GG	CG	CC	GG	CC	GG	GG	CC	GG	GG
SCM002812.1_222574501	C/G	1	222574501	+	Zunla	UMN	NA	NA	NMSU	NA	CC	CC	CC	CC	CC	CC	CC	CC	CC	CC	CC	CC	CC	CC	CC	CC	CC	CC	CC	CC	CC	CC	CC	CC	CC	CC	CC	CC	CC	CC	CC	CC	CC	CC	CC	CC	CC	CC	CC
SCM002812.1_222608028	T/A	1	222608028	+	Zunla	UMN	NA	NA	NMSU	NA	TT	TT	AA	TT	AA	TT	TT	TT	TT	TT	AA	TT	TT	AA	TT	AA	TT	TT	TT	AA	TT	AA	AA	TT	TT	TT	TT	TT	TT	TT	AT	TT	AA	TT	AA	TT	TT	TT	TT
SCM002812.1_222709949	T/G	1	222709949	+	Zunla	UMN	NA	NA	NMSU	NA	TT	TT	GG	TT	GG	TT	TT	TT	TT	GG	GG	TT	GG	GG	TT	GG	TT	TT	GG	GG	TT	GG	GG	TT	TT	GG	GG	TT	TT	TT	GG	TT	GG	GG	GG	TT	GG	TT	TT
SCM002812.1_222725713	G/A	1	222725713	+	Zunla	UMN	NA	NA	NMSU	NA	GG	GG	GG	GG	GG	GG	GG	GG	GG	GG	GG	GG	GG	GG	GG	GG	GG	GG	GG	GG	GG	AA	GG	GG	GG	GG	GG	GG	GG	GG	GG	GG	GG	GG	GG	GG	GG	GG	GG
SCM002812.1_222733062	C/G	1	222733062	+	Zunla	UMN	NA	NA	NMSU	NA	CC	CC	GG	CC	CC	CC	CC	CC	CC	CC	GG	CC	GG	GG	CC	CC	CC	CC	CG	GG	CC	CC	GG	CC	CC	CC	GG	CC	CC	CC	GG	CC	GG	GG	CC	CC	GG	CC	CC
SCM002812.1_222736001	A/G	1	222736001	+	Zunla	UMN	NA	NA	NMSU	NA	AA	AA	GG	AA	GG	AA	AA	AA	AA	GG	GG	AA	GG	GG	AA	GG	AA	AA	AA	GG	AA	GG	GG	AA	AA	GG	AA	AA	AA	AA	AG	AA	GG	GG	GG	AA	AA	AA	AA
SCM002812.1_222766830	C/G	1	222766830	+	Zunla	UMN	NA	NA	NMSU	NA	CC	CC	CC	CC	CC	CC	CC	CC	CC	CC	CC	CC	GG	GG	CC	CC	CC	CC	CC	GG	CC	CC	GG	CC	CC	CC	CC	CC	CC	CC	CC	CC	CC	GG	CC	CC	CC	CC	CC
SCM002812.1_222899093	T/G	1	222899093	+	Zunla	UMN	NA	NA	NMSU	NA	TT	TT	TT	TT	TT	TT	TT	TT	TT	TT	GG	TT	GG	GG	TT	TT	TT	TT	TT	GG	TT	TT	GG	TT	TT	TT	GG	TT	TT	TT	GT	TT	TT	GG	TT	TT	GG	TT	TT
SCM002812.1_222911106	A/T	1	222911106	+	Zunla	UMN	NA	NA	NMSU	NA	AA	AA	AA	AA	AA	TT	AA	AA	AA	AA	AA	AA	AA	AA	AA	AA	TT	TT	AA	AA	AT	AA	AA	AA	AA	AA	AA	AA	TT	TT	AA	AA	AA	AA	AA	TT	AA	TT	TT
SCM002812.1_222914226	A/G	1	222914226	+	Zunla	UMN	NA	NA	NMSU	NA	AA	AA	GG	AA	GG	GG	AA	AA	AA	GG	AG	AA	GG	GG	AA	GG	GG	GG	AA	GG	AA	GG	GG	AA	AA	GG	AA	AA	GG	AA	AA	AA	GG	AA	GG	GG	GG	GG	GG
SCM002812.1_222972968	G/A	1	222972968	+	Zunla	UMN	NA	NA	NMSU	NA	GG	GG	GG	GG	GG	AA	GG	GG	GG	GG	GG	GG	GG	GG	GG	GG	AA	AA	GG	GG	AG	GG	GG	GG	GG	GG	GG	GG	AA	AA	GG	GG	GG	GG	GG	AA	GG	AA	AA
SCM002812.1_223103622	C/T	1	223103622	+	Zunla	UMN	NA	NA	NMSU	NA	CC	CC	CC	CC	CC	CC	CC	CC	CC	CC	TT	CC	CC	TT	CC	CC	CC	CC	CC	TT	CC	TT	TT	CC	CC	CC	CC	CC	CC	CC	CC	CC	CC	CC	CC	CC	CC	CC	CC
SCM002812.1_223516136	A/C	1	223516136	+	Zunla	UMN	NA	NA	NMSU	NA	AA	AA	CC	AA	CC	AA	AA	AA	AA	CC	AA	AA	AA	AA	AA	CC	AA	AA	AA	AA	AA	CC	AA	AA	AA	CC	AA	AA	AA	AA	AA	AA	AA	AA	AA	AA	AA	AA	AA
SCM002812.1_223591928	C/A	1	223591928	+	Zunla	UMN	NA	NA	NMSU	NA	CC	CC	AA	CC	CC	CC	AA	CC	CC	CC	AA	CC	AA	AA	CC	CC	CC	CC	AA	AA	CC	CC	AA	CC	CC	CC	CC	CC	CC	CC	CC	CC	AA	AA	AA	CC	CC	CC	CC
SCM002812.1_223700758	C/A	1	223700758	+	Zunla	UMN	NA	NA	NMSU	NA	CC	CC	CC	CC	CC	CC	CC	CC	CC	CC	CC	CC	CC	CC	CC	CC	AC	CC	CC	CC	CC	CC	CC	AC	CC	CC	AC	CC	AC	CC	CC	AC	CC	CC	CC	CC	CC	CC	CC
SCM002812.1_223700824	A/G	1	223700824	+	Zunla	UMN	NA	NA	NMSU	NA	AG	AA	AA	AG	AA	AA	AA	AA	AA	AA	AA	AA	AA	AA	AA	AA	AA	AA	AA	AA	AA	AA	AA	AG	AA	AA	AG	AA	AG	AA	AA	AA	AA	AA	AA	AA	AA	AA	AA
SCM002812.1_223989713	G/T	1	223989713	+	Zunla	UMN	NA	NA	NMSU	NA	GT	GG	GG	GG	GG	GG	GT	GT	GT	GG	GG	GT	TT	GG	GT	GG	GT	GT	GG	TT	GT	TT	TT	GG	GT	GG	GG	GG	TT	GT	GT	GT	GT	GG	GG	GT	TT	GG	GT
SCM002812.1_224149299	T/G	1	224149299	+	Zunla	UMN	NA	NA	NMSU	NA	TT	TT	TT	TT	TT	TT	TT	TT	TT	TT	TT	TT	TT	TT	TT	TT	TT	TT	TT	TT	TT	TT	TT	TT	TT	TT	TT	TT	TT	TT	TT	TT	TT	TT	TT	TT	TT	TT	TT
SCM002812.1_224389099	T/A	1	224389099	+	Zunla	UMN	NA	NA	NMSU	NA	TT	TT	TT	TT	TT	TT	TT	TT	TT	TT	TT	TT	TT	TT	TT	TT	TT	TT	TT	TT	TT	TT	TT	TT	TT	TT	TT	TT	TT	TT	TT	TT	TT	TT	TT	TT	TT	TT	TT
SCM002812.1_224415956	C/G	1	224415956	+	Zunla	UMN	NA	NA	NMSU	NA	GG	CC	CC	CC	CC	CC	CC	CC	CC	CC	CC	GG	CC	CC	GG	CC	GG	CG	GG	CC	CG	CC	CC	CC	GG	CC	CC	CC	GG	GG	CG	GG	CC	CC	CC	GG	CC	GG	GG
SCM002812.1_224524961	A/G	1	224524961	+	Zunla	UMN	NA	NA	NMSU	NA	AA	AA	GG	AA	GG	AA	AA	AA	AA	GG	GG	AA	GG	GG	AG	GG	AA	AA	AG	GG	AA	GG	GG	AA	AA	GG	GG	AA	AA	AA	AG	AA	GG	GG	GG	AA	GG	AA	AA
SCM002812.1_224525144	A/G	1	224525144	+	Zunla	UMN	NA	NA	NMSU	NA	AA	AA	AA	AA	AA	AA	AA	AA	AA	AA	AA	AA	AA	AA	AA	AA	AA	AA	AA	AA	AA	AA	AA	AA	AA	AA	GG	AA	AA	AA	AG	AA	AA	AA	AA	AA	AG	AA	AA
SCM002812.1_224526689	T/C	1	224526689	+	Zunla	UMN	NA	NA	NMSU	NA	TT	TT	CC	TT	TT	TT	TT	TT	TT	TT	CC	TT	CC	CC	TT	TT	TT	TT	TT	CC	TT	TT	CC	TT	TT	TT	TT	TT	TT	TT	TT	TT	CC	CC	CC	TT	TT	TT	TT
SCM002812.1_224527231	G/A	1	224527231	+	Zunla	UMN	NA	NA	NMSU	NA	GG	GG	AA	GG	AA	GG	GG	GG	GG	AA	AA	GG	AA	AA	GG	AA	GG	GG	GG	AA	GG	AA	AA	GG	GG	AA	GG	GG	GG	GG	GG	GG	AA	AA	AA	GG	GG	GG	GG
SCM002812.1_224527257	T/G	1	224527257	+	Zunla	UMN	NA	NA	NMSU	NA	TT	TT	TT	TT	TT	TT	TT	TT	TT	TT	TT	TT	TT	TT	TT	TT	TT	TT	TT	TT	TT	TT	TT	TT	TT	TT	TT	TT	TT	TT	TT	TT	TT	TT	TT	TT	TT	TT	TT
SCM002812.1_224567914	G/A	1	224567914	+	Zunla	UMN	NA	NA	NMSU	NA	AA	GG	GG	GG	GG	GG	GG	GG	GG	GG	GG	GG	GG	GG	GG	GG	GG	GG	GG	GG	GG	GG	GG	GG	GG	GG	GG	GG	AA	GG	GG	GG	GG	GG	GG	GG	GG	AA	GG
SCM002812.1_224641464	C/G	1	224641464	+	Zunla	UMN	NA	NA	NMSU	NA	CC	CC	GG	CC	GG	CC	CC	CC	CC	GG	GG	CC	GG	GG	CC	GG	CC	CC	CC	GG	CC	GG	GG	CC	CC	GG	CC	CC	CC	CC	CC	CC	GG	GG	GG	CC	CC	CC	CC
SCM002812.1_225087008	A/G	1	225087008	+	Zunla	UMN	NA	NA	NMSU	NA	GG	GG	AA	GG	AA	GG	GG	GG	GG	AA	AA	GG	AA	AA	GG	AA	GG	GG	AA	AA	GG	AG	AA	GG	GG	AA	AA	GG	GG	GG	AA	AA	AG	AA	AA	GG	AA	GG	GG
SCM002812.1_225087046	C/T	1	225087046	+	Zunla	UMN	NA	NA	NMSU	NA	CC	CC	TT	CC	TT	CC	CC	CC	CC	TT	TT	CC	TT	TT	CC	TT	CC	CC	CC	TT	CC	CT	TT	CC	CC	TT	CT	CC	CC	CC	CC	CC	CT	TT	TT	CC	CC	CC	CC
SCM002812.1_225186227	T/G	1	225186227	+	Zunla	UMN	NA	NA	NMSU	NA	TT	TT	TT	TT	TT	TT	TT	TT	TT	TT	TT	TT	TT	TT	TT	TT	TT	TT	TT	TT	TT	TT	TT	TT	TT	TT	TT	TT	TT	TT	TT	TT	TT	TT	TT	TT	TT	TT	TT
SCM002812.1_225340693	A/G	1	225340693	+	Zunla	UMN	NA	NA	NMSU	NA	AA	AA	GG	AA	GG	AA	AA	AA	AA	GG	GG	AA	AA	AA	AA	GG	AA	AA	AA	AG	AA	GG	AA	AA	AA	GG	AA	AA	AA	AA	AA	AA	GG	AA	GG	AA	AA	AA	AA
SCM002812.1_225342619	C/T	1	225342619	+	Zunla	UMN	NA	NA	NMSU	NA	CC	CC	TT	CC	TT	TT	CC	CC	CC	TT	TT	TT	TT	TT	TT	TT	CC	CC	TT	TT	CC	CC	TT	CC	TT	TT	TT	CC	TT	CC	TT	TT	CT	TT	TT	CC	TT	TT	CC
SCM002812.1_225344106	C/T	1	225344106	+	Zunla	UMN	NA	NA	NMSU	NA	CC	CC	CC	CC	CC	CC	CC	CC	CC	CC	CC	CC	CC	CC	CC	CC	CC	CC	CT	CT	CC	TT	CC	CC	CC	CC	CT	CC	CC	CC	CT	CC	CC	CC	CT	CC	CT	CC	CC
SCM002812.1_225387015	T/A	1	225387015	+	Zunla	UMN	NA	NA	NMSU	NA	TT	TT	TT	TT	TT	TT	TT	TT	TT	TT	TT	TT	TT	TT	TT	TT	AA	TT	AT	TT	TT	TT	TT	TT	TT	TT	TT	TT	AA	AA	TT	TT	TT	TT	TT	AA	TT	AA	AA
SCM002812.1_225393981	A/G	1	225393981	+	Zunla	UMN	NA	NA	NMSU	NA	AA	AA	AA	AA	AA	AA	AA	AA	AA	AA	AA	AA	AA	AA	AA	AA	AA	AA	AA	AA	AA	AA	AA	AA	AA	AA	AA	AA	AA	AA	AA	AA	AA	AA	AA	AA	AA	AA	AA
SCM002812.1_225394262	G/C	1	225394262	+	Zunla	UMN	NA	NA	NMSU	NA	CC	GG	GG	GG	GG	GG	GG	GG	GG	GG	GG	GG	GG	GG	GG	GG	CC	GG	CG	GG	GG	GG	GG	GG	GG	GG	GG	GG	GG	CC	CG	CC	GG	GG	GG	CC	GG	GG	CC
SCM002812.1_225400858	T/A	1	225400858	+	Zunla	UMN	NA	NA	NMSU	NA	TT	TT	TT	TT	TT	TT	TT	TT	TT	TT	TT	TT	TT	TT	TT	TT	TT	TT	TT	TT	TT	TT	TT	TT	TT	TT	TT	TT	TT	TT	TT	TT	TT	TT	TT	TT	TT	TT	TT
SCM002812.1_225538312	G/T	1	225538312	+	Zunla	UMN	NA	NA	NMSU	NA	GG	GG	TT	GG	TT	GG	GG	GG	GG	TT	GG	GG	GG	TT	GG	TT	GG	GG	GG	TT	GG	GG	TT	GG	GG	TT	TT	GG	GG	GG	GT	GG	TT	GG	TT	GG	TT	GG	GG
SCM002812.1_225692442	G/A	1	225692442	+	Zunla	UMN	NA	NA	NMSU	NA	GG	GG	GG	GG	GG	GG	GG	GG	GG	GG	GG	GG	GG	GG	GG	GG	GG	GG	GG	GG	GG	GG	GG	GG	GG	GG	GG	GG	GG	GG	GG	GG	GG	GG	GG	GG	GG	GG	GG
SCM002812.1_225841049	A/T	1	225841049	+	Zunla	UMN	NA	NA	NMSU	NA	AA	AA	AA	TT	AA	AA	AA	AA	AA	AA	AA	AA	AA	AA	AA	AA	AA	AA	AA	AA	AA	AA	AA	AA	AA	AA	AA	AA	AA	AA	AA	AA	AA	AA	AA	AA	AA	AA	AA
SCM002812.1_225920535	T/C	1	225920535	+	Zunla	UMN	NA	NA	NMSU	NA	TT	TT	TT	TT	TT	TT	TT	TT	CC	TT	TT	TT	TT	TT	TT	TT	TT	TT	TT	TT	TT	TT	TT	TT	TT	TT	CC	TT	TT	TT	CT	TT	TT	TT	TT	TT	CC	TT	TT
SCM002812.1_225924343	G/A	1	225924343	+	Zunla	UMN	NA	NA	NMSU	NA	GG	GG	GG	GG	GG	GG	GG	GG	GG	GG	GG	GG	GG	GG	GG	GG	GG	GG	GG	GG	GG	GG	GG	GG	GG	GG	GG	GG	GG	GG	GG	GG	GG	GG	GG	GG	GG	GG	GG
SCM002812.1_225996226	T/A	1	225996226	+	Zunla	UMN	NA	NA	NMSU	NA	TT	TT	AA	TT	AA	TT	TT	TT	TT	AA	AA	TT	AA	AA	TT	AA	TT	TT	AT	AA	TT	TT	AA	TT	TT	AA	TT	TT	TT	TT	TT	TT	AA	AA	AA	TT	TT	TT	TT
SCM002812.1_225998148	T/C	1	225998148	+	Zunla	UMN	NA	NA	NMSU	NA	TT	TT	CC	TT	CC	TT	TT	TT	TT	CC	CC	TT	CC	CT	TT	CC	TT	TT	CT	CC	TT	CC	CC	TT	TT	CC	TT	TT	TT	TT	TT	TT	CC	CC	CC	TT	TT	TT	TT
SCM002812.1_226000143	G/T	1	226000143	+	Zunla	UMN	NA	NA	NMSU	NA	GG	GG	TT	GG	TT	GG	GG	GG	GG	TT	TT	GG	TT	TT	GG	TT	GG	GG	TT	TT	GG	TT	TT	GG	GG	TT	GT	GG	GG	GG	GT	TT	TT	TT	TT	GG	TT	GG	GG
SCM002812.1_226096562	A/T	1	226096562	+	Zunla	UMN	NA	NA	NMSU	NA	AA	AA	AA	AA	AA	AA	AA	AA	AA	AA	AA	AA	AA	AA	AA	AA	AA	AA	AA	AA	AA	AA	AA	AA	AA	AA	AA	AA	AA	AA	AA	AA	AA	AA	AA	AA	AA	AA	AA
SCM002812.1_226162692	T/G	1	226162692	+	Zunla	UMN	NA	NA	NMSU	NA	GT	TT	GT	TT	GG	GT	GT	TT	TT	GT	GT	TT	GT	GT	GG	TT	GT	TT	TT	TT	TT	GG	GT	TT	GG	TT	GG	TT	GT	TT	GT	GG	GG	GG	GG	GT	GT	GT	GT
SCM002812.1_226173560	G/C	1	226173560	+	Zunla	UMN	NA	NA	NMSU	NA	GG	GG	CC	GG	GG	GG	GG	GG	GG	GG	CC	GG	CC	CC	GG	GG	GG	GG	GG	CC	GG	GG	CC	GG	GG	GG	GG	GG	GG	GG	GG	GG	GG	CG	CC	GG	GG	GG	GG
SCM002812.1_226192168	T/C	1	226192168	+	Zunla	UMN	NA	NA	NMSU	NA	TT	TT	CC	TT	CC	TT	TT	TT	TT	CC	CC	TT	CC	CC	CC	CC	TT	TT	CC	CC	TT	CC	CC	TT	CC	CC	CC	TT	TT	TT	CT	TT	CC	CC	CC	TT	CC	TT	TT
SCM002812.1_226311033	C/T	1	226311033	+	Zunla	UMN	NA	NA	NMSU	NA	CC	CC	CC	CC	CC	CC	CC	CC	CC	CC	CC	CC	CC	CC	CC	CC	CC	CC	CC	CC	CC	CC	CC	CC	CC	CC	CC	CC	CC	CC	CC	CC	CC	CC	CC	CC	CC	CC	CC
SCM002812.1_226311045	A/G	1	226311045	+	Zunla	UMN	NA	NA	NMSU	NA	AA	AA	GG	AA	AA	AA	AA	AA	AA	AA	GG	AA	GG	GG	AA	AA	AA	AA	AA	GG	AA	AA	GG	AA	AA	AA	AA	AA	AA	AA	AA	AA	GG	GG	GG	AA	AA	AA	AA
SCM002812.1_226321727	G/A	1	226321727	+	Zunla	UMN	NA	NA	NMSU	NA	GG	GG	GG	GG	AG	GG	GG	GG	GG	AA	GG	GG	GG	GG	GG	AA	GG	GG	GG	GG	GG	GG	GG	GG	GG	AA	GG	GG	GG	GG	GG	GG	GG	GG	GG	GG	GG	GG	GG
SCM002812.1_226322103	C/G	1	226322103	+	Zunla	UMN	NA	NA	NMSU	NA	CC	CC	CC	CC	CC	CC	CC	CC	CC	CC	CC	CC	CC	CC	CC	CC	CC	CC	CC	CC	CC	CC	CC	CC	CC	CC	CC	CC	CC	CC	CC	CC	CC	CC	CC	CC	CC	CC	CC
SCM002812.1_226362084	A/G	1	226362084	+	Zunla	UMN	NA	NA	NMSU	NA	AA	AA	GG	AA	AA	AA	AA	AA	AA	AA	AA	AA	AA	GG	AA	AA	AA	AA	AA	GG	AA	GG	GG	AA	AA	AA	AA	AA	AA	AA	AA	AA	AA	AA	GG	AA	AA	AG	AA
SCM002812.1_226391239	T/C	1	226391239	+	Zunla	UMN	NA	NA	NMSU	NA	TT	TT	CC	TT	CC	TT	TT	TT	TT	CC	CC	TT	CC	CC	TT	CC	TT	TT	CT	CC	CT	TT	CC	TT	TT	CC	CC	TT	TT	TT	CT	CC	CC	CC	CC	TT	CC	TT	TT
SCM002812.1_226649762	G/T	1	226649762	+	Zunla	UMN	NA	NA	NMSU	NA	GG	GG	TT	GG	TT	GG	GG	GG	GG	TT	TT	GG	TT	TT	GG	TT	GG	GG	GG	TT	GG	TT	TT	GG	GG	TT	GG	GG	GG	GT	GG	GG	TT	TT	TT	GG	GG	GG	GG
SCM002812.1_226657756	T/A	1	226657756	+	Zunla	UMN	NA	NA	NMSU	NA	TT	TT	AA	TT	AA	TT	TT	TT	TT	AA	AA	TT	AA	AA	TT	AA	TT	TT	AA	AA	TT	AA	AA	TT	TT	AA	AA	TT	TT	TT	AT	TT	AA	AA	AA	TT	AT	TT	TT
SCM002812.1_226846053	T/G	1	226846053	+	Zunla	UMN	NA	NA	NMSU	NA	TT	TT	TT	TT	TT	TT	TT	TT	TT	TT	TT	TT	TT	TT	TT	TT	TT	TT	TT	TT	TT	TT	TT	TT	TT	TT	TT	TT	TT	TT	TT	TT	TT	TT	TT	TT	TT	TT	TT
SCM002812.1_226846087	A/G	1	226846087	+	Zunla	UMN	NA	NA	NMSU	NA	AA	AA	GG	AA	GG	AA	AA	AA	AA	GG	GG	AA	GG	GG	AA	GG	AA	AA	AA	GG	AA	AA	GG	AA	AA	GG	AA	AA	AA	AA	AA	AA	GG	GG	GG	AA	AA	AA	AA
SCM002812.1_226865711	A/G	1	226865711	+	Zunla	UMN	NA	NA	NMSU	NA	AA	AA	GG	AA	GG	AA	AA	AA	AA	GG	GG	AA	GG	GG	AA	GG	AA	AA	GG	GG	AA	AA	GG	AA	AA	GG	GG	AA	AA	AG	AG	GG	GG	GG	GG	AA	GG	AA	AA
SCM002812.1_226885743	G/T	1	226885743	+	Zunla	UMN	NA	NA	NMSU	NA	GG	GG	TT	GG	TT	GG	GG	GG	GG	TT	TT	GG	TT	TT	GG	TT	GG	GG	TT	TT	GG	TT	TT	GG	GG	TT	GT	GG	GG	GG	GT	GG	TT	TT	TT	GG	TT	GG	GG
SCM002812.1_226909190	C/T	1	226909190	+	Zunla	UMN	NA	NA	NMSU	NA	CC	CC	TT	CC	CC	CC	CC	CC	CC	CC	TT	CC	TT	TT	CC	CC	CC	CC	CC	TT	CC	CC	TT	CC	CC	CC	CC	CC	CC	CC	CC	CC	TT	TT	TT	CC	CC	CC	CC
SCM002812.1_227794747	C/T	1	227794747	+	Zunla	UMN	NA	NA	NMSU	NA	CC	CC	TT	CC	TT	CC	CT	CC	CC	TT	TT	CC	TT	TT	CC	TT	CC	CC	TT	TT	CC	TT	TT	CC	CC	TT	TT	CC	CC	CC	CT	CC	TT	TT	TT	CC	TT	CC	CC
SCM002812.1_227809255	G/A	1	227809255	+	Zunla	UMN	NA	NA	NMSU	NA	GG	GG	AA	GG	AA	GG	GG	GG	GG	AA	AA	GG	AA	AA	GG	AA	GG	GG	AG	AA	GG	AA	AA	GG	GG	AA	AA	GG	GG	GG	AA	GG	AA	AA	AA	GG	AA	GG	GG
SCM002812.1_227847051	C/G	1	227847051	+	Zunla	UMN	NA	NA	NMSU	NA	CC	CC	GG	CC	GG	CC	CC	CC	CC	GG	GG	CC	GG	GG	CC	GG	CC	CC	GG	GG	CC	GG	GG	CC	CC	GG	GG	CC	CC	CC	CG	CC	GG	GG	GG	CC	GG	CC	CC
SCM002812.1_227867551	G/A	1	227867551	+	Zunla	UMN	NA	NA	NMSU	NA	GG	GG	AA	GG	AA	GG	GG	GG	GG	AA	AA	GG	AA	AA	GG	AA	GG	GG	AA	AA	GG	GG	AA	GG	GG	AA	GG	GG	GG	GG	GG	GG	AA	AA	AA	GG	GG	GG	GG
SCM002812.1_227870036	T/C	1	227870036	+	Zunla	UMN	NA	NA	NMSU	NA	TT	TT	CC	TT	TT	TT	TT	TT	TT	TT	CC	TT	CC	CC	TT	TT	TT	TT	TT	CC	TT	TT	CC	TT	TT	TT	TT	TT	TT	TT	TT	TT	CC	CC	CC	TT	TT	TT	CT
SCM002812.1_227914306	T/C	1	227914306	+	Zunla	UMN	NA	NA	NMSU	NA	TT	TT	CC	TT	CC	TT	TT	TT	TT	CT	CC	TT	CC	CC	TT	CC	TT	TT	TT	CC	TT	CC	CC	TT	TT	CC	TT	TT	CT	TT	TT	TT	CC	CC	CC	TT	TT	TT	TT
SCM002812.1_227914395	A/C	1	227914395	+	Zunla	UMN	NA	NA	NMSU	NA	AA	AA	CC	AA	CC	AA	AA	AA	AA	CC	CC	AA	CC	CC	AA	CC	AA	AA	AA	CC	AA	CC	CC	AA	AA	CC	AA	AA	AA	AA	AA	AA	CC	CC	CC	AA	AA	AA	AA
SCM002812.1_227917473	A/T	1	227917473	+	Zunla	UMN	NA	NA	NMSU	NA	AA	AA	AA	AA	AA	AA	AA	AA	AA	AA	AA	AA	AA	AA	AA	AA	AA	AA	AA	AA	AA	AA	AA	AA	AA	AA	AA	AA	AA	AA	AA	AA	AA	AA	AA	AA	AA	AA	AA
SCM002812.1_227932018	C/T	1	227932018	+	Zunla	UMN	NA	NA	NMSU	NA	CC	CC	CC	CC	TT	CC	CC	CC	CC	TT	TT	CC	TT	TT	CC	TT	CC	CC	TT	TT	CC	TT	TT	CC	CC	TT	CC	CC	CC	CC	CC	CC	TT	TT	CT	CC	CC	CC	CC
SCM002812.1_227932075	A/C	1	227932075	+	Zunla	UMN	NA	NA	NMSU	NA	AA	AA	CC	AA	CC	AA	AA	AA	AA	CC	CC	AA	CC	CC	AA	CC	AA	AA	CC	CC	AA	CC	CC	AA	AA	CC	CC	AA	AA	AA	AC	AA	CC	CC	CC	AA	CC	AA	AA
SCM002812.1_227946715	A/G	1	227946715	+	Zunla	UMN	NA	NA	NMSU	NA	AA	AA	GG	AA	AA	AA	AA	AA	AA	AA	GG	AA	GG	GG	AA	AA	AA	AA	AA	AG	AA	GG	GG	AA	AA	AA	AA	AA	AA	AA	AA	AA	GG	GG	GG	AA	AA	AA	AA
SCM002812.1_227947022	A/G	1	227947022	+	Zunla	UMN	NA	NA	NMSU	NA	AA	AA	GG	AA	GG	AA	AA	AA	AA	GG	GG	AA	GG	GG	AA	GG	AA	AA	AA	GG	AA	GG	GG	AA	AA	GG	AA	AA	AA	AA	AA	AA	GG	GG	GG	AA	AA	AA	AA
SCM002812.1_228084990	A/G	1	228084990	+	Zunla	UMN	NA	NA	NMSU	NA	AA	AA	GG	AA	GG	AA	AA	AA	AA	GG	GG	AA	GG	GG	AA	AG	AA	AA	AA	GG	AA	AA	GG	AA	AA	GG	AA	AA	AA	AA	AA	AA	GG	GG	GG	AA	AA	AA	AA
SCM002812.1_228133434	T/C	1	228133434	+	Zunla	UMN	NA	NA	NMSU	NA	CC	TT	CC	TT	CT	TT	TT	TT	TT	TT	TT	TT	TT	CC	TT	TT	TT	TT	TT	CT	TT	TT	CT	TT	TT	TT	TT	TT	TT	TT	TT	TT	CC	TT	TT	TT	TT	TT	TT
SCM002812.1_228328566	A/T	1	228328566	+	Zunla	UMN	NA	NA	NMSU	NA	AA	AA	AA	AA	AA	AA	AA	AA	AA	AA	AA	AA	AA	AA	AA	AA	AA	AA	AA	AA	AA	AA	AA	AA	AA	AA	AA	AA	AA	AA	AA	AA	AA	AA	AA	AA	AA	AA	AA
SCM002812.1_228328801	T/C	1	228328801	+	Zunla	UMN	NA	NA	NMSU	NA	TT	TT	TT	TT	TT	TT	TT	TT	TT	TT	TT	TT	TT	TT	TT	TT	TT	TT	TT	TT	TT	TT	TT	TT	TT	TT	TT	TT	TT	TT	TT	TT	TT	TT	TT	TT	TT	TT	TT
SCM002812.1_228328819	G/T	1	228328819	+	Zunla	UMN	NA	NA	NMSU	NA	GG	GG	GG	GG	GG	GG	GG	GG	GG	GG	GG	GG	GG	GG	GG	GG	GG	GG	GG	GG	GG	GG	GG	GG	GG	GG	GG	GG	GG	GG	GG	GG	GG	GG	GG	GG	GG	GG	GG
SCM002812.1_228353248	G/A	1	228353248	+	Zunla	UMN	NA	NA	NMSU	NA	GG	GG	AA	GG	GG	GG	GG	GG	GG	GG	AA	GG	AA	AA	GG	GG	GG	GG	GG	AA	GG	GG	AA	GG	GG	AG	GG	GG	GG	GG	GG	GG	AA	AA	AA	GG	GG	GG	GG
SCM002812.1_228370629	G/T	1	228370629	+	Zunla	UMN	NA	NA	NMSU	NA	GG	GG	GG	GG	GG	GG	GG	GG	GG	GG	GG	GG	GG	GG	GG	GG	GG	GG	GG	GG	GG	GG	GG	GG	GG	GG	TT	GG	GG	GG	GT	GG	GG	GG	GG	GG	TT	GG	GG
SCM002812.1_228396065	T/A	1	228396065	+	Zunla	UMN	NA	NA	NMSU	NA	TT	TT	TT	TT	TT	TT	TT	TT	TT	TT	TT	TT	TT	TT	TT	TT	TT	TT	TT	TT	TT	TT	TT	TT	TT	TT	TT	TT	TT	TT	TT	TT	TT	TT	TT	TT	TT	TT	TT
SCM002812.1_228398188	T/C	1	228398188	+	Zunla	UMN	NA	NA	NMSU	NA	TT	TT	CC	TT	CC	TT	TT	TT	TT	CC	CC	TT	CC	CC	TT	CC	TT	TT	TT	CC	TT	CC	CC	TT	TT	CC	TT	TT	TT	TT	TT	TT	CC	CC	CC	TT	TT	TT	TT
SCM002812.1_228432546	T/A	1	228432546	+	Zunla	UMN	NA	NA	NMSU	NA	TT	TT	AA	TT	AA	TT	TT	TT	TT	AA	AA	TT	AA	AA	TT	AA	TT	TT	TT	AA	TT	AA	AA	TT	TT	AA	TT	TT	TT	TT	TT	TT	AA	AA	AT	TT	TT	AT	TT
SCM002812.1_228433818	G/A	1	228433818	+	Zunla	UMN	NA	NA	NMSU	NA	GG	GG	GG	GG	AA	GG	GG	GG	GG	AA	GG	GG	GG	GG	GG	AA	GG	GG	GG	GG	GG	AA	GG	GG	GG	AA	GG	GG	GG	GG	GG	GG	GG	GG	GG	GG	GG	GG	GG
SCM002812.1_228433871	C/T	1	228433871	+	Zunla	UMN	NA	NA	NMSU	NA	CC	CC	CC	CC	CC	CC	CC	CC	CC	CC	CC	CC	CC	CC	CC	CC	CC	CC	CC	CC	CC	CC	CC	CC	CC	CC	CC	CC	CC	CC	CT	TT	CC	CC	CC	CC	CC	CC	CC
SCM002812.1_228442529	A/G	1	228442529	+	Zunla	UMN	NA	NA	NMSU	NA	AA	AA	GG	AA	GG	AA	AA	AA	AA	GG	GG	AA	GG	GG	AA	GG	AA	AA	AA	GG	AA	GG	GG	AA	AA	GG	AA	AA	AA	AA	AA	AA	GG	GG	GG	AA	AA	AG	AA
SCM002812.1_228442675	A/G	1	228442675	+	Zunla	UMN	NA	NA	NMSU	NA	AA	AA	GG	AA	GG	AA	AA	AA	AA	GG	GG	AA	GG	AG	AA	GG	AA	AA	GG	GG	AA	GG	GG	AA	AA	GG	GG	AA	AA	AA	GG	GG	GG	GG	GG	AG	GG	AA	AA
SCM002812.1_228442923	A/G	1	228442923	+	Zunla	UMN	NA	NA	NMSU	NA	AA	AA	AA	AA	AA	AA	AA	AA	AA	AA	AA	AA	AA	AA	AA	AA	AA	AA	AA	AA	AA	AA	AA	AA	AA	AA	AA	AA	AA	AA	AG	GG	AA	AA	AA	AA	AA	AA	AA
SCM002812.1_228478043	C/G	1	228478043	+	Zunla	UMN	NA	NA	NMSU	NA	CC	CC	GG	CC	CC	CC	CC	CC	CC	CC	GG	CC	GG	GG	CC	CC	CC	CC	CC	GG	CC	CC	GG	CC	CC	CC	CC	CC	CC	CC	CC	CC	GG	GG	GG	CC	CC	CC	CC
SCM002812.1_228483210	G/A	1	228483210	+	Zunla	UMN	NA	NA	NMSU	NA	GG	GG	AA	GG	GG	GG	GG	GG	GG	GG	AA	GG	AA	AA	GG	GG	GG	GG	GG	AA	GG	AA	AA	GG	GG	GG	GG	GG	GG	GG	GG	GG	AA	AA	AA	GG	GG	GG	GG
SCM002812.1_228506882	T/C	1	228506882	+	Zunla	UMN	NA	NA	NMSU	NA	TT	TT	TT	TT	TT	TT	TT	TT	TT	TT	TT	TT	TT	TT	TT	TT	TT	TT	TT	TT	TT	TT	TT	TT	TT	TT	TT	TT	TT	TT	TT	TT	TT	TT	TT	TT	TT	TT	TT
SCM002812.1_228551608	G/A	1	228551608	+	Zunla	UMN	NA	NA	NMSU	NA	GG	GG	GG	GG	GG	GG	GG	GG	GG	GG	AG	GG	GG	AA	GG	GG	GG	GG	GG	AG	GG	AG	AA	GG	GG	GG	GG	GG	GG	GG	GG	GG	AA	AG	GG	GG	GG	GG	GG
SCM002812.1_228591542	A/C	1	228591542	+	Zunla	UMN	NA	NA	NMSU	NA	AA	AA	CC	AA	CC	AA	AA	AA	AA	CC	CC	AA	CC	CC	AA	CC	AA	AA	AA	CC	AA	CC	CC	AA	AA	CC	AA	AA	AC	AA	AA	AA	CC	CC	CC	AA	AA	AA	AA
SCM002812.1_228828690	A/T	1	228828690	+	Zunla	UMN	NA	NA	NMSU	NA	AA	AA	TT	AA	TT	AA	AA	AA	AA	TT	TT	AA	TT	TT	AA	TT	AA	AA	AA	TT	AA	TT	TT	AA	AA	TT	AA	AA	AA	AA	AA	AA	TT	TT	TT	AA	AA	AA	AA
SCM002812.1_228972977	T/G	1	228972977	+	Zunla	UMN	NA	NA	NMSU	NA	TT	TT	GG	TT	TT	TT	TT	TT	TT	TT	GG	TT	GG	GG	TT	TT	TT	TT	TT	GG	TT	GG	GG	TT	TT	TT	TT	TT	TT	TT	TT	TT	GT	GG	GG	TT	TT	TT	TT
SCM002812.1_229019694	T/C	1	229019694	+	Zunla	UMN	NA	NA	NMSU	NA	TT	TT	CC	TT	CC	TT	TT	TT	TT	CC	CC	TT	CC	CC	TT	CC	TT	TT	TT	CC	TT	CC	CC	TT	TT	CC	TT	TT	TT	TT	TT	TT	CC	CC	CC	TT	TT	TT	TT
SCM002812.1_229032099	A/T	1	229032099	+	Zunla	UMN	NA	NA	NMSU	NA	AA	AA	AA	AA	AA	AA	AA	AA	AA	AA	AA	AA	AA	AA	AA	AA	AA	AA	AA	AA	AA	AA	AA	AA	AA	AA	AA	AA	AA	AA	AA	AA	AA	AA	AA	AA	AA	AA	AA
SCM002812.1_229033925	C/T	1	229033925	+	Zunla	UMN	NA	NA	NMSU	NA	CC	CC	TT	CC	CT	CC	CC	CC	CC	TT	TT	CC	TT	TT	CC	TT	CC	CC	TT	TT	CC	TT	TT	CC	CC	TT	TT	CC	CC	CC	CT	CC	TT	TT	TT	CC	TT	CC	CC
SCM002812.1_229073614	A/T	1	229073614	+	Zunla	UMN	NA	NA	NMSU	NA	AA	AA	TT	AA	TT	AA	AA	AA	AA	TT	TT	AA	TT	TT	AA	TT	AA	AA	AA	TT	AA	AA	TT	AA	AA	TT	AA	AA	AA	AA	AA	AA	TT	TT	TT	AA	AA	AA	AA
SCM002812.1_229105299	G/C	1	229105299	+	Zunla	UMN	NA	NA	NMSU	NA	GG	GG	GG	GG	GG	GG	GG	GG	GG	GG	GG	GG	GG	GG	GG	GG	GG	GG	GG	GG	GG	GG	GG	GG	GG	GG	GG	GG	GG	GG	GG	GG	GG	GG	GG	GG	GG	GG	GG
SCM002812.1_229161389	C/T	1	229161389	+	Zunla	UMN	NA	NA	NMSU	NA	CC	CC	TT	CC	TT	CC	CC	CC	CC	TT	TT	CC	TT	TT	CC	TT	CC	CC	CC	TT	CC	TT	TT	CC	CC	TT	CC	CC	CC	CC	CC	CC	TT	TT	TT	CC	CC	CC	CC
SCM002812.1_229298506	C/A	1	229298506	+	Zunla	UMN	NA	NA	NMSU	NA	CC	CC	CC	CC	CC	CC	CC	CC	CC	CC	CC	CC	AC	CC	CC	CC	CC	CC	CC	CC	CC	AA	CC	CC	CC	CC	CC	CC	CC	CC	CC	CC	CC	AA	CC	CC	AA	CC	CC
SCM002812.1_229298752	T/C	1	229298752	+	Zunla	UMN	NA	NA	NMSU	NA	TT	TT	TT	TT	TT	TT	TT	TT	TT	TT	TT	TT	CT	TT	TT	TT	TT	TT	TT	TT	TT	CC	TT	TT	TT	TT	TT	TT	TT	TT	TT	TT	TT	CC	TT	TT	TT	TT	TT
SCM002812.1_229338878	T/A	1	229338878	+	Zunla	UMN	NA	NA	NMSU	NA	TT	TT	AA	TT	AA	TT	TT	TT	TT	AA	AA	TT	AA	AA	TT	AA	TT	TT	TT	AA	TT	AA	AA	TT	TT	AA	TT	TT	TT	TT	TT	TT	AA	AA	AA	TT	TT	TT	TT
SCM002812.1_229342566	T/C	1	229342566	+	Zunla	UMN	NA	NA	NMSU	NA	TT	TT	TT	TT	TT	TT	TT	TT	TT	TT	TT	TT	TT	TT	TT	TT	TT	TT	TT	TT	TT	TT	TT	TT	TT	TT	TT	TT	TT	TT	TT	TT	TT	TT	TT	TT	CC	TT	TT
SCM002812.1_229354247	T/G	1	229354247	+	Zunla	UMN	NA	NA	NMSU	NA	TT	TT	GG	TT	GG	TT	TT	TT	TT	GG	GG	GT	GG	GG	TT	GG	TT	TT	GG	GG	TT	TT	GG	TT	TT	GG	GG	TT	TT	TT	GT	TT	GG	GG	GG	TT	GG	TT	TT
SCM002812.1_229432452	A/G	1	229432452	+	Zunla	UMN	NA	NA	NMSU	NA	AA	AA	GG	AA	GG	AA	AA	AA	AA	GG	GG	AA	GG	GG	AA	GG	AA	AA	AA	AG	AA	GG	GG	AA	AA	GG	AA	AA	AA	AA	AA	AA	GG	GG	GG	AA	AA	AA	AA
SCM002812.1_229477366	G/A	1	229477366	+	Zunla	UMN	NA	NA	NMSU	NA	GG	GG	AA	GG	AA	GG	GG	GG	GG	AA	AA	GG	AA	AA	GG	AA	GG	GG	AA	AA	GG	AA	AA	GG	GG	AA	AA	GG	GG	GG	AG	GG	AA	AA	AA	GG	AA	GG	GG
SCM002812.1_229516418	C/T	1	229516418	+	Zunla	UMN	NA	NA	NMSU	NA	CC	CC	CC	CC	CC	CC	CC	CC	CC	CC	CC	CC	CC	CC	CC	CC	CC	CC	CC	CC	CC	CC	CC	CC	CC	CC	CC	CC	CC	CC	CC	CC	CC	CC	CC	CC	CC	CC	CC
SCM002812.1_229623899	A/G	1	229623899	+	Zunla	UMN	NA	NA	NMSU	NA	AA	AA	AG	AA	GG	AA	AA	AA	AA	GG	AG	AA	GG	GG	AA	GG	AA	AA	GG	GG	AA	GG	GG	AA	AA	GG	GG	AA	AA	AA	AG	AA	GG	GG	GG	AA	GG	AA	AA
SCM002812.1_229624059	G/C	1	229624059	+	Zunla	UMN	NA	NA	NMSU	NA	GG	GG	GG	GG	GG	GG	GG	GG	GG	GG	GG	GG	GG	GG	GG	GG	GG	GG	GG	GG	GG	GG	GG	GG	GG	GG	GG	GG	GG	GG	GG	GG	GG	GG	GG	GG	GG	GG	GG
SCM002812.1_229778609	A/T	1	229778609	+	Zunla	UMN	NA	NA	NMSU	NA	AA	AA	TT	AA	TT	AA	AA	AA	AA	TT	TT	AA	TT	TT	AA	TT	AA	AA	AA	TT	AA	TT	TT	AA	AA	TT	AA	AA	AA	AA	AA	AT	TT	TT	TT	AA	AA	AA	AA
SCM002812.1_229831798	A/C	1	229831798	+	Zunla	UMN	NA	NA	NMSU	NA	AA	AA	CC	AA	CC	AA	AA	AA	AA	CC	CC	AA	CC	CC	AA	CC	AA	AA	CC	CC	AA	AA	CC	AA	AA	CC	CC	AA	AA	AA	AC	AA	CC	CC	CC	AA	CC	AA	AA
SCM002812.1_229832231	A/T	1	229832231	+	Zunla	UMN	NA	NA	NMSU	NA	AA	AA	AA	AA	AA	AA	AA	AA	AA	AA	AA	AA	AA	AA	AA	AA	AA	AA	AA	AA	AA	AA	AA	AA	AA	AA	AA	AA	AA	AA	AA	AA	AA	AA	AA	AA	AA	AA	AA
SCM002812.1_229832568	A/G	1	229832568	+	Zunla	UMN	NA	NA	NMSU	NA	AA	AA	GG	AA	GG	AA	AA	AA	AA	GG	GG	AA	GG	GG	AA	GG	AA	AA	GG	GG	AA	GG	GG	AA	AA	GG	GG	AA	AA	AA	GG	AA	GG	GG	GG	AA	GG	AA	AA
SCM002812.1_229874150	C/A	1	229874150	+	Zunla	UMN	NA	NA	NMSU	NA	CC	CC	AA	CC	AA	CC	CC	CC	CC	AA	AA	CC	AA	AA	CC	AA	CC	CC	AC	AA	CC	AA	AA	CC	CC	AA	CC	CC	CC	CC	CC	CC	AA	AC	AA	CC	CC	CC	CC
SCM002812.1_230020792	G/C	1	230020792	+	Zunla	UMN	NA	NA	NMSU	NA	GG	GG	GG	GG	GG	GG	GG	GG	GG	GG	GG	GG	GG	GG	GG	GG	GG	GG	GG	GG	GG	GG	GG	GG	GG	GG	GG	GG	GG	GG	GG	GG	GG	GG	GG	GG	GG	GG	GG
SCM002812.1_230064126	A/C	1	230064126	+	Zunla	UMN	NA	NA	NMSU	NA	AA	AA	AA	AA	AA	AA	AA	AA	AA	AA	AA	AA	AA	AA	AA	AA	AA	AA	AA	AA	AA	AA	AA	AA	AA	AA	AA	AA	AA	AA	AA	AA	AA	AA	AA	AA	AA	AA	AA
SCM002812.1_230075708	T/G	1	230075708	+	Zunla	UMN	NA	NA	NMSU	NA	TT	TT	TT	TT	TT	TT	TT	TT	TT	TT	TT	TT	TT	TT	TT	TT	TT	TT	TT	TT	TT	TT	TT	TT	TT	TT	TT	TT	TT	TT	TT	TT	TT	TT	TT	TT	TT	TT	TT
SCM002812.1_230082643	A/G	1	230082643	+	Zunla	UMN	NA	NA	NMSU	NA	AA	AA	AA	AA	GG	AA	AA	AA	AA	GG	AA	AA	AA	AA	AA	GG	AA	AA	AA	AA	AA	GG	AA	AA	AA	GG	AA	AA	AA	AA	AA	AA	AA	AA	AA	AA	AA	AA	AA
SCM002812.1_230083782	A/G	1	230083782	+	Zunla	UMN	NA	NA	NMSU	NA	AA	AA	GG	AA	GG	AA	AA	AA	AA	GG	GG	AA	GG	GG	AA	GG	AA	AA	AA	GG	AA	GG	GG	AA	AA	GG	AA	AA	AA	AA	AA	AA	GG	GG	GG	AA	AA	AA	AA
SCM002812.1_230084122	T/C	1	230084122	+	Zunla	UMN	NA	NA	NMSU	NA	TT	TT	TT	TT	CC	TT	TT	TT	TT	CC	TT	TT	TT	TT	TT	CC	TT	TT	TT	TT	TT	CC	TT	TT	TT	CC	TT	TT	TT	TT	TT	TT	TT	TT	TT	TT	TT	TT	TT
SCM002812.1_230182751	A/T	1	230182751	+	Zunla	UMN	NA	NA	NMSU	NA	AA	AA	TT	AA	TT	AA	AA	AA	AA	TT	TT	AA	TT	TT	AA	TT	AA	AA	AA	TT	AA	TT	TT	AA	AA	TT	AA	AA	AA	AA	AA	AA	TT	TT	TT	AA	AA	AA	AA
SCM002812.1_230216257	C/A	1	230216257	+	Zunla	UMN	NA	NA	NMSU	NA	CC	CC	CC	CC	CC	CC	CC	CC	CC	CC	CC	CC	CC	CC	CC	CC	CC	CC	CC	CC	CC	CC	CC	CC	CC	CC	CC	CC	CC	CC	CC	CC	CC	CC	CC	CC	CC	CC	CC
SCM002812.1_230220520	C/T	1	230220520	+	Zunla	UMN	NA	NA	NMSU	NA	CT	CC	CC	CC	CT	CC	CT	CT	CC	CT	CC	CT	CT	CC	CC	CC	CC	CT	CC	CC	CC	TT	CC	CT	CT	CC	CC	CT	CC	CC	CT	CC	CC	CC	CC	CC	CC	CC	CC
SCM002812.1_230226481	T/C	1	230226481	+	Zunla	UMN	NA	NA	NMSU	NA	TT	CT	CT	TT	TT	TT	TT	TT	TT	TT	TT	TT	TT	TT	CT	TT	TT	CT	CT	TT	CT	TT	TT	TT	CT	TT	CT	TT	TT	TT	CT	TT	TT	TT	CT	TT	CT	TT	TT
SCM002812.1_230337958	C/G	1	230337958	+	Zunla	UMN	NA	NA	NMSU	NA	CC	CC	GG	CC	GG	CC	CC	CC	CC	GG	GG	CC	GG	GG	CC	GG	CC	CC	CC	GG	CC	GG	GG	CC	CC	GG	GG	CC	CC	CC	CG	CC	GG	CG	GG	CC	GG	CC	CC
SCM002812.1_230400653	A/T	1	230400653	+	Zunla	UMN	NA	NA	NMSU	NA	AA	AA	AA	AA	AA	AA	TT	TT	TT	AA	AA	AA	AA	AA	AA	AA	AA	AA	AA	AA	AA	AA	AA	TT	AA	AA	AA	TT	AA	AA	AA	AA	AA	AA	AA	AA	AA	AA	AA
SCM002812.1_230621289	T/A	1	230621289	+	Zunla	UMN	NA	NA	NMSU	NA	TT	TT	TT	TT	TT	TT	TT	TT	TT	TT	TT	TT	TT	TT	TT	TT	TT	TT	TT	TT	TT	TT	TT	TT	TT	TT	TT	TT	TT	TT	TT	TT	TT	TT	TT	TT	TT	TT	TT
SCM002812.1_230621299	C/T	1	230621299	+	Zunla	UMN	NA	NA	NMSU	NA	CC	CC	CC	CC	CC	CC	CC	CC	CC	CC	CC	CC	CC	CC	CC	CC	CC	CC	CC	CC	CC	CC	CC	CC	CC	CC	CC	CC	CC	CC	CC	CC	CC	CC	CC	CC	CC	CC	CC
SCM002812.1_230723168	G/A	1	230723168	+	Zunla	UMN	NA	NA	NMSU	NA	GG	GG	AA	GG	AA	GG	GG	GG	GG	AA	AA	GG	AA	AA	GG	AA	GG	GG	GG	AA	GG	AA	AA	GG	GG	AA	GG	GG	GG	GG	GG	GG	AA	AA	AA	GG	GG	GG	GG
SCM002812.1_230781075	T/C	1	230781075	+	Zunla	UMN	NA	NA	NMSU	NA	TT	TT	CC	TT	CC	TT	TT	TT	TT	CC	CC	TT	CC	CC	TT	CC	TT	TT	CC	CC	TT	CC	CC	TT	TT	CC	CC	TT	TT	TT	CT	TT	CC	CC	CC	TT	CC	TT	TT
SCM002812.1_230781135	T/C	1	230781135	+	Zunla	UMN	NA	NA	NMSU	NA	TT	TT	CC	TT	CC	TT	TT	TT	TT	CC	CC	TT	CC	CC	TT	CC	TT	TT	TT	CC	TT	TT	CC	TT	TT	CC	TT	TT	TT	TT	TT	TT	CC	CC	CC	TT	TT	TT	TT
SCM002812.1_230781819	T/C	1	230781819	+	Zunla	UMN	NA	NA	NMSU	NA	TT	TT	CC	TT	CC	TT	TT	TT	TT	CC	CC	TT	CC	CC	TT	CC	TT	TT	TT	CC	TT	CC	CC	TT	TT	CC	TT	TT	TT	TT	TT	TT	CC	CC	CC	TT	TT	TT	TT
SCM002812.1_230788244	A/G	1	230788244	+	Zunla	UMN	NA	NA	NMSU	NA	AA	AA	GG	AA	GG	AA	AA	AA	AA	GG	GG	AA	GG	GG	AA	GG	AA	AA	AA	GG	AA	GG	GG	AA	AA	GG	AA	AA	AA	AA	AA	AA	GG	GG	GG	AA	AA	AA	AA
SCM002812.1_230788425	T/A	1	230788425	+	Zunla	UMN	NA	NA	NMSU	NA	TT	TT	AA	TT	AA	TT	TT	TT	TT	AA	AA	TT	AA	AA	TT	AA	TT	TT	TT	AA	TT	AA	AA	TT	TT	AA	TT	TT	TT	TT	TT	TT	AA	AA	AA	TT	TT	TT	TT
SCM002812.1_230788592	T/C	1	230788592	+	Zunla	UMN	NA	NA	NMSU	NA	TT	TT	CC	TT	CC	TT	TT	TT	TT	CC	CC	TT	CC	CC	TT	CC	CT	TT	TT	CC	TT	CC	CC	TT	TT	CC	TT	TT	CT	TT	TT	TT	CC	CC	CC	TT	TT	TT	TT
SCM002812.1_230788654	A/T	1	230788654	+	Zunla	UMN	NA	NA	NMSU	NA	AA	AA	AA	AA	AA	AA	AA	AA	AA	AA	AA	AA	AA	AA	AA	AA	AA	AA	AA	AA	AA	AA	AA	AA	AA	AA	AA	AA	AA	AA	AA	AA	AA	AA	AA	AA	AA	AA	AA
SCM002812.1_230788686	A/T	1	230788686	+	Zunla	UMN	NA	NA	NMSU	NA	AA	AA	TT	AA	TT	AA	AA	AA	AA	TT	TT	AA	TT	TT	AA	TT	AA	AA	AA	TT	AA	TT	TT	AA	AA	TT	AA	AA	AA	AA	AA	AA	TT	TT	TT	AA	AA	AA	AA
SCM002812.1_230789020	G/A	1	230789020	+	Zunla	UMN	NA	NA	NMSU	NA	GG	GG	AA	GG	AA	GG	GG	GG	GG	AA	AA	GG	AA	AA	AA	AA	GG	GG	GG	AA	GG	AA	AA	GG	GG	AA	GG	GG	GG	GG	GG	GG	AA	AA	AA	GG	GG	GG	GG
SCM002812.1_230817866	T/G	1	230817866	+	Zunla	UMN	NA	NA	NMSU	NA	TT	TT	GG	TT	GG	TT	TT	TT	TT	GG	GG	TT	GG	GG	TT	GG	TT	TT	TT	GG	TT	GG	GG	TT	TT	GG	TT	TT	TT	TT	TT	TT	GG	GG	GG	TT	TT	TT	TT
SCM002812.1_230944041	G/T	1	230944041	+	Zunla	UMN	NA	NA	NMSU	NA	GG	GG	TT	GG	TT	GG	GG	GG	GG	TT	TT	GG	TT	TT	GG	TT	GG	GG	GG	TT	GG	TT	TT	GG	GG	TT	GG	GG	GG	GG	GG	GT	TT	TT	TT	GG	GG	GG	GG
SCM002812.1_230945674	G/T	1	230945674	+	Zunla	UMN	NA	NA	NMSU	NA	GG	GG	TT	GG	TT	GG	GG	GG	GG	TT	TT	GG	TT	TT	GG	TT	GG	GG	GG	TT	GG	TT	TT	GG	GG	TT	GG	GG	GG	GG	GG	GG	TT	TT	TT	GG	GG	GG	GG
SCM002812.1_230950219	G/A	1	230950219	+	Zunla	UMN	NA	NA	NMSU	NA	GG	GG	AA	GG	AA	GG	GG	GG	GG	AA	AA	GG	AA	AA	GG	AA	GG	GG	AA	AA	GG	AA	AA	GG	GG	AA	AA	GG	GG	GG	AG	GG	AA	AA	AA	GG	AA	GG	GG
SCM002812.1_230954598	T/C	1	230954598	+	Zunla	UMN	NA	NA	NMSU	NA	TT	TT	CC	TT	CC	TT	TT	TT	TT	CC	CC	TT	CC	CC	TT	CC	TT	TT	TT	CC	TT	CC	CC	TT	TT	CC	TT	TT	TT	TT	TT	TT	CC	CC	CC	TT	TT	TT	TT
SCM002812.1_230999496	G/T	1	230999496	+	Zunla	UMN	NA	NA	NMSU	NA	GG	GG	TT	GG	TT	GG	GG	GG	GG	GG	TT	GG	TT	TT	GG	TT	GG	GG	GG	TT	GG	TT	TT	GG	GG	GG	GG	GG	GG	GG	GG	GG	TT	TT	TT	GG	GG	GG	GG
SCM002812.1_231139737	T/C	1	231139737	+	Zunla	UMN	NA	NA	NMSU	NA	TT	TT	CC	TT	CC	TT	TT	TT	TT	CC	CC	TT	CT	CC	TT	CT	TT	TT	TT	CC	TT	TT	CC	TT	TT	CC	TT	TT	TT	TT	TT	TT	CC	CT	CC	TT	TT	TT	TT
SCM002812.1_231142170	C/A	1	231142170	+	Zunla	UMN	NA	NA	NMSU	NA	CC	CC	AA	CC	CC	CC	CC	CC	CC	CC	AA	CC	AA	AA	CC	CC	CC	CC	CC	AA	CC	CC	AA	CC	CC	CC	CC	CC	CC	CC	CC	CC	AA	AA	AA	CC	CC	CC	CC
SCM002812.1_231232412	T/A	1	231232412	+	Zunla	UMN	NA	NA	NMSU	NA	TT	TT	TT	TT	TT	TT	TT	TT	TT	TT	TT	TT	TT	TT	TT	TT	TT	TT	TT	TT	TT	TT	TT	TT	TT	TT	TT	TT	TT	TT	TT	TT	TT	TT	TT	TT	TT	TT	TT
SCM002812.1_231232433	C/A	1	231232433	+	Zunla	UMN	NA	NA	NMSU	NA	CC	CC	AA	CC	AA	CC	CC	CC	CC	AA	AA	CC	AA	AA	CC	AA	CC	CC	AC	AA	CC	AA	AA	CC	CC	AA	AA	CC	CC	CC	AC	CC	AA	AA	AA	CC	AA	CC	CC
SCM002812.1_231636248	T/G	1	231636248	+	Zunla	UMN	NA	NA	NMSU	NA	TT	TT	TT	TT	TT	TT	TT	TT	TT	TT	TT	TT	TT	TT	TT	TT	TT	TT	TT	TT	TT	TT	TT	TT	TT	TT	GG	TT	TT	TT	GT	TT	TT	TT	TT	TT	GG	TT	TT
SCM002812.1_231710422	T/C	1	231710422	+	Zunla	UMN	NA	NA	NMSU	NA	TT	TT	CC	TT	TT	TT	TT	TT	TT	TT	CC	TT	CC	CC	TT	TT	TT	TT	TT	CC	TT	TT	CC	TT	TT	TT	TT	TT	TT	TT	TT	TT	CC	CC	CC	TT	TT	TT	TT
SCM002812.1_231710434	A/C	1	231710434	+	Zunla	UMN	NA	NA	NMSU	NA	AA	AA	CC	AA	AA	AA	AA	AA	AA	AA	CC	AA	CC	CC	AA	AA	AA	AA	AA	CC	AA	AA	CC	AA	AA	AA	AA	AA	AA	AA	AA	AA	CC	CC	CC	AA	AA	AA	AA
SCM002812.1_231714539	G/A	1	231714539	+	Zunla	UMN	NA	NA	NMSU	NA	GG	GG	AA	GG	GG	GG	GG	GG	GG	GG	AA	GG	AA	AA	GG	GG	GG	GG	GG	AA	GG	GG	AA	GG	GG	GG	GG	GG	GG	GG	GG	GG	AA	AA	AA	GG	GG	GG	GG
SCM002812.1_231714989	C/T	1	231714989	+	Zunla	UMN	NA	NA	NMSU	NA	CC	CC	TT	CC	TT	CC	CC	CC	CC	TT	TT	CC	TT	TT	CC	TT	CC	CC	CC	TT	CC	TT	CT	CC	CC	TT	CC	CC	CC	CC	CC	CC	CT	CT	TT	CC	CC	CC	CC
SCM002812.1_231753724	A/G	1	231753724	+	Zunla	UMN	NA	NA	NMSU	NA	AA	AA	GG	AA	GG	AA	AA	AA	AA	GG	GG	AA	GG	GG	AA	GG	AA	AA	AA	GG	AA	AA	GG	AA	AA	GG	GG	AA	AA	AA	AG	AA	GG	GG	GG	AA	AA	AA	AA
SCM002812.1_232154127	A/C	1	232154127	+	Zunla	UMN	NA	NA	NMSU	NA	AA	AA	CC	AA	AA	AA	AA	AA	AA	AA	CC	AA	CC	AC	AA	AA	AA	AA	AA	CC	AA	CC	CC	AA	AA	AA	AA	AA	AA	AA	AA	AA	CC	CC	CC	AA	AA	AA	AA
SCM002812.1_232176391	C/G	1	232176391	+	Zunla	UMN	NA	NA	NMSU	NA	CC	CC	CC	CC	CC	CC	CC	CC	CC	CC	CC	CC	CC	CC	CC	CC	CC	CC	CC	CC	CC	CC	CC	CC	CC	CC	CC	CC	CC	CC	CC	CC	CC	CC	CC	CC	CC	CC	CC
SCM002812.1_232231777	A/T	1	232231777	+	Zunla	UMN	NA	NA	NMSU	NA	AA	AA	AA	AA	AA	AA	AA	AA	AA	AA	AA	AA	AA	AA	AA	AA	AA	AA	AA	AA	AA	AA	AA	AA	AA	AA	AA	AA	AA	AA	AA	AA	AA	AA	AA	AA	AA	AA	AA
SCM002812.1_232300277	G/T	1	232300277	+	Zunla	UMN	NA	NA	NMSU	NA	GG	GG	GG	GG	GG	GG	GG	GG	GG	GG	GG	GG	GG	GG	GG	GG	GG	GG	GG	GG	GG	GG	GG	GG	GG	GG	GG	GG	GG	GG	GG	GG	GG	GG	GG	GG	GG	GG	GG
SCM002812.1_232369678	T/C	1	232369678	+	Zunla	UMN	NA	NA	NMSU	NA	TT	TT	CC	TT	TT	TT	TT	TT	TT	TT	CC	TT	CC	CC	TT	TT	TT	TT	TT	CC	TT	TT	CT	TT	TT	TT	TT	TT	TT	TT	TT	TT	CC	CC	CC	TT	TT	TT	TT
SCM002812.1_232446491	G/A	1	232446491	+	Zunla	UMN	NA	NA	NMSU	NA	GG	GG	AA	GG	AA	GG	GG	GG	GG	AA	AA	GG	AA	AA	GG	AA	GG	GG	AA	AA	GG	AA	AA	GG	GG	AA	AA	GG	GG	GG	AG	GG	AA	AA	AA	GG	AA	GG	GG
SCM002812.1_232855223	A/G	1	232855223	+	Zunla	UMN	NA	NA	NMSU	NA	AA	AA	GG	AA	GG	AA	AA	AA	AA	GG	GG	AA	GG	GG	AA	GG	AA	AA	AA	GG	AA	GG	GG	AA	AA	GG	AA	AA	AA	AA	AA	AA	AG	GG	GG	AA	AA	AA	AA
SCM002812.1_232857343	C/T	1	232857343	+	Zunla	UMN	NA	NA	NMSU	NA	CC	CC	CC	CC	CC	CC	CC	CC	CC	CC	CC	CC	CC	CC	CC	CC	CC	CC	CC	CC	CC	CC	CC	CC	CC	CC	TT	CC	CC	CC	CC	CC	CC	CC	CC	CC	TT	CC	CC
SCM002812.1_232857387	G/A	1	232857387	+	Zunla	UMN	NA	NA	NMSU	NA	GG	GG	GG	GG	GG	GG	GG	GG	GG	GG	GG	GG	GG	GG	GG	GG	GG	GG	GG	GG	GG	GG	GG	GG	GG	GG	GG	GG	GG	GG	GG	GG	GG	GG	GG	GG	GG	GG	GG
SCM002812.1_233725150	G/A	1	233725150	+	Zunla	UMN	NA	NA	NMSU	NA	GG	GG	AA	GG	AA	GG	GG	GG	GG	AA	AA	GG	AA	AA	GG	AA	GG	GG	GG	AA	GG	GG	AA	GG	GG	AA	AA	GG	GG	GG	AG	GG	AA	AA	AA	GG	GG	GG	GG
SCM002812.1_233764983	A/T	1	233764983	+	Zunla	UMN	NA	NA	NMSU	NA	AA	AA	AA	AA	AA	AA	AA	AA	AA	AA	AA	AA	AA	AA	AA	AA	AA	AA	AA	AA	AA	AA	AA	AA	AA	AA	AA	AA	AA	AA	AA	AA	AA	AA	AA	AA	AA	AA	AA
SCM002812.1_233774572	A/T	1	233774572	+	Zunla	UMN	NA	NA	NMSU	NA	AA	AA	TT	AA	TT	AA	AA	AA	AA	TT	TT	AA	TT	AT	AA	TT	AA	AA	TT	TT	AA	AT	TT	AA	AA	TT	TT	AA	AA	AA	AT	AA	TT	TT	TT	AA	TT	AA	AA
SCM002812.1_234570406	A/G	1	234570406	+	Zunla	UMN	NA	NA	NMSU	NA	AA	AA	GG	AA	GG	AA	AA	AA	AA	GG	GG	AA	GG	GG	AA	GG	AA	AA	AA	GG	AA	GG	GG	AA	AA	GG	AA	AA	AA	AA	AA	AA	GG	AG	GG	AA	AA	AA	AA
SCM002812.1_235235883	A/G	1	235235883	+	Zunla	UMN	NA	NA	NMSU	NA	AA	AA	GG	AA	AG	AA	AA	AA	AA	AA	AG	AA	GG	GG	AA	GG	AA	AA	AA	GG	AA	AA	GG	AA	AA	GG	AA	AA	AA	AA	AA	AA	GG	GG	GG	AA	AA	AA	AA
SCM002812.1_235978615	C/A	1	235978615	+	Zunla	UMN	NA	NA	NMSU	NA	CC	CC	AA	CC	AC	CC	CC	CC	CC	AA	AA	CC	AA	AA	CC	AA	CC	CC	AA	AA	CC	AA	AA	CC	CC	AA	CC	CC	CC	CC	CC	CC	AA	AA	AC	CC	AA	CC	CC
SCM002812.1_238278625	G/A	1	238278625	+	Zunla	UMN	NA	NA	NMSU	NA	GG	GG	AA	GG	AA	GG	GG	GG	GG	AA	AA	GG	AA	AA	GG	AA	GG	GG	AA	AA	GG	AA	AA	GG	GG	AA	AA	GG	GG	GG	AG	GG	AA	AA	AA	GG	AA	GG	GG
SCM002812.1_239237507	C/A	1	239237507	+	Zunla	UMN	NA	NA	NMSU	NA	CC	CC	AA	CC	AC	CC	CC	CC	CC	AA	AA	CC	AA	AA	CC	AA	CC	CC	CC	AA	CC	AA	AA	CC	CC	AA	CC	CC	CC	CC	CC	CC	AC	AA	AA	AC	CC	CC	CC
SCM002812.1_239341273	A/G	1	239341273	+	Zunla	UMN	NA	NA	NMSU	NA	AA	AA	GG	AA	GG	AA	AA	AA	AA	GG	GG	AA	AG	GG	AA	GG	AA	AA	GG	GG	AA	GG	GG	AA	AA	GG	GG	AA	AA	AA	AG	AA	GG	GG	GG	AA	GG	AA	AA
SCM002812.1_239983065	G/A	1	239983065	+	Zunla	UMN	NA	NA	NMSU	NA	GG	GG	GG	GG	GG	AA	GG	GG	GG	GG	GG	GG	GG	GG	GG	GG	AA	GG	GG	GG	GG	GG	GG	GG	GG	GG	GG	GG	GG	AA	GG	GG	GG	GG	GG	AA	GG	GG	AA
SCM002812.1_240005550	G/A	1	240005550	+	Zunla	UMN	NA	NA	NMSU	NA	GG	GG	AA	GG	AA	GG	AG	GG	GG	AA	AA	GG	AA	AA	GG	AA	GG	GG	GG	AA	AG	GG	AA	GG	GG	AA	GG	GG	GG	GG	GG	GG	AA	AA	AA	GG	GG	GG	GG
SCM002812.1_240690874	G/T	1	240690874	+	Zunla	UMN	NA	NA	NMSU	NA	GG	GG	TT	GG	GT	GG	GG	GG	GG	TT	TT	GG	TT	TT	GG	TT	GG	GG	TT	TT	GG	TT	TT	GG	GG	TT	TT	GG	GG	GG	GT	GG	TT	TT	TT	GG	TT	GG	GG
SCM002812.1_240718471	G/A	1	240718471	+	Zunla	UMN	NA	NA	NMSU	NA	GG	GG	GG	GG	GG	GG	GG	GG	GG	GG	GG	GG	GG	GG	GG	GG	GG	GG	GG	GG	GG	GG	GG	GG	GG	GG	GG	GG	GG	GG	GG	GG	GG	GG	GG	GG	GG	GG	GG
SCM002812.1_241176691	A/G	1	241176691	+	Zunla	UMN	NA	NA	NMSU	NA	AA	AA	GG	AA	AG	AA	AA	AA	AA	GG	GG	AA	GG	GG	AA	GG	AG	AA	AA	GG	AA	AA	GG	AA	AA	GG	AA	AA	AA	AA	AA	AA	GG	GG	GG	AA	AA	AA	AA
SCM002812.1_242668051	T/G	1	242668051	+	Zunla	UMN	NA	NA	NMSU	NA	TT	TT	TT	TT	TT	TT	TT	TT	TT	TT	TT	TT	TT	TT	TT	TT	TT	TT	TT	TT	TT	TT	TT	TT	TT	TT	TT	TT	TT	TT	TT	TT	TT	TT	TT	TT	TT	TT	TT
SCM002812.1_243817260	A/G	1	243817260	+	Zunla	UMN	NA	NA	NMSU	NA	AA	AA	AA	AA	AA	AA	AA	AA	AA	AA	AA	AA	AA	AA	AA	AA	AA	AA	AA	AA	AA	AA	AA	AA	AA	AA	AA	AA	AA	AA	AA	AA	AA	AA	AA	AA	AA	AA	AA
SCM002812.1_243817378	A/G	1	243817378	+	Zunla	UMN	NA	NA	NMSU	NA	AA	AA	AA	AA	GG	AA	AA	AA	AA	GG	AA	AA	AA	AA	AA	GG	AA	AA	AA	AA	AG	GG	AA	AA	AA	GG	AA	AA	AA	AA	AA	AA	AA	AA	AA	AA	AA	AA	AA
SCM002812.1_243817430	G/C	1	243817430	+	Zunla	UMN	NA	NA	NMSU	NA	GG	GG	GG	GG	GG	GG	GG	GG	GG	GG	GG	GG	GG	GG	GG	GG	GG	GG	GG	GG	GG	GG	GG	GG	GG	GG	GG	GG	GG	GG	GG	GG	GG	GG	GG	GG	GG	GG	GG
SCM002812.1_245837175	A/C	1	245837175	+	Zunla	UMN	NA	NA	NMSU	NA	AA	AA	CC	AA	AC	AA	AA	AA	AA	AC	CC	AA	AC	CC	AA	CC	AA	AA	AA	CC	AA	CC	CC	AA	AA	CC	AA	AA	AA	AA	AA	AA	CC	CC	CC	AA	AA	AA	AA
SCM002812.1_245863783	C/T	1	245863783	+	Zunla	UMN	NA	NA	NMSU	NA	CC	CC	TT	CC	TT	CC	CC	CC	CC	TT	TT	CC	TT	TT	CC	TT	CC	CC	CC	TT	CC	TT	TT	CC	CC	TT	CC	CC	CC	CC	CC	CC	TT	TT	TT	CC	CC	CC	CC
SCM002812.1_245869130	C/T	1	245869130	+	Zunla	UMN	NA	NA	NMSU	NA	CC	CC	TT	CC	CT	CC	CC	CC	CC	TT	TT	CC	TT	TT	CC	TT	CC	CC	CC	TT	CC	TT	TT	CC	CC	TT	CC	CC	CC	CC	CC	CC	TT	TT	TT	CC	CC	CC	CC
SCM002812.1_245884083	T/C	1	245884083	+	Zunla	UMN	NA	NA	NMSU	NA	TT	TT	CC	TT	CC	TT	TT	TT	TT	CC	CC	TT	CC	CC	TT	CC	TT	TT	TT	CC	TT	CC	CT	TT	TT	CC	TT	TT	TT	TT	TT	TT	CC	CT	CC	TT	TT	TT	TT
SCM002812.1_245962995	G/T	1	245962995	+	Zunla	UMN	NA	NA	NMSU	NA	GG	GG	TT	GG	TT	GG	GG	GG	GG	TT	TT	GG	TT	TT	GG	TT	GG	GG	GG	TT	GG	TT	TT	GG	GG	TT	GG	GG	GG	GG	GG	GG	TT	TT	TT	GG	GG	GG	GG
SCM002812.1_246116748	C/G	1	246116748	+	Zunla	UMN	NA	NA	NMSU	NA	GG	GG	CC	GG	CC	GG	CC	CC	CC	CC	CC	GG	CC	CC	GG	CC	GG	CC	CC	CC	GG	CC	CC	CC	CC	CC	CC	CC	GG	GG	CG	CG	CC	CC	CC	GG	CC	GG	GG
SCM002812.1_246608980	T/C	1	246608980	+	Zunla	UMN	NA	NA	NMSU	NA	TT	TT	TT	TT	TT	TT	TT	TT	TT	TT	CC	TT	CC	CC	TT	TT	TT	TT	TT	CC	TT	TT	CC	TT	TT	TT	TT	TT	TT	TT	TT	TT	TT	CC	TT	TT	TT	TT	TT
SCM002812.1_246611711	A/G	1	246611711	+	Zunla	UMN	NA	NA	NMSU	NA	AG	AA	GG	AA	GG	AA	AA	AA	AA	GG	GG	AA	GG	GG	AA	GG	AA	AA	AA	GG	AA	GG	GG	AA	AA	GG	AA	AA	AA	AA	AA	AA	GG	GG	GG	AA	AG	AA	AA
SCM002812.1_246612543	T/C	1	246612543	+	Zunla	UMN	NA	NA	NMSU	NA	TT	TT	CC	TT	CC	TT	TT	TT	TT	CC	CC	TT	CC	CC	TT	CC	TT	TT	TT	CC	TT	CC	CC	TT	TT	CC	TT	TT	TT	TT	TT	TT	CC	CC	CC	TT	TT	TT	TT
SCM002812.1_247661206	T/A	1	247661206	+	Zunla	UMN	NA	NA	NMSU	NA	TT	TT	AA	TT	AA	TT	TT	TT	TT	AA	AA	TT	AA	AA	TT	AA	TT	TT	TT	AA	TT	AA	AA	TT	TT	AA	AT	TT	TT	TT	AT	TT	AA	AA	AA	TT	AA	TT	TT
SCM002812.1_248876690	T/A	1	248876690	+	Zunla	UMN	NA	NA	NMSU	NA	TT	TT	TT	TT	TT	TT	TT	TT	TT	TT	TT	TT	TT	TT	TT	TT	TT	TT	TT	TT	TT	TT	TT	TT	TT	TT	TT	TT	TT	TT	TT	TT	TT	TT	TT	TT	TT	TT	TT
SCM002812.1_251579119	T/C	1	251579119	+	Zunla	UMN	NA	NA	NMSU	NA	TT	TT	TT	TT	TT	CC	TT	TT	TT	TT	TT	CC	TT	TT	TT	TT	TT	TT	TT	TT	TT	TT	TT	TT	TT	TT	TT	TT	TT	TT	TT	TT	TT	TT	TT	TT	TT	TT	CC
SCM002812.1_255194348	A/G	1	255194348	+	Zunla	UMN	NA	NA	NMSU	NA	AA	AA	GG	AA	GG	AA	AA	AA	AA	GG	GG	AA	GG	GG	AA	AA	AA	AA	AA	GG	AA	GG	GG	AA	AA	GG	AA	AA	AA	AA	AA	AA	GG	AA	GG	AA	AA	AA	AA
SCM002812.1_255873725	T/C	1	255873725	+	Zunla	UMN	NA	NA	NMSU	NA	TT	CC	CC	TT	CC	TT	TT	TT	TT	CC	CC	TT	CC	CC	TT	CC	TT	TT	CC	CC	TT	CC	CC	TT	TT	CC	CT	TT	TT	TT	TT	TT	CC	CT	CC	TT	CC	TT	TT
SCM002812.1_255874115	T/G	1	255874115	+	Zunla	UMN	NA	NA	NMSU	NA	TT	TT	TT	TT	TT	TT	TT	TT	TT	TT	TT	TT	TT	TT	TT	TT	TT	TT	TT	TT	TT	TT	TT	TT	TT	TT	TT	TT	TT	TT	TT	TT	TT	TT	TT	TT	TT	TT	TT
SCM002812.1_255874872	T/A	1	255874872	+	Zunla	UMN	NA	NA	NMSU	NA	TT	TT	TT	TT	TT	TT	TT	TT	TT	TT	TT	TT	TT	TT	TT	TT	TT	TT	TT	TT	TT	TT	TT	TT	TT	TT	TT	TT	TT	TT	TT	TT	TT	TT	TT	TT	TT	TT	TT
SCM002812.1_255875480	G/T	1	255875480	+	Zunla	UMN	NA	NA	NMSU	NA	GG	GG	GG	GG	GG	GG	GG	GG	GG	GG	GG	GG	GG	GG	GG	GG	GG	GG	GG	GG	GG	GG	GG	GG	GG	GG	GT	GG	GG	GG	GG	GG	GG	GG	GG	GG	GT	GG	GG
SCM002812.1_255883638	A/G	1	255883638	+	Zunla	UMN	NA	NA	NMSU	NA	AA	GG	GG	AA	GG	GG	AA	AA	AA	GG	GG	GG	GG	GG	GG	GG	AA	AA	GG	GG	AA	GG	GG	AA	GG	GG	AA	AA	AA	AA	AA	AA	AG	AG	GG	AA	AA	GG	GG
SCM002812.1_256497523	G/A	1	256497523	+	Zunla	UMN	NA	NA	NMSU	NA	GG	GG	AA	GG	GG	GG	GG	GG	GG	GG	AA	GG	AA	GG	GG	GG	GG	GG	GG	GG	GG	GG	GG	GG	GG	GG	GG	GG	GG	GG	GG	GG	AA	AA	AA	GG	GG	GG	GG
SCM002812.1_256544669	T/C	1	256544669	+	Zunla	UMN	NA	NA	NMSU	NA	TT	TT	CC	TT	CC	TT	TT	TT	TT	CC	CC	TT	CC	CC	TT	CC	TT	TT	TT	CT	TT	CC	CC	TT	TT	CC	TT	TT	TT	TT	TT	TT	CC	CT	CC	TT	TT	TT	TT
SCM002812.1_257818709	G/A	1	257818709	+	Zunla	UMN	NA	NA	NMSU	NA	GG	GG	AA	GG	GG	GG	GG	GG	GG	AA	AA	GG	AA	AA	GG	AA	GG	GG	AA	AA	GG	AA	AA	GG	GG	AA	GG	GG	GG	GG	AA	GG	AA	AA	AA	GG	GG	GG	GG
SCM002812.1_258932824	A/G	1	258932824	+	Zunla	UMN	NA	NA	NMSU	NA	AA	AA	GG	AA	GG	AA	AA	AA	AA	GG	GG	AA	GG	GG	AA	GG	AA	AA	AA	GG	AA	GG	GG	AA	AA	GG	AA	AA	AA	AA	AA	AA	GG	GG	GG	AA	AA	AA	AA
SCM002812.1_260162507	C/T	1	260162507	+	Zunla	UMN	NA	NA	NMSU	NA	CC	CC	CC	CC	CC	CC	CC	CC	CC	CC	CC	CC	CC	CC	CC	CC	CC	CC	CC	CC	CC	CC	CC	CC	CC	CC	CC	CC	CC	CC	CC	CC	CC	CC	CC	CC	CC	CC	CC
SCM002812.1_260181835	A/C	1	260181835	+	Zunla	UMN	NA	NA	NMSU	NA	AA	AA	AA	AA	AA	AA	AA	AA	AA	AA	AA	AA	AA	AA	AA	AA	AA	AA	AA	AA	AA	AA	AA	AA	AA	AA	AA	AA	AA	AA	AA	AA	AA	AA	AA	AA	AA	AA	AA
SCM002812.1_260186309	C/T	1	260186309	+	Zunla	UMN	NA	NA	NMSU	NA	CC	CC	CC	CC	CC	CC	CC	CC	CC	CC	CC	CC	CC	CC	CC	CC	TT	CC	TT	CC	CC	CC	CC	CC	CC	CC	CC	CC	CC	TT	CC	CC	CC	CC	CC	TT	CC	CC	CC
SCM002812.1_260992817	A/G	1	260992817	+	Zunla	UMN	NA	NA	NMSU	NA	AA	AA	GG	AA	GG	AA	AA	AA	AA	GG	GG	AA	GG	GG	AA	GG	AA	AA	AA	GG	AA	GG	GG	AA	AA	GG	AA	AA	AA	AA	AA	AA	GG	GG	GG	AA	AA	AA	AA
SCM002812.1_260992867	A/T	1	260992867	+	Zunla	UMN	NA	NA	NMSU	NA	AA	AA	AA	AA	AA	AA	AA	AA	AA	AA	AA	AA	AA	AA	AA	AA	TT	AA	AT	AA	AA	AA	AA	AA	AA	AA	AA	AA	AA	TT	AA	AA	AA	AA	AA	TT	AA	AA	AA
SCM002812.1_261297542	C/T	1	261297542	+	Zunla	UMN	NA	NA	NMSU	NA	CC	CC	TT	CC	TT	CC	CC	CC	CC	TT	TT	CC	TT	TT	CC	TT	TT	CC	TT	TT	CC	TT	TT	CC	CC	TT	TT	CC	CC	TT	CT	CC	TT	TT	TT	TT	TT	CC	CC
SCM002812.1_261462371	C/A	1	261462371	+	Zunla	UMN	NA	NA	NMSU	NA	CC	CC	CC	CC	CC	CC	CC	CC	CC	CC	CC	CC	CC	CC	CC	CC	CC	CC	CC	CC	CC	CC	CC	CC	CC	CC	CC	CC	CC	CC	CC	CC	CC	CC	CC	CC	CC	CC	CC
SCM002812.1_261568908	T/C	1	261568908	+	Zunla	UMN	NA	NA	NMSU	NA	TT	TT	CC	TT	CC	TT	TT	TT	TT	CC	CC	TT	CC	CC	TT	CC	CC	TT	CC	CC	TT	CC	CC	TT	TT	CC	CT	TT	TT	CC	CT	TT	CC	CC	CC	CC	CC	TT	TT
SCM002812.1_262815571	A/G	1	262815571	+	Zunla	UMN	NA	NA	NMSU	NA	AA	AA	AA	AA	AA	AA	AA	AA	AA	AA	AA	AA	AA	AA	AA	AA	GG	AA	AG	AA	AA	AA	AA	AA	AA	AA	AA	AA	AA	GG	AA	AA	AA	AA	AA	GG	AA	AA	AA
SCM002812.1_262820582	T/C	1	262820582	+	Zunla	UMN	NA	NA	NMSU	NA	TT	TT	TT	TT	TT	TT	TT	TT	TT	TT	TT	TT	TT	TT	TT	TT	CC	TT	TT	TT	TT	TT	TT	TT	TT	TT	TT	TT	TT	CC	TT	TT	TT	TT	TT	CC	TT	TT	TT
SCM002812.1_262820594	A/T	1	262820594	+	Zunla	UMN	NA	NA	NMSU	NA	AA	AA	AA	TT	AA	AA	AA	AA	AA	AA	AA	AA	AA	AA	AA	AA	AA	AA	AA	AA	AA	AA	AA	AA	AA	AA	AA	AA	AA	AA	AA	AA	AA	AA	AA	AA	AA	AA	AA
SCM002812.1_264019293	C/A	1	264019293	+	Zunla	UMN	NA	NA	NMSU	NA	CC	CC	CC	CC	CC	CC	CC	CC	CC	CC	CC	CC	CC	CC	CC	CC	CC	CC	CC	CC	CC	CC	CC	CC	CC	CC	CC	CC	CC	CC	CC	CC	CC	CC	CC	CC	CC	CC	CC
SCM002812.1_264019337	G/A	1	264019337	+	Zunla	UMN	NA	NA	NMSU	NA	GG	GG	GG	GG	GG	GG	GG	GG	GG	GG	GG	GG	GG	GG	GG	GG	AA	GG	AG	GG	GG	GG	GG	GG	GG	GG	GG	GG	GG	AA	GG	GG	GG	GG	GG	AA	GG	GG	GG
SCM002812.1_264021655	A/T	1	264021655	+	Zunla	UMN	NA	NA	NMSU	NA	AA	AA	TT	AA	TT	AA	AA	AA	AA	TT	TT	AA	TT	TT	AA	TT	AA	AA	AA	TT	AA	AA	TT	AA	AT	TT	AA	AA	AA	AA	AA	AA	TT	TT	TT	AA	AA	AA	AA
SCM002812.1_264024120	A/G	1	264024120	+	Zunla	UMN	NA	NA	NMSU	NA	AA	AA	AA	AA	AA	AA	AA	AA	AA	AA	AA	AA	AA	AA	AA	AA	GG	AA	AG	AA	AA	AA	AA	AA	AA	AA	AA	AA	AA	GG	AA	AA	AA	AA	AA	GG	AA	AA	AA
SCM002812.1_264309127	C/A	1	264309127	+	Zunla	UMN	NA	NA	NMSU	NA	CC	CC	CC	CC	CC	CC	CC	CC	CC	CC	CC	CC	CC	CC	CC	CC	CC	CC	CC	CC	CC	CC	CC	CC	CC	CC	CC	CC	CC	CC	CC	CC	CC	CC	CC	CC	CC	CC	CC
SCM002812.1_264832321	A/C	1	264832321	+	Zunla	UMN	NA	NA	NMSU	NA	AA	AA	AA	AA	AA	AA	AA	AA	AA	AA	AA	AA	AA	AA	AA	AA	AC	AA	CC	AA	AA	AA	AA	AA	AA	AA	AA	AA	AA	AC	AA	AA	AA	AA	AA	CC	AA	AA	AA
SCM002812.1_264832787	G/T	1	264832787	+	Zunla	UMN	NA	NA	NMSU	NA	GG	GG	GT	GG	GT	GG	GG	GG	GG	GT	GG	GG	GT	GT	GG	GT	GG	GG	GG	GT	GG	GT	GT	GG	GG	GT	GG	GG	GG	GG	GG	GG	GT	GT	GT	GG	GG	GG	GG
SCM002812.1_264833582	A/C	1	264833582	+	Zunla	UMN	NA	NA	NMSU	NA	CC	AA	CC	CC	CC	CC	AA	AA	AA	CC	CC	CC	CC	CC	CC	CC	CC	AA	CC	CC	AA	CC	AC	AA	CC	CC	CC	AA	AA	CC	AC	AA	CC	CC	CC	CC	CC	AA	CC
SCM002812.1_265372619	A/G	1	265372619	+	Zunla	UMN	NA	NA	NMSU	NA	AA	AA	GG	AA	AA	AA	AA	AA	AA	GG	AA	AA	AG	GG	AA	AA	AA	AA	AG	AG	AA	AA	AA	AA	AA	AA	AA	AA	AA	AA	AA	AA	GG	AA	GG	AA	AA	AA	AA
SCM002812.1_265372915	A/G	1	265372915	+	Zunla	UMN	NA	NA	NMSU	NA	AA	AA	AA	AA	GG	AA	AA	AA	AA	AA	AA	AA	AA	AA	AA	GG	AA	AA	AA	AA	AA	GG	GG	AA	AA	GG	AA	AA	AA	AA	AA	AA	AA	AA	AA	AA	AA	AA	GG
SCM002812.1_266855147	C/T	1	266855147	+	Zunla	UMN	NA	NA	NMSU	NA	CC	CC	CC	CC	CC	CC	CC	CC	CC	CC	TT	CC	CT	TT	CC	CC	CC	CC	CC	TT	CC	TT	CT	CC	CC	CC	CC	CC	CC	CC	CC	CC	CC	TT	CC	CC	CC	CC	CC
SCM002812.1_266855189	T/C	1	266855189	+	Zunla	UMN	NA	NA	NMSU	NA	TT	TT	CC	TT	CC	TT	TT	TT	TT	CC	CC	TT	CC	CC	TT	CC	TT	TT	TT	CC	TT	CC	CC	TT	TT	CC	TT	TT	TT	TT	TT	TT	CC	CC	CC	TT	TT	TT	TT
SCM002812.1_267793544	T/G	1	267793544	+	Zunla	UMN	NA	NA	NMSU	NA	TT	TT	TT	TT	TT	TT	TT	TT	TT	TT	TT	TT	TT	TT	TT	TT	TT	TT	TT	TT	TT	TT	TT	TT	TT	TT	TT	TT	TT	TT	TT	TT	TT	TT	TT	TT	TT	TT	TT
SCM002812.1_267934484	T/G	1	267934484	+	Zunla	UMN	NA	NA	NMSU	NA	TT	TT	TT	TT	TT	TT	TT	TT	TT	TT	TT	TT	TT	TT	TT	TT	GG	TT	GT	TT	TT	TT	TT	TT	TT	TT	TT	TT	TT	GG	TT	TT	TT	TT	TT	GG	TT	TT	TT
SCM002812.1_267934892	C/T	1	267934892	+	Zunla	UMN	NA	NA	NMSU	NA	CC	CC	TT	CC	CC	CC	CC	CC	CC	CC	CT	CC	TT	TT	CC	CC	CC	CC	CC	TT	CC	TT	CC	CC	CC	CC	CC	CC	CC	CC	CC	CC	TT	TT	TT	CC	CC	CC	CC
SCM002812.1_269486428	G/A	1	269486428	+	Zunla	UMN	NA	NA	NMSU	NA	GG	GG	GG	GG	GG	GG	GG	GG	GG	GG	GG	GG	GG	GG	GG	GG	GG	GG	GG	GG	GG	GG	GG	GG	GG	GG	AA	GG	GG	GG	AG	GG	GG	GG	GG	GG	AA	GG	GG
SCM002812.1_269486462	T/A	1	269486462	+	Zunla	UMN	NA	NA	NMSU	NA	AA	AA	TT	AA	TT	AA	AA	AA	AA	TT	TT	AA	TT	TT	TT	TT	AA	TT	TT	TT	TT	TT	TT	AA	TT	TT	TT	AA	TT	AA	TT	AA	TT	TT	TT	AA	TT	TT	AA
SCM002812.1_269486487	T/C	1	269486487	+	Zunla	UMN	NA	NA	NMSU	NA	TT	TT	TT	TT	TT	TT	TT	TT	TT	TT	TT	TT	TT	TT	TT	TT	TT	TT	TT	TT	TT	CC	TT	TT	TT	TT	TT	TT	TT	TT	TT	TT	TT	TT	TT	TT	TT	TT	TT
SCM002812.1_269917159	A/T	1	269917159	+	Zunla	UMN	NA	NA	NMSU	NA	AA	AA	AA	AA	AA	AA	AA	AA	AA	AA	AA	AA	AA	AA	AA	AA	AA	AA	AA	AA	AA	AA	AA	AA	AA	AA	TT	AA	AA	AA	AT	AA	AA	AA	AA	AA	TT	AA	AA
SCM002812.1_269944206	A/G	1	269944206	+	Zunla	UMN	NA	NA	NMSU	NA	AA	AA	GG	AA	GG	AG	AA	AA	AA	GG	GG	AA	GG	GG	AA	GG	AA	AA	AA	GG	AA	GG	GG	AA	AA	GG	AA	AA	AA	AA	AA	AA	GG	GG	GG	AA	AA	AA	AA
SCM002812.1_269944370	T/G	1	269944370	+	Zunla	UMN	NA	NA	NMSU	NA	TT	TT	TT	TT	TT	TT	TT	TT	TT	TT	TT	TT	TT	TT	TT	TT	TT	TT	TT	TT	TT	TT	TT	TT	TT	TT	TT	TT	TT	TT	TT	TT	TT	TT	TT	TT	TT	TT	TT
SCM002812.1_269944686	A/G	1	269944686	+	Zunla	UMN	NA	NA	NMSU	NA	AA	AA	GG	AA	GG	AA	AA	AA	AA	GG	GG	AA	GG	GG	AA	GG	AA	AA	AA	GG	AA	GG	GG	AA	AA	GG	AA	AA	AA	AA	AA	AA	GG	GG	GG	AA	AA	AA	AA
SCM002812.1_269948560	T/A	1	269948560	+	Zunla	UMN	NA	NA	NMSU	NA	TT	TT	TT	TT	TT	TT	TT	TT	TT	TT	TT	TT	TT	TT	TT	TT	TT	TT	TT	TT	TT	TT	TT	TT	TT	TT	AA	TT	TT	TT	AT	TT	TT	TT	TT	TT	AA	TT	TT
SCM002812.1_269996996	A/G	1	269996996	+	Zunla	UMN	NA	NA	NMSU	NA	AA	AA	AA	AA	AA	AA	AA	AA	AA	AA	AA	AA	AG	AA	AA	AA	AA	AA	AA	GG	AA	GG	GG	AA	AA	AA	AA	AA	AA	AA	AA	AA	AA	AA	AA	AA	AA	AA	AA
SCM002812.1_269997814	T/C	1	269997814	+	Zunla	UMN	NA	NA	NMSU	NA	TT	TT	CC	TT	CT	TT	TT	TT	TT	CC	CT	TT	CC	CC	TT	CC	TT	TT	TT	CC	TT	CC	CC	TT	TT	CC	TT	TT	TT	TT	TT	TT	CC	CC	CC	TT	TT	TT	TT
SCM002812.1_270044671	C/A	1	270044671	+	Zunla	UMN	NA	NA	NMSU	NA	CC	CC	AA	CC	AA	CC	CC	CC	CC	AA	AA	CC	AA	AA	CC	AA	CC	CC	AA	AA	CC	AA	AA	CC	CC	AA	CC	CC	CC	CC	CC	CC	AA	AA	AA	CC	CC	CC	CC
SCM002812.1_270044705	T/C	1	270044705	+	Zunla	UMN	NA	NA	NMSU	NA	TT	TT	CC	TT	CC	TT	TT	TT	TT	CC	CC	TT	CC	CC	TT	CC	TT	TT	TT	CC	TT	TT	CC	TT	TT	CC	TT	TT	TT	TT	TT	TT	CC	CC	CC	TT	TT	TT	TT
SCM002812.1_270557792	A/G	1	270557792	+	Zunla	UMN	NA	NA	NMSU	NA	AA	AA	AA	AA	AA	GG	AA	AA	AA	AA	AA	GG	AA	AA	GG	AA	GG	GG	AA	AA	GG	AA	AA	AA	GG	AA	AA	AA	GG	GG	AG	GG	AA	AA	AA	GG	AA	GG	GG
SCM002812.1_270558153	A/G	1	270558153	+	Zunla	UMN	NA	NA	NMSU	NA	AA	AA	GG	AA	GG	AA	AA	AA	AA	GG	GG	AA	GG	GG	AA	GG	AA	AA	AA	GG	AA	GG	GG	AA	AA	GG	AA	AA	AA	AA	AA	AA	GG	GG	GG	AA	AA	AA	AA
SCM002812.1_271646299	G/A	1	271646299	+	Zunla	UMN	NA	NA	NMSU	NA	AA	GG	GG	AA	GG	GG	GG	GG	GG	GG	GG	GG	GG	GG	GG	GG	GG	GG	GG	GG	GG	GG	GG	GG	GG	GG	GG	GG	GG	GG	GG	AA	GG	GG	GG	GG	GG	GG	GG
SCM002812.1_271646575	T/A	1	271646575	+	Zunla	UMN	NA	NA	NMSU	NA	TT	AA	TT	TT	TT	TT	AA	AA	AA	TT	TT	TT	TT	TT	TT	TT	TT	TT	TT	TT	TT	TT	TT	AA	TT	TT	TT	AA	TT	TT	TT	TT	TT	TT	TT	TT	TT	TT	TT
SCM002812.1_271646667	A/T	1	271646667	+	Zunla	UMN	NA	NA	NMSU	NA	TT	AA	AA	TT	AA	AA	AA	AA	AA	AA	AA	AA	AA	AA	AA	AA	AA	AA	AA	AA	AA	AA	AA	AA	AA	AA	AA	AA	AA	AA	AA	TT	AA	AA	AA	AA	AA	AA	AA
SCM002812.1_272084090	C/T	1	272084090	+	Zunla	UMN	NA	NA	NMSU	NA	CC	CC	CC	CC	CC	CC	CC	CC	CC	CC	CC	CC	CC	CC	CC	CC	CC	CC	CC	CC	CC	TT	CC	CC	CC	CC	CC	CC	CC	CC	CC	CC	CC	CC	CC	CC	CC	CC	CC
SCM002812.1_272086317	C/T	1	272086317	+	Zunla	UMN	NA	NA	NMSU	NA	CC	CC	CC	CC	CC	CC	CC	CC	CC	CC	CC	CC	CC	CC	CC	CC	CC	CC	CC	CC	CC	CC	CC	CC	CC	CC	CC	CC	CC	CC	CC	CC	CC	CC	CC	CC	CC	CC	CC
SCM002812.1_272089175	C/A	1	272089175	+	Zunla	UMN	NA	NA	NMSU	NA	CC	CC	CC	CC	CC	CC	CC	CC	CC	CC	CC	CC	CC	CC	CC	CC	CC	CC	CC	CC	CC	AA	CC	CC	CC	CC	CC	CC	CC	CC	CC	CC	CC	CC	CC	CC	CC	CC	CC
SCM002812.1_272338528	T/A	1	272338528	+	Zunla	UMN	NA	NA	NMSU	NA	TT	TT	TT	TT	TT	TT	TT	TT	TT	TT	TT	TT	TT	TT	TT	TT	TT	TT	AT	TT	TT	TT	TT	TT	TT	TT	AA	TT	TT	TT	AT	TT	AT	TT	TT	TT	AA	TT	TT
SCM002812.1_274753985	A/G	1	274753985	+	Zunla	UMN	NA	NA	NMSU	NA	GG	AA	AA	AA	AA	AA	GG	GG	GG	AA	AA	AA	AA	AA	AA	AA	AA	AA	AA	AA	AA	GG	AA	GG	AA	AA	AG	GG	GG	AA	AA	AA	AA	AA	AA	AA	AA	GG	AA
SCM002812.1_274754426	G/T	1	274754426	+	Zunla	UMN	NA	NA	NMSU	NA	GG	GG	TT	TT	TT	GG	GG	GG	GG	TT	TT	GG	TT	TT	GG	TT	TT	GG	TT	TT	GG	TT	TT	GT	GG	TT	GT	GG	GG	TT	GG	GG	TT	TT	TT	TT	TT	GG	GG
SCM002812.1_274754461	T/C	1	274754461	+	Zunla	UMN	NA	NA	NMSU	NA	TT	TT	CC	CC	CC	TT	TT	TT	TT	CC	CC	TT	CC	CC	TT	CC	CC	TT	CC	CC	TT	CT	CC	CT	TT	CC	CT	TT	TT	CC	TT	TT	CC	CC	CC	CC	CC	TT	TT
SCM002812.1_274770976	A/T	1	274770976	+	Zunla	UMN	NA	NA	NMSU	NA	AA	AA	AA	AA	AA	AA	AA	AA	AA	AA	AA	AA	AA	AA	AA	AA	AA	AA	AA	AA	AA	AA	AA	AA	AA	AA	AA	AA	AA	AA	AA	AA	AA	AA	AA	AA	AA	AA	AA
SCM002812.1_275316666	T/G	1	275316666	+	Zunla	UMN	NA	NA	NMSU	NA	TT	TT	GG	TT	GG	TT	TT	TT	TT	GG	GG	TT	GG	GG	TT	GG	TT	TT	TT	GG	TT	GG	GG	TT	TT	GG	TT	TT	TT	TT	TT	TT	GG	GG	GG	TT	GG	TT	TT
SCM002812.1_275316673	G/C	1	275316673	+	Zunla	UMN	NA	NA	NMSU	NA	GG	GG	CC	GG	CC	GG	GG	GG	GG	CC	CC	GG	CC	CC	GG	CC	GG	GG	GG	CC	GG	CC	CC	GG	GG	CC	GG	GG	GG	GG	GG	GG	CC	CC	CC	GG	GG	GG	GG
SCM002812.1_275316688	C/T	1	275316688	+	Zunla	UMN	NA	NA	NMSU	NA	CC	CC	CC	CT	CC	CT	CC	CC	CC	CC	CC	CC	CC	CC	CC	CC	TT	CC	CC	CC	CC	CC	CC	CC	CC	CC	CC	CC	CC	TT	CC	CC	CC	CC	CC	TT	CC	CC	CT
SCM002812.1_275316708	C/T	1	275316708	+	Zunla	UMN	NA	NA	NMSU	NA	CC	CC	CC	CT	CC	CC	CC	CC	CC	CC	CC	CC	CC	CC	CC	CC	CC	CC	TT	CC	CC	CC	CC	CC	CC	CC	CC	CC	CC	CC	CC	CC	TT	CC	CC	CC	CC	CC	CC
SCM002812.1_275402524	A/G	1	275402524	+	Zunla	UMN	NA	NA	NMSU	NA	AG	AG	AA	AG	AA	AG	AG	AG	AG	AA	AA	AG	AA	AG	AG	AA	AG	AG	GG	AA	AG	AA	AA	AG	AG	AA	GG	AG	AG	AG	GG	AG	AG	AA	AG	AG	GG	AG	AG
SCM002812.1_275513405	C/T	1	275513405	+	Zunla	UMN	NA	NA	NMSU	NA	CC	CC	TT	CT	TT	CC	CC	CC	CC	TT	TT	CC	TT	TT	CC	TT	CC	CC	TT	TT	CC	TT	TT	CC	CC	TT	CT	CC	CC	CC	CC	CC	TT	TT	TT	CC	TT	CC	CC
SCM002812.1_275514386	G/A	1	275514386	+	Zunla	UMN	NA	NA	NMSU	NA	GG	GG	GG	AA	GG	GG	GG	GG	GG	GG	GG	GG	GG	GG	AG	AA	GG	GG	GG	GG	GG	GG	AA	GG	GG	GG	GG	GG	GG	GG	GG	GG	GG	GG	GG	GG	GG	GG	GG
SCM002812.1_275670356	C/T	1	275670356	+	Zunla	UMN	NA	NA	NMSU	NA	CC	CC	TT	CC	TT	CC	CC	CC	CC	TT	TT	CC	TT	CT	CC	TT	CC	CC	CC	TT	CC	TT	TT	CC	CC	TT	CC	CC	CC	CC	CC	CC	TT	TT	TT	CC	CC	CC	CC
SCM002812.1_276033940	A/C	1	276033940	+	Zunla	UMN	NA	NA	NMSU	NA	AA	AA	CC	AA	CC	AA	AA	AA	AA	CC	CC	AA	CC	CC	AA	CC	AA	AA	CC	CC	AA	CC	CC	AA	AA	CC	AC	AA	AA	AA	AC	AA	AC	CC	CC	AA	CC	AA	AA
SCM002812.1_276135979	A/C	1	276135979	+	Zunla	UMN	NA	NA	NMSU	NA	AA	AA	CC	AA	AA	AA	AA	AA	AA	AA	CC	AA	CC	CC	AA	AA	AA	AA	AC	CC	AA	CC	CC	AA	AA	AA	AA	AA	AA	AA	AA	AA	CC	CC	CC	AA	AA	AA	AA
SCM002812.1_276136084	G/A	1	276136084	+	Zunla	UMN	NA	NA	NMSU	NA	GG	GG	AG	GG	GG	GG	GG	GG	GG	GG	GG	GG	AG	AG	GG	GG	GG	GG	GG	AG	GG	GG	AG	GG	GG	GG	GG	GG	GG	GG	GG	GG	AA	AG	AG	GG	GG	AG	GG
SCM002812.1_276137099	A/G	1	276137099	+	Zunla	UMN	NA	NA	NMSU	NA	AA	AA	AA	AG	AA	AG	AA	AA	AA	AA	AA	AA	AA	AA	AA	AA	AA	AG	AA	AA	AA	AA	AA	AA	AA	AA	AA	AA	AA	AA	AA	AG	AA	AA	AA	AA	AA	AA	AG
SCM002812.1_276137104	G/T	1	276137104	+	Zunla	UMN	NA	NA	NMSU	NA	GT	GT	TT	GT	GT	GG	GT	GT	GT	GG	GG	GT	GG	GG	GT	GT	GT	GG	GG	GG	GT	GG	GG	GT	GT	GG	GT	GT	GT	GG	GT	GG	GT	GT	GG	GG	GT	GT	GT
SCM002812.1_277180376	C/T	1	277180376	+	Zunla	UMN	NA	NA	NMSU	NA	CC	CC	CC	CC	CC	CC	CC	CC	CC	CC	CC	CC	CC	CC	CC	CC	CC	CC	CC	CC	CC	TT	CC	CC	CC	CC	TT	CC	CC	CC	CC	CC	CC	CC	CC	CC	TT	CC	CC
SCM002812.1_277441880	A/G	1	277441880	+	Zunla	UMN	NA	NA	NMSU	NA	GG	GG	AA	GG	AA	GG	AA	AA	AA	AA	AA	GG	AA	AA	GG	AA	GG	GG	GG	AA	GG	GG	AA	AA	GG	AA	AG	AA	GG	GG	AA	GG	AA	AA	AA	GG	AA	GG	GG
SCM002812.1_277442023	C/T	1	277442023	+	Zunla	UMN	NA	NA	NMSU	NA	TT	TT	CC	TT	CC	TT	CC	CC	CC	CC	CC	TT	CC	CT	TT	CC	TT	TT	TT	CC	TT	CC	CC	CC	TT	CC	CT	CC	TT	TT	CT	TT	CC	CC	CC	TT	CC	TT	TT
SCM002812.1_277442995	G/A	1	277442995	+	Zunla	UMN	NA	NA	NMSU	NA	AA	AA	GG	AA	GG	AA	GG	GG	GG	GG	GG	AA	GG	GG	AA	GG	AA	AA	AA	GG	AA	GG	GG	GG	AA	GG	AG	GG	AA	AA	AA	AA	GG	GG	GG	AA	GG	AA	AA
SCM002812.1_277446256	G/A	1	277446256	+	Zunla	UMN	NA	NA	NMSU	NA	GG	GG	AA	GG	AA	GG	GG	GG	GG	GG	AG	GG	AA	AA	GG	AA	GG	GG	GG	AA	GG	GG	AA	AG	GG	GG	GG	GG	GG	GG	GG	GG	AA	AA	AA	GG	GG	GG	GG
SCM002812.1_278067894	G/T	1	278067894	+	Zunla	UMN	NA	NA	NMSU	NA	GG	GG	TT	GG	TT	GG	GG	GG	GG	TT	TT	GG	TT	TT	GG	TT	GG	GG	GG	TT	GG	TT	TT	GG	GG	GT	GG	GG	GG	GG	GG	GG	GT	TT	TT	GG	GG	GG	GG
SCM002812.1_279041902	A/T	1	279041902	+	Zunla	UMN	NA	NA	NMSU	NA	AT	AT	AA	TT	AA	TT	TT	TT	TT	AA	AT	TT	AA	AA	AT	AT	AT	AA	TT	AA	AA	AA	AA	TT	AA	AA	AT	TT	AA	AT	AT	AT	AA	AA	AT	AT	AT	AA	AT
SCM002812.1_279049040	C/T	1	279049040	+	Zunla	UMN	NA	NA	NMSU	NA	CC	CC	CC	CC	CC	TT	CT	CT	CT	CC	CC	CC	CC	CC	CC	CC	CC	CC	CC	CC	CC	CC	CC	CT	CC	CC	CC	CT	CC	CC	CC	CC	CC	CC	CC	CC	CC	CC	CC
SCM002812.1_279049216	C/T	1	279049216	+	Zunla	UMN	NA	NA	NMSU	NA	CC	CC	CC	CC	CC	CC	CT	CT	CT	CC	CC	CT	CC	CC	CC	CC	CC	CC	CT	CC	CC	CC	CC	CT	CC	CC	CC	TT	CC	CC	CC	CC	CC	CC	CC	CC	CC	CC	CC
SCM002812.1_279049231	C/A	1	279049231	+	Zunla	UMN	NA	NA	NMSU	NA	CC	CC	CC	CC	CC	CC	CC	CC	CC	CC	CC	CC	CC	CC	CC	CC	CC	CC	CC	CC	CC	CC	CC	CC	CC	CC	CC	CC	CC	CC	CC	CC	CC	CC	CC	CC	CC	CC	CC
SCM002812.1_279141364	G/T	1	279141364	+	Zunla	UMN	NA	NA	NMSU	NA	GT	GT	GG	GG	GG	GG	GG	GG	GG	GG	GG	GT	GG	GG	GG	GG	GG	GG	GT	GG	GT	GG	GG	GG	GG	GG	GG	GG	GG	GG	GG	GT	GG	GG	GG	GG	GG	GG	GG
SCM002812.1_279145660	G/T	1	279145660	+	Zunla	UMN	NA	NA	NMSU	NA	GT	GT	GG	GG	GG	GG	GG	GG	GG	GG	GG	GT	GG	GG	GG	GG	GG	GG	GT	GG	GT	GG	GG	GG	GT	GG	GG	GG	GG	GG	GG	GT	GG	GG	GG	GG	GG	GG	GG
SCM002812.1_279146058	A/C	1	279146058	+	Zunla	UMN	NA	NA	NMSU	NA	AC	AC	AA	AA	AA	AA	AA	AA	AA	AA	AA	AC	AA	AA	AC	AA	AA	AA	AC	AA	AC	AA	AA	AA	AC	AA	AA	AA	AA	AA	AA	AC	AA	AA	AA	AA	AA	AA	AA
SCM002812.1_279146135	G/A	1	279146135	+	Zunla	UMN	NA	NA	NMSU	NA	AA	AG	GG	GG	GG	GG	GG	GG	GG	GG	GG	AG	GG	GG	AG	GG	GG	GG	AG	GG	AG	GG	GG	GG	AG	GG	GG	GG	GG	GG	GG	AG	GG	GG	GG	GG	GG	GG	GG
SCM002812.1_279803321	G/T	1	279803321	+	Zunla	UMN	NA	NA	NMSU	NA	GG	GG	TT	GG	GT	GG	GG	GG	GG	GT	TT	GG	GG	TT	GG	GT	GG	TT	GT	TT	GG	GG	TT	GG	GG	TT	GT	GG	TT	GG	GT	GG	TT	GG	TT	GG	GG	TT	GG
SCM002812.1_279803501	T/C	1	279803501	+	Zunla	UMN	NA	NA	NMSU	NA	TT	TT	TT	TT	TT	TT	TT	TT	TT	TT	TT	TT	TT	TT	TT	TT	TT	CC	CT	TT	TT	TT	TT	TT	TT	TT	CT	TT	CC	TT	CC	TT	TT	TT	TT	TT	TT	CC	TT
SCM002812.1_279953875	A/T	1	279953875	+	Zunla	UMN	NA	NA	NMSU	NA	AA	AA	AA	AA	AA	AA	AA	AA	AA	AA	AA	AA	AA	AA	AA	AA	AA	AA	AA	AA	AA	AA	AA	AA	AA	AA	AA	AA	AA	AA	AA	AA	AA	AA	AA	AA	AA	AA	AA
SCM002812.1_280018542	A/T	1	280018542	+	Zunla	UMN	NA	NA	NMSU	NA	AA	AA	AA	AA	AA	AA	AA	AA	AA	AA	AA	AA	AA	AA	AA	AA	AA	AA	AA	AA	AA	AA	AA	AA	AA	AA	AA	AA	AA	AA	AA	AA	AA	AA	AA	AA	AA	AA	AA
SCM002812.1_280039076	C/G	1	280039076	+	Zunla	UMN	NA	NA	NMSU	NA	CC	CC	CC	CC	CC	CC	CC	CC	CC	CC	CC	CC	CC	CC	CC	CC	CC	CC	CC	CC	CC	CC	CC	CC	CC	CC	CC	CC	CC	CC	CC	CC	CC	CC	CC	CC	CC	CC	CC
SCM002812.1_280042495	A/T	1	280042495	+	Zunla	UMN	NA	NA	NMSU	NA	AA	AA	AA	AA	AA	AA	AA	AA	AA	AA	AA	AA	AA	AA	AA	AA	AA	AA	AA	AA	AA	AA	AA	AA	AA	AA	AA	AA	AA	AA	AA	AA	AA	AA	AA	AA	AA	AA	AA
SCM002812.1_280044504	A/G	1	280044504	+	Zunla	UMN	NA	NA	NMSU	NA	AA	AA	GG	AA	GG	AA	AA	AA	AA	GG	GG	AA	AG	GG	AA	GG	AA	AA	AA	GG	AA	GG	GG	AA	AA	GG	AA	AA	AA	AA	AA	AA	GG	AA	GG	AA	AA	AA	AA
SCM002812.1_280044629	C/A	1	280044629	+	Zunla	UMN	NA	NA	NMSU	NA	CC	CC	CC	CC	CC	CC	CC	CC	CC	CC	CC	CC	CC	CC	CC	CC	CC	CC	CC	CC	CC	CC	CC	CC	CC	CC	CC	CC	CC	CC	CC	CC	CC	CC	CC	CC	CC	CC	CC
SCM002812.1_280049466	A/C	1	280049466	+	Zunla	UMN	NA	NA	NMSU	NA	AA	AA	CC	AA	AA	AA	AA	AA	AA	AA	AC	AA	AC	AC	AA	AA	AA	AA	AA	AC	AA	AC	AC	AA	AA	AA	AA	AA	AA	AA	AA	AA	AC	AA	CC	AA	AA	AA	AA
SCM002812.1_280241569	G/T	1	280241569	+	Zunla	UMN	NA	NA	NMSU	NA	GG	GT	TT	GG	TT	GG	GG	GG	GG	TT	TT	TT	TT	TT	GG	TT	GG	GG	TT	TT	TT	TT	TT	GG	GG	TT	GT	GG	GG	GG	GT	GT	TT	GG	TT	GG	TT	GG	GG
SCM002812.1_280241624	C/A	1	280241624	+	Zunla	UMN	NA	NA	NMSU	NA	CC	AC	AA	CC	AA	CC	CC	CC	CC	AA	AA	AA	AA	AA	CC	AA	CC	CC	AA	AA	AA	AA	AA	CC	CC	AA	AC	CC	CC	CC	AC	AC	AA	CC	AA	CC	AA	CC	CC
SCM002812.1_280241636	G/T	1	280241636	+	Zunla	UMN	NA	NA	NMSU	NA	GG	GG	GG	GG	GG	GG	GG	GG	GG	GG	GG	GG	GG	GG	GG	GG	GG	GG	GG	GG	GG	GG	GG	GG	GG	GG	GG	GG	GG	GG	GG	GG	GG	GG	GG	GG	GG	GG	GG
SCM002812.1_280390626	A/G	1	280390626	+	Zunla	UMN	NA	NA	NMSU	NA	AA	AA	AA	AA	AA	AA	AA	AA	AA	AA	GG	AA	GG	GG	AA	AA	AA	AA	AA	GG	AA	AA	GG	AA	AA	AA	AA	AA	AA	AG	AA	AA	AA	GG	AA	AA	AA	AA	AA
SCM002812.1_280488661	A/T	1	280488661	+	Zunla	UMN	NA	NA	NMSU	NA	AA	AA	AA	AA	AA	AA	AA	AA	AA	AA	AA	AA	AA	AA	AA	AA	AA	AA	AA	AA	AA	AA	AA	AA	AA	AA	AA	AA	AA	AA	AA	AA	AA	AA	AA	AA	AA	AA	AA
SCM002812.1_280488891	T/G	1	280488891	+	Zunla	UMN	NA	NA	NMSU	NA	TT	TT	GG	TT	GG	TT	TT	TT	TT	GG	GG	TT	GG	GG	TT	GG	TT	TT	TT	GG	TT	GG	GG	TT	TT	GG	TT	TT	TT	TT	TT	TT	GG	GG	GG	TT	TT	TT	TT
SCM002812.1_280489302	T/G	1	280489302	+	Zunla	UMN	NA	NA	NMSU	NA	TT	TT	GG	TT	GG	TT	TT	TT	TT	GG	GG	TT	GG	GG	TT	GG	TT	TT	TT	GG	TT	TT	GG	TT	TT	GG	TT	TT	TT	TT	TT	TT	GG	GG	GT	TT	TT	TT	TT
SCM002812.1_280489674	G/C	1	280489674	+	Zunla	UMN	NA	NA	NMSU	NA	GG	GG	CC	GG	CC	GG	GG	GG	GG	CC	CC	GG	CC	CC	GG	CC	GG	GG	GG	CC	GG	CC	CC	GG	GG	CC	GG	GG	GG	GG	GG	GG	CC	CC	CC	GG	GG	GG	GG
SCM002812.1_280489707	T/G	1	280489707	+	Zunla	UMN	NA	NA	NMSU	NA	TT	TT	GG	TT	GG	TT	TT	TT	TT	GG	GG	TT	GG	GG	TT	GG	TT	TT	TT	GG	TT	GG	GG	TT	TT	GG	GT	TT	GG	TT	GT	TT	GG	GG	GG	TT	GG	GT	TT
SCM002812.1_280704031	C/T	1	280704031	+	Zunla	UMN	NA	NA	NMSU	NA	CC	TT	CC	TT	CC	TT	CC	CC	CC	CC	CC	TT	CC	CC	TT	CC	TT	TT	TT	CC	TT	CC	CC	CC	TT	CC	CT	CC	TT	TT	CT	TT	CC	CC	CC	TT	CC	TT	TT
SCM002812.1_280771971	C/T	1	280771971	+	Zunla	UMN	NA	NA	NMSU	NA	CC	CC	CC	CC	CC	CC	CC	CC	CC	CC	CC	CC	CC	CC	CC	CC	CC	CC	CC	CC	CC	CC	CC	CC	CC	CC	CC	CC	CC	CC	CC	CC	CC	CC	CC	CC	CC	CC	CC
SCM002812.1_280772542	G/C	1	280772542	+	Zunla	UMN	NA	NA	NMSU	NA	GG	CC	GG	GG	GG	GG	GG	GG	GG	GG	GG	GG	GG	GG	CC	GG	GG	GG	GG	GG	CC	GG	GG	GG	CC	GG	GG	GG	GG	GG	GG	GG	GG	GG	GG	GG	GG	GG	GG
SCM002812.1_281327159	A/C	1	281327159	+	Zunla	UMN	NA	NA	NMSU	NA	AA	AA	CC	AC	CC	AA	AA	AA	AA	CC	CC	AA	CC	CC	AA	CC	AA	AA	AA	CC	AA	CC	CC	AA	AA	CC	AA	AA	AA	AA	AA	AA	CC	CC	CC	AA	AA	AA	AA
SCM002812.1_281327166	A/C	1	281327166	+	Zunla	UMN	NA	NA	NMSU	NA	AA	AA	AA	AA	AA	AA	AA	AA	AA	AA	AA	AA	AA	AA	AA	AA	AA	AA	AA	AA	AA	AA	AA	AA	AA	AA	AA	AA	AA	AA	AA	AA	AA	AA	AA	AA	AA	AA	AA
SCM002812.1_281681949	C/T	1	281681949	+	Zunla	UMN	NA	NA	NMSU	NA	CC	CC	CC	CC	CC	CC	CC	CC	CC	CC	CC	CC	CC	CC	CC	CC	TT	CC	TT	CC	CC	CC	CC	CC	CC	CC	CC	CC	CC	TT	CC	CC	CC	CC	CC	TT	CC	CC	CC
SCM002812.1_282202845	T/C	1	282202845	+	Zunla	UMN	NA	NA	NMSU	NA	TT	TT	TT	TT	TT	TT	TT	TT	TT	TT	TT	TT	TT	TT	TT	TT	TT	TT	TT	TT	TT	TT	TT	TT	TT	TT	TT	TT	TT	TT	TT	TT	TT	TT	TT	TT	TT	TT	TT
SCM002812.1_282215553	G/A	1	282215553	+	Zunla	UMN	NA	NA	NMSU	NA	GG	GG	GG	GG	GG	GG	GG	GG	GG	GG	GG	GG	GG	GG	GG	GG	GG	GG	GG	GG	GG	GG	GG	GG	GG	GG	AA	GG	GG	GG	AG	GG	GG	GG	GG	GG	AA	GG	GG
SCM002812.1_282387285	C/T	1	282387285	+	Zunla	UMN	NA	NA	NMSU	NA	CC	CC	CC	CC	CC	CC	CC	CC	CC	CC	CC	CC	CC	CC	CC	CC	CC	CC	CC	CC	CC	CC	CC	CC	CC	CC	CC	CC	CC	CC	CC	CC	CC	CC	CC	CC	CC	CC	CC
SCM002812.1_282463616	A/C	1	282463616	+	Zunla	UMN	NA	NA	NMSU	NA	AA	AA	AA	AA	AA	AA	AA	AA	AA	AA	AA	AA	AA	AA	AA	AA	AA	AA	AA	AA	AA	AA	AA	AA	AA	AA	AA	AA	AA	AA	AA	AA	AA	AA	AA	AA	AA	AA	AA
SCM002812.1_282467670	C/A	1	282467670	+	Zunla	UMN	NA	NA	NMSU	NA	CC	CC	CC	CC	CC	CC	CC	CC	CC	CC	CC	CC	CC	CC	CC	CC	CC	AC	CC	CC	CC	CC	CC	CC	CC	CC	AC	CC	CC	CC	AC	CC	CC	CC	CC	CC	AC	CC	CC
SCM002812.1_282468687	A/T	1	282468687	+	Zunla	UMN	NA	NA	NMSU	NA	AA	AA	AA	AA	AA	AA	AA	AA	AA	AA	AA	AA	AA	AA	AA	AA	TT	AA	AT	AA	AA	AA	AA	AA	AA	AA	AA	AA	AA	TT	AA	AA	AA	AA	AA	TT	AA	AA	AA
SCM002812.1_282784984	G/A	1	282784984	+	Zunla	UMN	NA	NA	NMSU	NA	GG	GG	GG	GG	GG	GG	GG	GG	GG	GG	GG	GG	GG	GG	GG	GG	AA	GG	AG	GG	GG	GG	GG	GG	GG	GG	GG	GG	GG	AA	GG	GG	GG	GG	GG	AA	GG	GG	GG
SCM002812.1_282793184	T/C	1	282793184	+	Zunla	UMN	NA	NA	NMSU	NA	TT	TT	CC	TT	TT	TT	TT	TT	TT	CC	CC	TT	CC	CT	TT	CT	TT	TT	TT	CC	TT	TT	TT	TT	TT	TT	TT	TT	TT	TT	TT	TT	CC	CT	CT	TT	TT	TT	TT
SCM002812.1_282793477	A/T	1	282793477	+	Zunla	UMN	NA	NA	NMSU	NA	AA	AA	TT	AA	TT	AA	AA	AA	AA	TT	TT	AA	TT	TT	AA	TT	TT	AA	TT	TT	AA	TT	TT	AA	AA	AT	AA	AA	AA	TT	AT	AA	TT	TT	AT	TT	TT	AA	AA
SCM002812.1_282793705	G/T	1	282793705	+	Zunla	UMN	NA	NA	NMSU	NA	GG	GG	GG	GG	GG	GG	GG	GG	GG	GG	GG	GG	GG	GG	GG	GG	TT	GG	GT	GG	GG	GG	GG	GG	GG	GG	GT	GG	GG	TT	GT	GG	GG	GG	GG	TT	TT	GG	GG
SCM002812.1_282793868	G/A	1	282793868	+	Zunla	UMN	NA	NA	NMSU	NA	GG	GG	GG	GG	GG	GG	GG	GG	GG	GG	GG	GG	GG	GG	GG	GG	AA	GG	AA	GG	GG	GG	GG	GG	GG	GG	AG	GG	GG	AA	GG	AG	GG	GG	GG	AG	AA	GG	GG
SCM002812.1_283115951	T/G	1	283115951	+	Zunla	UMN	NA	NA	NMSU	NA	GT	GG	GT	GG	GT	GT	GT	GT	GT	GT	GT	GT	GT	GT	GT	GG	GG	GT	GT	GG	GT	GG	GT	GT	GT	TT	GT	GT	GG	GG	GT	GT	GG	GT	GG	GT	GG	GG	GT
SCM002812.1_283116190	A/G	1	283116190	+	Zunla	UMN	NA	NA	NMSU	NA	AA	AA	AA	AA	AA	AA	AA	AA	AA	AG	AA	AA	AA	AA	AG	AA	AA	AA	AA	AA	AA	AA	AA	AA	AG	AA	AA	AA	AA	AA	AA	AG	AA	AA	AG	AA	AA	AA	AA
SCM002812.1_283322622	G/A	1	283322622	+	Zunla	UMN	NA	NA	NMSU	NA	AA	GG	GG	GG	GG	GG	GG	GG	GG	GG	GG	GG	GG	GG	GG	GG	GG	AA	GG	GG	GG	AA	GG	GG	GG	GG	AG	GG	GG	GG	AG	GG	GG	GG	GG	GG	AA	GG	GG
SCM002812.1_283386358	G/A	1	283386358	+	Zunla	UMN	NA	NA	NMSU	NA	AA	GG	GG	GG	AG	GG	GG	GG	GG	GG	GG	GG	GG	AA	GG	GG	GG	AA	GG	GG	GG	AA	GG	GG	GG	AA	AG	GG	GG	GG	AG	GG	AA	GG	GG	GG	GG	GG	GG
SCM002812.1_284138622	G/T	1	284138622	+	Zunla	UMN	NA	NA	NMSU	NA	GG	GG	GG	GG	GG	GG	GG	GG	GG	GG	GG	GG	GG	GG	GG	GG	GG	GG	GG	GG	GG	GG	GG	GG	GG	GG	GG	GG	GG	GG	GG	GG	GG	GG	GG	GG	GG	GG	GG
SCM002812.1_284178622	T/G	1	284178622	+	Zunla	UMN	NA	NA	NMSU	NA	TT	TT	GG	TT	GG	TT	TT	TT	TT	GG	GG	TT	GG	GG	TT	GG	TT	TT	GG	GG	TT	GG	GG	TT	TT	GG	GT	TT	TT	TT	GT	TT	GG	GG	GG	TT	GG	TT	TT
SCM002812.1_284178627	T/C	1	284178627	+	Zunla	UMN	NA	NA	NMSU	NA	TT	TT	CC	TT	CC	TT	TT	TT	TT	CC	CC	TT	CC	CC	TT	CC	TT	TT	CC	CC	TT	CC	CC	TT	TT	CC	CT	TT	TT	TT	CT	TT	CC	CC	CC	TT	CC	TT	TT
SCM002812.1_284232108	G/A	1	284232108	+	Zunla	UMN	NA	NA	NMSU	NA	GG	GG	AA	GG	AA	GG	GG	GG	GG	AA	AA	GG	AA	AA	GG	AA	GG	GG	AA	AA	GG	AA	AA	GG	GG	AA	AG	GG	GG	GG	AG	GG	AA	AA	AA	GG	AA	GG	GG
SCM002812.1_284238028	T/C	1	284238028	+	Zunla	UMN	NA	NA	NMSU	NA	TT	TT	CC	TT	CC	TT	TT	TT	TT	CC	CC	TT	CC	CC	TT	CC	TT	TT	TT	CC	TT	TT	CC	TT	TT	CC	TT	TT	TT	TT	TT	TT	CT	CC	CC	TT	TT	TT	TT
SCM002812.1_284265828	T/C	1	284265828	+	Zunla	UMN	NA	NA	NMSU	NA	TT	TT	CC	TT	CC	TT	TT	TT	TT	CC	CC	TT	CC	CC	TT	CC	TT	TT	TT	CC	TT	TT	CC	TT	TT	CC	TT	TT	TT	TT	TT	TT	CT	CC	CC	TT	TT	TT	TT
SCM002812.1_284327078	A/G	1	284327078	+	Zunla	UMN	NA	NA	NMSU	NA	AA	AA	AA	AA	AA	AA	AA	AA	AA	AA	AA	AA	AA	AA	AA	AA	AA	AA	AA	AA	AA	AA	AA	AA	AA	AA	AA	AA	AA	AA	AA	AA	AA	AA	AA	AA	AA	AA	AA
SCM002812.1_284408784	A/T	1	284408784	+	Zunla	UMN	NA	NA	NMSU	NA	AA	AA	TT	AA	TT	AA	AA	AA	AA	TT	TT	AA	TT	TT	AA	TT	AA	AA	AA	TT	AA	AA	TT	AA	AA	TT	AA	AA	AA	AA	AA	AA	TT	TT	TT	AA	AA	AA	AA
SCM002812.1_284408884	A/C	1	284408884	+	Zunla	UMN	NA	NA	NMSU	NA	AA	AA	AA	AA	AA	AA	AA	AA	AA	AA	AA	AA	AA	AA	AA	AA	AA	AA	AA	AA	AA	AA	AA	AA	AA	AA	AA	AA	AA	AA	AA	AA	AA	AA	AA	AA	AA	AA	AA
SCM002812.1_284408964	G/C	1	284408964	+	Zunla	UMN	NA	NA	NMSU	NA	GG	GG	CC	GG	CC	GG	GG	GG	GG	CC	CC	GG	CC	CC	GG	CC	GG	GG	GG	CC	GG	GG	CC	GG	GG	CC	GG	GG	GG	GG	GG	GG	CG	CC	CC	GG	GG	GG	GG
SCM002812.1_284504139	T/A	1	284504139	+	Zunla	UMN	NA	NA	NMSU	NA	TT	TT	TT	TT	TT	TT	TT	TT	TT	TT	TT	TT	TT	TT	TT	TT	TT	TT	TT	TT	TT	TT	TT	TT	TT	TT	TT	TT	TT	TT	TT	TT	TT	TT	TT	TT	TT	TT	TT
SCM002812.1_284603076	C/A	1	284603076	+	Zunla	UMN	NA	NA	NMSU	NA	CC	CC	AA	CC	AA	CC	CC	CC	CC	AA	AA	CC	AA	AA	CC	AA	CC	CC	CC	AA	AC	AA	AA	CC	CC	AA	CC	CC	CC	CC	CC	CC	AA	AA	AA	CC	CC	CC	CC
SCM002812.1_286186270	T/G	1	286186270	+	Zunla	UMN	NA	NA	NMSU	NA	TT	TT	GG	TT	GG	TT	TT	TT	TT	GG	GG	TT	GG	GG	TT	GG	TT	TT	TT	GG	TT	TT	GG	TT	TT	GG	GT	TT	TT	TT	GT	TT	GG	GG	GG	TT	GG	TT	TT
SCM002812.1_286519807	T/G	1	286519807	+	Zunla	UMN	NA	NA	NMSU	NA	TT	TT	TT	TT	TT	TT	TT	TT	TT	TT	TT	TT	TT	TT	TT	TT	TT	TT	TT	TT	TT	TT	TT	TT	TT	TT	TT	TT	TT	TT	TT	TT	TT	TT	TT	TT	TT	TT	TT
SCM002812.1_286705365	G/T	1	286705365	+	Zunla	UMN	NA	NA	NMSU	NA	GG	GG	GG	GG	GG	GG	GG	GG	GG	GG	GG	GG	GG	GG	GG	GG	GG	GG	GG	GG	GG	GG	GG	GG	GG	GG	GG	GG	GG	GG	GG	GG	GG	GG	GG	GG	GG	GG	GG
SCM002812.1_286705441	A/T	1	286705441	+	Zunla	UMN	NA	NA	NMSU	NA	AA	AA	AA	AA	AA	AA	AA	AA	AA	AA	AA	AA	AA	AA	AA	AA	AA	AA	AA	AA	AA	AA	AA	AA	AA	AA	AA	AA	AA	AA	AA	AA	AA	AA	AA	AA	AA	AA	AA
SCM002812.1_286708057	A/G	1	286708057	+	Zunla	UMN	NA	NA	NMSU	NA	AA	AA	GG	AA	AA	AA	AG	AA	AA	AA	GG	AA	GG	GG	AA	AG	AA	AA	AA	GG	AA	AA	GG	AA	AA	AA	AA	AA	AA	AA	AA	AA	GG	GG	GG	AA	AA	AA	AA
SCM002812.1_287831595	C/T	1	287831595	+	Zunla	UMN	NA	NA	NMSU	NA	CC	CC	CC	CC	CC	CC	CC	CC	CC	CC	CC	CC	CC	CC	CC	CC	CC	CC	CC	CC	CC	CC	CC	CC	CC	CC	CC	CC	CC	CC	CC	CC	CC	CC	CC	CC	CC	CC	CC
SCM002812.1_287969299	C/T	1	287969299	+	Zunla	UMN	NA	NA	NMSU	NA	CC	CC	CC	CC	CC	CC	CC	CC	CC	CC	TT	CC	CC	CC	CC	CC	CC	CC	CT	CC	CC	CC	CC	CC	CC	TT	CT	CC	CC	CC	CT	CC	TT	CC	CC	CC	TT	CC	CC
SCM002812.1_288061358	G/A	1	288061358	+	Zunla	UMN	NA	NA	NMSU	NA	GG	GG	AA	GG	AA	GG	GG	GG	GG	AA	AA	GG	AA	AA	GG	AA	GG	GG	AG	AA	GG	AA	AA	GG	GG	AA	AG	GG	GG	GG	AG	GG	AA	AA	AA	GG	AA	GG	GG
SCM002812.1_288109335	T/G	1	288109335	+	Zunla	UMN	NA	NA	NMSU	NA	TT	TT	GG	TT	GG	TT	TT	TT	TT	GG	GG	TT	GG	GG	TT	GG	TT	TT	TT	GG	TT	GG	GG	TT	TT	GG	GT	TT	TT	TT	GT	TT	GG	GG	GG	TT	GT	TT	TT
SCM002812.1_288129400	G/T	1	288129400	+	Zunla	UMN	NA	NA	NMSU	NA	GG	GG	TT	GG	TT	GG	GG	GG	GG	TT	TT	GG	TT	TT	GG	TT	GG	GG	GG	TT	GG	TT	TT	GG	GG	TT	GG	GG	GG	GG	GG	GG	TT	TT	TT	GG	GG	GG	GG
SCM002812.1_288176122	T/C	1	288176122	+	Zunla	UMN	NA	NA	NMSU	NA	TT	TT	CC	TT	CC	TT	TT	TT	TT	CC	CC	TT	CC	CC	TT	CC	TT	TT	CT	CC	TT	CC	CC	TT	TT	CC	TT	TT	TT	TT	TT	TT	CC	CC	CC	TT	CC	TT	TT
SCM002812.1_288401684	G/C	1	288401684	+	Zunla	UMN	NA	NA	NMSU	NA	CC	CG	CC	CG	GG	CG	GG	CC	CG	GG	CG	CC	CG	CG	CC	GG	CC	CG	CG	CC	CG	GG	CG	CG	CG	GG	GG	CG	CG	CC	CG	GG	CG	CG	CG	CG	GG	CG	CG
SCM002812.1_288404337	C/T	1	288404337	+	Zunla	UMN	NA	NA	NMSU	NA	CC	CC	CC	CC	CC	CC	CT	CT	CC	CC	CC	CC	CC	CC	CC	CC	CC	CT	CC	CC	CT	CC	CC	CT	CT	CC	CC	CT	CT	CC	CC	CT	CC	CC	CT	CC	CC	CC	CC
SCM002812.1_288698301	C/T	1	288698301	+	Zunla	UMN	NA	NA	NMSU	NA	CC	CC	TT	CC	TT	CC	CC	CC	CC	TT	TT	CC	TT	TT	CC	TT	CC	CC	CC	TT	CC	CT	TT	CC	CC	TT	CC	CC	CC	CC	CC	CC	TT	TT	TT	CC	CC	CC	CC
SCM002812.1_288754341	T/C	1	288754341	+	Zunla	UMN	NA	NA	NMSU	NA	TT	TT	CC	TT	CC	TT	TT	TT	TT	CC	CC	TT	CC	CC	TT	CC	TT	TT	TT	CT	TT	CC	CC	TT	TT	CC	TT	TT	CT	TT	TT	TT	CC	CC	CC	TT	TT	TT	TT
SCM002812.1_288754430	A/C	1	288754430	+	Zunla	UMN	NA	NA	NMSU	NA	AA	AA	AA	AA	AA	AA	AA	AA	AA	AA	AA	CC	AA	AA	CC	AA	CC	AA	AA	AA	AA	AA	AA	AA	CC	AA	AA	AA	AA	CC	AA	AA	AA	AA	AA	CC	AA	AA	AA
SCM002812.1_288936537	T/A	1	288936537	+	Zunla	UMN	NA	NA	NMSU	NA	TT	AT	AA	TT	AA	AT	TT	TT	TT	AA	AA	AA	AA	AA	AA	AA	AA	TT	AA	AA	AT	AA	AA	TT	AA	AA	AT	TT	TT	AA	AT	TT	AA	AA	AA	AA	AA	TT	AT
SCM002812.1_288963776	T/G	1	288963776	+	Zunla	UMN	NA	NA	NMSU	NA	GT	GT	TT	GT	TT	GT	GT	GT	GT	TT	TT	GT	TT	TT	TT	TT	GT	GT	GG	TT	GT	TT	TT	GT	GG	GT	GG	GT	GT	GT	GT	GT	TT	TT	TT	GG	GT	GT	GT
SCM002812.1_288963926	G/A	1	288963926	+	Zunla	UMN	NA	NA	NMSU	NA	GG	GG	AA	GG	AA	GG	GG	GG	GG	AA	AA	GG	AA	AA	GG	AA	GG	GG	GG	AA	GG	AA	GG	GG	GG	AA	GG	GG	GG	GG	GG	GG	AA	AA	GG	GG	GG	GG	GG
SCM002812.1_288963951	C/A	1	288963951	+	Zunla	UMN	NA	NA	NMSU	NA	CC	CC	CC	CC	CC	CC	CC	CC	CC	CC	CC	CC	CC	CC	CC	CC	CC	CC	CC	CC	CC	CC	CC	CC	CC	CC	CC	CC	CC	CC	CC	CC	CC	CC	CC	CC	CC	CC	CC
SCM002812.1_289342986	C/A	1	289342986	+	Zunla	UMN	NA	NA	NMSU	NA	CC	CC	CC	CC	CC	CC	CC	CC	CC	CC	CC	CC	CC	CC	CC	CC	CC	CC	CC	CC	CC	CC	CC	CC	CC	CC	CC	CC	CC	CC	CC	CC	CC	CC	CC	CC	CC	CC	CC
SCM002812.1_289384081	G/A	1	289384081	+	Zunla	UMN	NA	NA	NMSU	NA	GG	GG	GG	GG	GG	AA	AA	AA	AA	GG	GG	GG	GG	GG	GG	GG	GG	GG	GG	GG	GG	GG	GG	AA	GG	GG	GG	AA	GG	GG	GG	GG	GG	GG	GG	GG	GG	GG	AA
SCM002812.1_290562293	A/G	1	290562293	+	Zunla	UMN	NA	NA	NMSU	NA	AA	AA	GG	AA	GG	AA	AA	AA	AA	GG	GG	AA	GG	GG	AA	GG	AA	AA	AA	GG	AA	GG	GG	AA	AA	GG	AA	AA	AA	AA	AA	AA	GG	GG	GG	AA	AA	AA	AA
SCM002812.1_292356616	G/C	1	292356616	+	Zunla	UMN	NA	NA	NMSU	NA	GG	GG	CC	GG	CC	GG	GG	GG	GG	CC	CC	GG	CC	CC	GG	CC	GG	GG	GG	CC	GG	CC	CC	GG	GG	CC	GG	GG	GG	GG	GG	GG	CC	CC	CC	GG	GG	GG	GG
SCM002812.1_292356920	A/T	1	292356920	+	Zunla	UMN	NA	NA	NMSU	NA	AA	AA	AA	AA	AA	AA	AA	AA	AA	AA	AA	AA	AA	AA	AA	AA	AA	AA	AA	AA	AA	AA	AA	AA	AA	AA	AA	AA	AA	AA	AA	AA	AA	AA	AA	AA	AA	AA	AA
SCM002812.1_292356935	G/A	1	292356935	+	Zunla	UMN	NA	NA	NMSU	NA	GG	GG	AA	GG	AA	GG	GG	GG	GG	AA	AA	GG	AA	AA	GG	AA	GG	AG	GG	AA	GG	AG	AA	GG	GG	AA	AG	AG	GG	GG	AG	GG	AA	AA	AA	GG	AA	GG	GG
SCM002812.1_292694841	C/G	1	292694841	+	Zunla	UMN	NA	NA	NMSU	NA	CC	CC	GG	CC	GG	CC	CC	CC	CC	GG	GG	CC	GG	GG	CC	GG	CC	CC	CC	GG	CC	CC	GG	CC	CC	GG	CC	CC	CC	CC	CC	CC	GG	GG	GG	CC	CC	CC	CC
SCM002812.1_292694850	T/C	1	292694850	+	Zunla	UMN	NA	NA	NMSU	NA	TT	TT	TT	TT	TT	TT	TT	TT	TT	TT	TT	TT	TT	TT	TT	TT	TT	TT	TT	TT	TT	TT	TT	TT	TT	TT	TT	TT	TT	TT	TT	TT	TT	TT	TT	TT	TT	TT	TT
SCM002812.1_293295950	A/G	1	293295950	+	Zunla	UMN	NA	NA	NMSU	NA	AA	AA	AA	AA	GG	AA	AA	AA	AA	AA	AA	AA	AG	AA	AA	GG	AA	AA	AA	GG	AA	AG	AA	AA	AA	GG	AA	AA	AA	AA	AA	AA	AG	AA	AA	AA	AA	AA	AA
SCM002812.1_293431353	C/G	1	293431353	+	Zunla	UMN	NA	NA	NMSU	NA	CC	CC	CC	CC	CC	CC	CC	CC	CC	CC	CC	CC	CC	CC	CC	CC	CC	CC	CC	CC	CC	CC	CC	CC	CC	CC	CC	CC	CC	CC	CC	CC	CC	CC	CC	CC	CC	CC	CC
SCM002812.1_293501656	A/G	1	293501656	+	Zunla	UMN	NA	NA	NMSU	NA	AA	AA	GG	AA	GG	AA	AA	AA	AA	GG	GG	GG	GG	GG	AG	GG	AA	AA	GG	GG	AA	GG	GG	AA	AA	GG	AG	AA	GG	AA	AG	AA	GG	AG	GG	AA	GG	GG	AA
SCM002812.1_293508485	A/G	1	293508485	+	Zunla	UMN	NA	NA	NMSU	NA	AA	AA	GG	AA	AA	AA	AA	AA	AA	GG	GG	GG	GG	GG	AA	AA	AA	AA	GG	GG	AA	GG	AG	AA	AA	AA	AG	AA	GG	AA	AG	AA	GG	GG	GG	AA	GG	GG	AA
SCM002812.1_293510065	T/C	1	293510065	+	Zunla	UMN	NA	NA	NMSU	NA	TT	TT	CC	TT	CC	TT	TT	TT	TT	CC	CC	CC	CC	CC	TT	CC	TT	TT	CC	CC	TT	CC	CC	TT	TT	CC	CT	TT	CC	TT	CT	TT	CC	CC	CC	TT	CC	CC	TT
SCM002812.1_293855705	G/A	1	293855705	+	Zunla	UMN	NA	NA	NMSU	NA	GG	GG	AA	GG	AG	GG	GG	GG	GG	AA	AA	GG	AA	AA	GG	AA	GG	GG	GG	AA	GG	GG	AA	AG	GG	AA	GG	GG	GG	GG	GG	GG	AG	AA	AA	GG	GG	GG	GG
SCM002812.1_294822194	T/G	1	294822194	+	Zunla	UMN	NA	NA	NMSU	NA	TT	TT	TT	TT	TT	TT	TT	TT	TT	TT	TT	TT	TT	TT	TT	TT	TT	TT	TT	TT	TT	TT	TT	TT	TT	TT	TT	TT	TT	TT	TT	TT	TT	TT	TT	TT	TT	TT	TT
SCM002812.1_294972666	T/C	1	294972666	+	Zunla	UMN	NA	NA	NMSU	NA	TT	TT	TT	CC	TT	TT	TT	TT	TT	CC	TT	CC	TT	TT	TT	TT	TT	CC	TT	TT	TT	TT	TT	TT	TT	CC	TT	TT	CC	TT	TT	TT	TT	TT	TT	TT	TT	CC	TT
SCM002812.1_295001565	A/T	1	295001565	+	Zunla	UMN	NA	NA	NMSU	NA	AA	AA	AA	AA	AA	AA	AA	AA	AA	AA	AA	AA	AA	AA	AA	AA	AA	AA	AA	AA	AA	AA	AA	AA	AA	AA	AA	AA	AA	AA	AA	AA	AA	AA	AA	AA	AA	AA	AA
SCM002812.1_295087448	T/C	1	295087448	+	Zunla	UMN	NA	NA	NMSU	NA	TT	TT	TT	TT	TT	TT	TT	TT	TT	TT	TT	TT	TT	TT	TT	TT	TT	TT	TT	CT	TT	CC	TT	TT	TT	TT	TT	TT	TT	TT	TT	TT	CC	TT	TT	TT	TT	TT	TT
SCM002812.1_295087871	A/G	1	295087871	+	Zunla	UMN	NA	NA	NMSU	NA	AA	AA	GG	AA	AG	AA	AA	AA	AA	AG	GG	AA	GG	AG	AA	AG	AA	AA	AG	GG	AA	GG	GG	AA	AA	GG	AG	AA	AA	AA	AG	AA	GG	GG	GG	AA	GG	AA	AA
SCM002812.1_295087888	A/G	1	295087888	+	Zunla	UMN	NA	NA	NMSU	NA	AA	AA	AA	AA	AA	AA	AA	AA	AA	AA	AA	AA	AA	AA	AA	AA	AA	AA	AA	AA	AA	AA	AA	AA	AA	AA	AA	AA	AA	AA	AA	AA	AA	AA	AA	AA	AA	AA	AA
SCM002812.1_295094047	T/G	1	295094047	+	Zunla	UMN	NA	NA	NMSU	NA	TT	TT	TT	TT	GG	TT	TT	TT	TT	GG	TT	TT	TT	TT	TT	GG	TT	TT	TT	GT	TT	GG	TT	TT	TT	GG	TT	TT	TT	TT	TT	TT	GG	TT	TT	TT	TT	TT	TT
SCM002812.1_295117427	T/C	1	295117427	+	Zunla	UMN	NA	NA	NMSU	NA	TT	TT	CC	TT	CC	TT	TT	TT	TT	CC	CC	TT	CC	CC	TT	CC	TT	TT	TT	CC	TT	CC	CC	TT	TT	CC	TT	TT	TT	TT	TT	TT	CC	CT	CC	TT	TT	TT	TT
SCM002812.1_295131000	C/G	1	295131000	+	Zunla	UMN	NA	NA	NMSU	NA	CC	CC	CC	CC	CC	CC	CC	CC	CC	CC	CC	CC	CC	CC	CC	CC	CC	CC	CC	CC	CC	CC	CC	CC	CC	CC	CC	CC	CC	CC	CC	CC	CC	CC	CC	CC	CC	CC	CC
SCM002812.1_295677322	G/A	1	295677322	+	Zunla	UMN	NA	NA	NMSU	NA	GG	GG	AA	GG	AA	GG	GG	GG	GG	AA	AA	GG	AA	AA	GG	AA	GG	GG	GG	AA	GG	AA	AA	GG	GG	AA	AG	GG	GG	GG	AG	GG	AA	AG	AA	GG	AA	GG	GG
SCM002812.1_295689565	T/G	1	295689565	+	Zunla	UMN	NA	NA	NMSU	NA	TT	TT	TT	TT	TT	TT	TT	TT	TT	TT	TT	TT	TT	TT	TT	TT	TT	TT	TT	TT	TT	TT	TT	TT	TT	TT	TT	TT	TT	TT	TT	TT	TT	TT	TT	TT	TT	TT	TT
SCM002812.1_295689943	T/A	1	295689943	+	Zunla	UMN	NA	NA	NMSU	NA	TT	TT	AA	TT	AA	TT	TT	TT	TT	AA	AA	TT	AA	AA	TT	AA	TT	TT	TT	AA	TT	AA	AA	TT	TT	AA	TT	TT	TT	TT	TT	TT	AA	AT	AA	TT	TT	TT	TT
SCM002812.1_295692789	A/G	1	295692789	+	Zunla	UMN	NA	NA	NMSU	NA	AA	AA	AA	AA	AA	AA	AA	AA	AA	GG	AA	AA	AA	AA	AA	GG	AA	AA	AA	AA	AA	GG	AA	AA	AA	GG	AA	AA	AA	AA	AA	AA	AG	AA	AA	AA	AA	AA	AA
SCM002812.1_295763777	T/A	1	295763777	+	Zunla	UMN	NA	NA	NMSU	NA	TT	TT	AA	TT	AT	TT	TT	TT	TT	AA	TT	TT	TT	TT	TT	AA	TT	TT	TT	TT	TT	AA	TT	TT	TT	AA	TT	TT	TT	TT	TT	TT	AA	TT	AA	TT	AT	TT	TT
SCM002812.1_295768276	T/C	1	295768276	+	Zunla	UMN	NA	NA	NMSU	NA	TT	TT	CC	TT	CC	TT	TT	TT	TT	CC	CC	TT	CC	CC	TT	CC	TT	TT	TT	CC	TT	CC	CC	TT	TT	CC	TT	TT	TT	TT	TT	TT	CT	CT	CC	TT	TT	TT	TT
SCM002812.1_295800651	A/C	1	295800651	+	Zunla	UMN	NA	NA	NMSU	NA	AA	AA	AA	AA	AA	AA	AA	AA	AA	AA	AA	AA	AA	AA	AA	AA	AA	AA	AA	AA	AA	AA	AA	AA	AA	AA	AA	AA	AA	AA	AA	AA	AA	AA	AA	AA	AA	AA	AA
SCM002812.1_295800662	T/A	1	295800662	+	Zunla	UMN	NA	NA	NMSU	NA	AT	AT	TT	TT	TT	TT	AT	AT	TT	AT	TT	TT	TT	TT	TT	TT	TT	TT	TT	TT	AT	TT	TT	TT	TT	TT	TT	TT	AT	TT	TT	TT	TT	TT	TT	TT	TT	TT	TT
SCM002812.1_295800667	C/A	1	295800667	+	Zunla	UMN	NA	NA	NMSU	NA	AC	AC	CC	CC	CC	CC	AC	AC	CC	AC	CC	CC	CC	CC	CC	CC	CC	CC	CC	CC	AC	CC	CC	CC	CC	CC	CC	CC	AC	CC	CC	CC	CC	CC	CC	CC	CC	CC	CC
SCM002812.1_295800675	C/A	1	295800675	+	Zunla	UMN	NA	NA	NMSU	NA	AC	AC	CC	CC	CC	CC	AC	AC	CC	AC	CC	CC	CC	CC	CC	CC	CC	CC	CC	CC	AC	CC	CC	CC	CC	CC	CC	CC	AC	CC	CC	CC	CC	CC	CC	CC	CC	CC	CC
SCM002812.1_295800694	G/A	1	295800694	+	Zunla	UMN	NA	NA	NMSU	NA	GG	GG	GG	GG	GG	GG	GG	GG	GG	GG	GG	GG	GG	GG	GG	GG	GG	GG	GG	GG	GG	GG	GG	GG	GG	GG	GG	GG	GG	GG	GG	GG	GG	GG	GG	GG	GG	GG	GG
SCM002812.1_295800717	T/C	1	295800717	+	Zunla	UMN	NA	NA	NMSU	NA	TT	TT	TT	TT	TT	TT	TT	TT	TT	TT	CC	TT	CC	CC	TT	TT	TT	TT	TT	CC	TT	TT	CC	TT	TT	TT	TT	TT	TT	TT	TT	TT	TT	CT	TT	TT	TT	TT	TT
SCM002812.1_295800828	T/C	1	295800828	+	Zunla	UMN	NA	NA	NMSU	NA	CT	CT	TT	CT	TT	TT	CT	CT	CT	TT	CT	CT	TT	TT	CT	CT	CT	CT	TT	TT	CT	CC	TT	CT	TT	CT	CT	CT	CT	TT	CT	CT	CC	TT	CT	TT	CC	CT	CT
SCM002812.1_295868841	T/C	1	295868841	+	Zunla	UMN	NA	NA	NMSU	NA	TT	TT	CC	TT	CC	TT	TT	TT	TT	CC	CC	TT	CC	CC	TT	CC	TT	TT	TT	CC	TT	TT	CC	TT	TT	TT	TT	TT	TT	TT	TT	TT	CC	CC	CT	TT	TT	TT	TT
SCM002812.1_295875989	T/A	1	295875989	+	Zunla	UMN	NA	NA	NMSU	NA	TT	TT	TT	TT	TT	TT	TT	TT	TT	TT	TT	TT	TT	TT	TT	TT	TT	TT	TT	TT	TT	TT	TT	TT	TT	TT	TT	TT	TT	TT	TT	TT	TT	TT	TT	TT	TT	TT	TT
SCM002812.1_295876141	T/G	1	295876141	+	Zunla	UMN	NA	NA	NMSU	NA	TT	TT	TT	TT	TT	TT	TT	TT	TT	TT	TT	TT	TT	TT	TT	TT	TT	TT	TT	TT	TT	TT	TT	TT	TT	TT	TT	TT	TT	TT	TT	TT	TT	TT	TT	TT	TT	TT	TT
SCM002812.1_295962844	G/C	1	295962844	+	Zunla	UMN	NA	NA	NMSU	NA	GG	GG	GG	GG	GG	GG	GG	GG	GG	GG	GG	GG	GG	GG	GG	GG	GG	GG	GG	GG	GG	GG	GG	GG	GG	GG	GG	GG	GG	GG	GG	GG	GG	GG	GG	GG	GG	GG	GG
SCM002812.1_296011417	G/C	1	296011417	+	Zunla	UMN	NA	NA	NMSU	NA	GG	GG	CC	GG	CC	GG	GG	GG	GG	CC	CG	GG	CC	CC	GG	CC	GG	GG	GG	CC	GG	CC	CG	GG	GG	CC	GG	GG	GG	GG	GG	GG	CC	CG	CC	GG	GG	GG	GG
SCM002812.1_296092174	A/C	1	296092174	+	Zunla	UMN	NA	NA	NMSU	NA	AA	AA	CC	AA	CC	AA	AA	AA	AA	CC	CC	AA	CC	CC	AA	CC	AA	CC	CC	CC	AA	CC	CC	AA	AA	CC	AA	AA	AA	AA	CC	AA	CC	AC	CC	AA	CC	AA	AA
SCM002812.1_296232480	A/C	1	296232480	+	Zunla	UMN	NA	NA	NMSU	NA	AA	AA	AA	AA	AA	AA	AA	AA	AA	AA	AA	AA	AA	AA	AA	AA	AA	AA	AA	AA	AA	AA	AA	AA	AA	AA	AA	AA	AA	AA	AA	AA	AA	AA	AA	AA	AA	AA	AA
SCM002812.1_296281945	A/C	1	296281945	+	Zunla	UMN	NA	NA	NMSU	NA	CC	AA	CC	AC	AA	CC	AA	AA	AA	AC	CC	AA	CC	CC	AA	AA	AC	AA	AC	CC	AC	CC	CC	AA	AA	AA	AC	AA	AA	CC	AC	AC	CC	AC	CC	AC	AA	AA	AC
SCM002812.1_296282020	C/T	1	296282020	+	Zunla	UMN	NA	NA	NMSU	NA	CC	CC	CC	CC	CC	CC	CC	CC	CC	CC	CC	CC	CC	CC	CC	CC	CC	CC	CT	CC	CT	CC	CC	CC	CC	CC	CT	CC	CC	CC	CT	CT	CC	CC	CC	CC	CC	CC	CC
SCM002812.1_296282131	G/A	1	296282131	+	Zunla	UMN	NA	NA	NMSU	NA	GG	AA	GG	GG	GG	GG	AA	AA	AA	GG	GG	AA	GG	GG	AA	GG	GG	GG	GG	GG	AG	GG	GG	AA	AG	GG	GG	AA	AA	GG	GG	GG	GG	GG	GG	GG	GG	AA	GG
SCM002812.1_296282146	G/A	1	296282146	+	Zunla	UMN	NA	NA	NMSU	NA	GG	GG	GG	GG	GG	GG	GG	GG	GG	GG	GG	GG	GG	GG	GG	GG	GG	GG	AG	GG	AG	GG	GG	GG	GG	GG	AG	GG	GG	GG	AG	AG	GG	GG	GG	GG	GG	GG	GG
SCM002812.1_296289325	A/T	1	296289325	+	Zunla	UMN	NA	NA	NMSU	NA	AA	AA	AA	AT	AA	AT	AA	AA	AA	AA	AA	AA	AA	AA	AA	AA	AT	AT	AT	AA	AA	AA	AA	AA	AT	AA	AA	AA	AA	AT	AA	AA	AA	AT	AA	AT	AA	AA	AT
SCM002812.1_296320524	C/A	1	296320524	+	Zunla	UMN	NA	NA	NMSU	NA	CC	CC	CC	CC	CC	CC	CC	CC	CC	CC	CC	CC	CC	CC	CC	CC	AA	CC	AC	CC	AC	CC	CC	CC	CC	CC	AC	CC	CC	AA	AC	AA	CC	CC	CC	AA	CC	CC	CC
SCM002812.1_296321375	A/C	1	296321375	+	Zunla	UMN	NA	NA	NMSU	NA	AA	AA	AA	AA	AA	AA	AA	AA	AA	AA	AA	AA	AA	AA	AA	AA	AA	AA	AA	AA	AA	AA	AA	AA	AA	AA	AA	AA	AA	AA	AA	AA	AA	AA	AA	AA	AA	AA	AA
SCM002812.1_296323081	C/A	1	296323081	+	Zunla	UMN	NA	NA	NMSU	NA	CC	CC	AA	CC	CC	CC	CC	CC	CC	CC	AA	CC	AA	AA	CC	CC	CC	CC	CC	AA	CC	CC	AA	CC	CC	CC	CC	CC	CC	CC	CC	CC	AA	AC	AA	CC	CC	CC	CC
SCM002812.1_296323196	C/T	1	296323196	+	Zunla	UMN	NA	NA	NMSU	NA	TT	CC	TT	CC	CC	CC	CC	CC	CC	CC	TT	CC	TT	TT	CC	CC	CC	CC	CC	TT	CC	CC	TT	CC	CC	CC	CT	CC	CC	CC	CC	CC	TT	CT	TT	CC	TT	CC	CC
SCM002812.1_296348166	C/T	1	296348166	+	Zunla	UMN	NA	NA	NMSU	NA	TT	CT	TT	CC	TT	CC	CC	CC	CC	TT	TT	CC	TT	TT	CC	TT	TT	TT	TT	TT	CT	TT	TT	CC	TT	TT	CT	CC	CC	TT	TT	TT	TT	TT	TT	TT	TT	CC	CC
SCM002812.1_296505220	T/A	1	296505220	+	Zunla	UMN	NA	NA	NMSU	NA	TT	AA	TT	TT	TT	TT	TT	TT	TT	TT	TT	TT	TT	TT	TT	TT	AT	TT	TT	TT	TT	TT	TT	TT	TT	TT	TT	TT	TT	AA	TT	TT	TT	TT	TT	AA	TT	TT	TT
SCM002812.1_296505374	T/A	1	296505374	+	Zunla	UMN	NA	NA	NMSU	NA	TT	TT	TT	TT	TT	TT	TT	TT	TT	TT	TT	TT	TT	TT	TT	TT	TT	TT	TT	TT	TT	TT	TT	TT	TT	TT	TT	TT	TT	TT	TT	TT	TT	TT	TT	TT	TT	TT	TT
SCM002812.1_296642619	C/T	1	296642619	+	Zunla	UMN	NA	NA	NMSU	NA	CC	CC	CC	CC	CC	CC	CC	TT	CC	CC	CC	CC	CC	CC	CC	CC	CC	TT	CC	CC	CC	CC	CC	TT	CC	CC	CC	TT	CC	CC	CC	CC	CC	CC	CC	CC	CC	CC	CC
SCM002812.1_296646029	C/T	1	296646029	+	Zunla	UMN	NA	NA	NMSU	NA	CC	CC	TT	CC	CC	CC	CC	CC	CC	CC	TT	CC	TT	TT	CC	CC	CC	CT	CC	CT	CC	CC	TT	CC	CC	CC	CC	CC	CC	CC	CC	CC	CT	CT	TT	CC	CC	CC	CC
SCM002812.1_296679191	T/A	1	296679191	+	Zunla	UMN	NA	NA	NMSU	NA	AT	TT	TT	TT	TT	AT	AT	TT	TT	TT	TT	TT	TT	TT	TT	TT	AT	TT	TT	TT	TT	TT	TT	TT	AT	TT	TT	TT	AT	AT	TT	AT	TT	TT	TT	TT	AT	TT	TT
SCM002812.1_296701614	A/G	1	296701614	+	Zunla	UMN	NA	NA	NMSU	NA	AA	AA	AA	AA	AA	AA	AA	AA	GG	AA	AA	AA	AA	AA	AA	AA	AA	AA	AA	AA	AA	AA	AA	AA	AA	AA	AA	AA	AA	AA	AA	AA	AA	AA	AA	AA	AA	AA	AA
SCM002812.1_296833198	A/G	1	296833198	+	Zunla	UMN	NA	NA	NMSU	NA	AA	AA	AG	AG	AA	AA	AA	AA	AA	AA	AA	AA	AG	AG	AA	AA	AA	AA	AA	AG	AA	AA	AA	AA	AA	AA	AA	AA	AA	AA	AA	AA	AA	AG	AA	AA	AA	AA	AA
SCM002812.1_296833249	A/C	1	296833249	+	Zunla	UMN	NA	NA	NMSU	NA	AA	AA	AA	AA	AA	AA	AA	AA	AA	AA	AA	AA	AA	AA	AA	AA	AA	AA	AA	AA	AA	AA	AA	AA	AA	AA	AA	AA	AA	AA	AA	AA	AA	AA	AA	AA	AA	AA	AA
SCM002812.1_296833266	C/T	1	296833266	+	Zunla	UMN	NA	NA	NMSU	NA	CT	CC	CC	CC	CC	CC	CC	CC	CC	CC	CC	CC	CC	CC	CC	CC	CT	CC	CT	CC	CC	CC	CC	CT	CC	CC	CT	CT	CC	CT	CT	CT	CC	CC	CC	CT	CT	CT	CT
SCM002812.1_296833267	G/A	1	296833267	+	Zunla	UMN	NA	NA	NMSU	NA	AG	GG	GG	GG	GG	GG	GG	GG	GG	GG	GG	GG	GG	GG	AG	GG	GG	AG	GG	AG	GG	GG	AG	GG	GG	GG	GG	AG	GG	GG	AG	AG	GG	GG	GG	AG	GG	AG	GG
SCM002812.1_296833298	C/A	1	296833298	+	Zunla	UMN	NA	NA	NMSU	NA	CC	CC	AC	AC	CC	CC	CC	CC	CC	CC	CC	CC	CC	CC	CC	CC	CC	CC	CC	AC	CC	CC	AC	CC	CC	CC	CC	CC	CC	CC	CC	CC	CC	AC	CC	CC	CC	CC	CC
SCM002812.1_296833302	C/A	1	296833302	+	Zunla	UMN	NA	NA	NMSU	NA	CC	CC	CC	CC	CC	CC	CC	CC	CC	CC	CC	CC	CC	CC	CC	CC	CC	CC	CC	CC	CC	CC	CC	CC	CC	CC	CC	CC	CC	CC	CC	CC	CC	CC	CC	CC	CC	CC	CC
SCM002812.1_296833360	C/A	1	296833360	+	Zunla	UMN	NA	NA	NMSU	NA	AC	CC	CC	CC	CC	AC	CC	AC	AC	CC	CC	CC	CC	CC	AC	CC	CC	CC	CC	CC	CC	CC	CC	AC	CC	CC	CC	CC	AC	CC	AC	CC	CC	CC	CC	CC	CC	AC	CC
SCM002812.1_296833364	A/C	1	296833364	+	Zunla	UMN	NA	NA	NMSU	NA	AA	AA	AA	AA	AA	AA	AA	AA	AC	AA	AA	AA	AA	AA	AA	AA	AA	AA	AA	AA	AA	AA	AA	AC	AA	AA	AA	AC	AA	AA	AA	AA	AA	AA	AA	AA	AA	AA	AA
SCM002812.1_296833389	A/G	1	296833389	+	Zunla	UMN	NA	NA	NMSU	NA	AA	AA	AA	AG	AA	AA	AA	AA	AA	AA	AA	AA	AA	AG	AA	AA	AA	AA	AA	AG	AG	AA	AG	AA	AA	AA	AA	AA	AA	AA	AA	AA	AA	AG	AG	AA	AA	AA	AA
SCM002812.1_296833540	T/A	1	296833540	+	Zunla	UMN	NA	NA	NMSU	NA	TT	AT	TT	AT	TT	TT	TT	TT	TT	TT	TT	TT	TT	TT	TT	TT	TT	TT	TT	TT	TT	TT	TT	TT	TT	TT	TT	TT	TT	TT	TT	TT	TT	TT	TT	TT	TT	TT	TT
SCM002812.1_296833732	C/A	1	296833732	+	Zunla	UMN	NA	NA	NMSU	NA	CC	CC	CC	CC	CC	CC	CC	CC	AC	CC	CC	AC	CC	CC	CC	CC	CC	CC	CC	CC	CC	CC	CC	CC	CC	CC	CC	AC	CC	AC	CC	CC	CC	CC	CC	CC	CC	CC	CC
SCM002812.1_296833807	C/G	1	296833807	+	Zunla	UMN	NA	NA	NMSU	NA	CG	CC	CC	CC	CC	CC	CC	CC	CG	CC	CC	CC	CC	CC	CC	CC	CG	CG	CC	CC	CC	CC	CC	CG	CG	CC	CC	CC	CC	CG	CC	CC	CC	CC	CC	CC	CC	CG	CC
SCM002812.1_296833818	T/A	1	296833818	+	Zunla	UMN	NA	NA	NMSU	NA	AT	TT	TT	TT	TT	AT	AT	AT	AT	TT	TT	AT	TT	TT	AT	TT	AT	AT	AT	TT	AT	TT	TT	AT	AT	TT	AT	AT	AT	AT	TT	AT	TT	TT	TT	AT	AT	AT	AT
SCM002812.1_297159950	C/A	1	297159950	+	Zunla	UMN	NA	NA	NMSU	NA	AC	CC	CC	CC	CC	CC	AC	AC	AC	CC	CC	CC	CC	CC	CC	CC	CC	CC	CC	CC	CC	CC	CC	AC	AA	CC	CC	AC	CC	AC	AC	CC	CC	CC	CC	AC	CC	CC	AC
SCM002812.1_297159988	C/A	1	297159988	+	Zunla	UMN	NA	NA	NMSU	NA	CC	CC	CC	CC	CC	CC	CC	CC	CC	CC	CC	CC	CC	CC	CC	CC	CC	CC	CC	CC	CC	CC	CC	CC	CC	CC	CC	CC	CC	CC	CC	CC	CC	CC	CC	CC	CC	CC	CC
SCM002812.1_297189116	A/G	1	297189116	+	Zunla	UMN	NA	NA	NMSU	NA	AA	AA	AA	AA	AA	AA	AA	AA	AA	AA	AA	AA	AA	AA	AG	AA	AA	AA	AA	AA	AA	AA	AA	AA	AG	AA	AG	AA	AG	AA	AG	AG	AA	AA	AA	AA	AA	AG	AA
SCM002812.1_297189165	G/A	1	297189165	+	Zunla	UMN	NA	NA	NMSU	NA	GG	GG	GG	GG	GG	AG	GG	GG	GG	GG	GG	AG	GG	GG	GG	GG	AG	GG	GG	GG	GG	GG	GG	GG	GG	GG	AG	AG	GG	GG	GG	GG	GG	GG	GG	GG	GG	GG	GG
SCM002812.1_297274808	G/T	1	297274808	+	Zunla	UMN	NA	NA	NMSU	NA	GT	GG	GG	GG	GG	GG	GG	GT	GG	GG	GG	GG	GG	GG	GG	GG	GG	GT	GG	GG	GT	GG	GG	GG	GG	GG	GT	GT	GT	GT	GG	GT	GG	GG	GG	GT	GG	GT	GT
SCM002812.1_297274810	G/T	1	297274810	+	Zunla	UMN	NA	NA	NMSU	NA	GG	GG	GG	GG	GG	GT	GT	GG	GT	GG	GT	GG	GT	GG	GG	GG	GT	GT	GG	GG	GT	GG	GT	GG	GG	GG	GG	GT	GG	GG	GT	GG	GG	GG	GG	GG	GG	GG	GG
SCM002812.1_297274875	T/G	1	297274875	+	Zunla	UMN	NA	NA	NMSU	NA	TT	TT	TT	TT	TT	TT	TT	TT	TT	TT	TT	TT	TT	TT	TT	TT	TT	TT	TT	TT	TT	TT	TT	TT	TT	TT	TT	TT	TT	TT	TT	TT	TT	TT	TT	TT	TT	TT	TT
SCM002812.1_297274897	T/G	1	297274897	+	Zunla	UMN	NA	NA	NMSU	NA	TT	TT	TT	TT	TT	TT	TT	TT	TT	TT	TT	TT	TT	TT	TT	TT	TT	TT	TT	TT	TT	TT	TT	TT	TT	TT	TT	TT	TT	TT	TT	TT	TT	TT	TT	TT	TT	TT	TT
SCM002812.1_297275858	C/G	1	297275858	+	Zunla	UMN	NA	NA	NMSU	NA	CC	CC	CC	CC	CC	CC	CC	CC	CC	CC	CC	CC	CC	CC	CC	CC	CC	CC	CC	CC	CC	CC	CC	CC	CC	CC	CC	CC	CC	CC	CC	CC	CC	CC	CC	CC	CC	CC	CC
SCM002812.1_297277524	G/A	1	297277524	+	Zunla	UMN	NA	NA	NMSU	NA	GG	GG	GG	GG	GG	GG	GG	AG	AG	GG	GG	GG	GG	GG	GG	GG	GG	GG	GG	GG	GG	GG	GG	GG	GG	GG	AG	GG	GG	GG	GG	GG	GG	GG	GG	AG	GG	GG	GG
SCM002812.1_297277548	T/C	1	297277548	+	Zunla	UMN	NA	NA	NMSU	NA	TT	TT	TT	TT	TT	TT	TT	TT	TT	TT	TT	TT	TT	TT	TT	TT	TT	TT	TT	TT	TT	TT	TT	TT	TT	TT	TT	TT	TT	TT	TT	TT	TT	TT	TT	TT	TT	TT	TT
SCM002812.1_297277559	T/A	1	297277559	+	Zunla	UMN	NA	NA	NMSU	NA	TT	AT	TT	AT	TT	TT	TT	TT	TT	TT	TT	TT	TT	TT	TT	TT	TT	TT	TT	TT	TT	TT	TT	TT	TT	TT	TT	TT	TT	TT	TT	TT	TT	TT	TT	TT	TT	TT	TT
SCM002812.1_297277627	C/T	1	297277627	+	Zunla	UMN	NA	NA	NMSU	NA	CT	CC	CC	CC	CC	CT	CC	CC	CC	CC	CC	CT	CC	CC	CC	CC	CC	CT	CC	CC	CT	CC	CT	CT	CT	CC	CC	CC	CC	CC	CC	CC	CC	CC	CC	CC	CC	CC	CC
SCM002812.1_297277635	G/A	1	297277635	+	Zunla	UMN	NA	NA	NMSU	NA	GG	GG	GG	AG	GG	GG	GG	GG	GG	GG	GG	GG	GG	GG	GG	GG	GG	GG	GG	GG	AG	GG	GG	GG	GG	GG	GG	GG	GG	GG	GG	GG	GG	GG	GG	GG	GG	GG	GG
SCM002812.1_297277678	C/G	1	297277678	+	Zunla	UMN	NA	NA	NMSU	NA	CC	CC	CG	CC	CC	CC	CC	CC	CC	CC	CC	CC	CG	CG	CC	CC	CC	CC	CC	CG	CC	CC	CC	CC	CC	CC	CC	CC	CC	CC	CC	CC	CG	CG	CG	CC	CC	CC	CC
SCM002812.1_297277698	C/T	1	297277698	+	Zunla	UMN	NA	NA	NMSU	NA	CC	CT	CT	CT	CT	CC	CC	CC	CC	CT	CC	CC	CC	CT	CC	CT	CC	CC	CT	CC	CT	CC	CT	CC	CC	CT	CC	CC	CC	CC	CT	CC	CT	CT	CT	CC	CC	CC	CC
SCM002812.1_297277709	T/G	1	297277709	+	Zunla	UMN	NA	NA	NMSU	NA	TT	GT	TT	GT	TT	TT	TT	TT	TT	TT	TT	TT	TT	TT	TT	TT	TT	TT	TT	TT	GT	TT	TT	TT	TT	TT	TT	TT	TT	TT	TT	TT	TT	TT	TT	TT	TT	TT	TT
SCM002812.1_297277718	C/T	1	297277718	+	Zunla	UMN	NA	NA	NMSU	NA	CC	CC	CC	CC	CC	CT	CT	CC	CT	CC	CC	CT	CC	CC	CC	CC	CT	CT	CC	CC	CC	CC	CC	CC	CC	CC	CC	CC	CC	CT	CC	CC	CC	CC	CC	CC	CC	CC	CC
SCM002812.1_297277720	C/T	1	297277720	+	Zunla	UMN	NA	NA	NMSU	NA	CT	CT	CC	CC	CC	CT	CC	CT	CT	CC	CC	CT	CC	CC	CT	CC	CT	CC	CC	CC	CT	CC	CC	CC	CT	CC	CC	CC	CC	CT	CC	CC	CC	CC	CC	CC	CC	CC	CC
SCM002812.1_297277726	A/T	1	297277726	+	Zunla	UMN	NA	NA	NMSU	NA	AT	AA	AA	AA	AA	AA	AT	AT	AA	AA	AA	AT	AA	AA	AT	AA	AT	AT	AA	AA	AA	AA	AA	AT	AT	AA	AA	AT	AT	AA	AT	AT	AA	AA	AA	AT	AA	AT	AT
SCM002812.1_297411912	A/G	1	297411912	+	Zunla	UMN	NA	NA	NMSU	NA	AA	AA	AA	AA	AA	AA	AA	AA	AA	AA	AA	AA	AA	AA	AA	AA	AA	AA	AA	AA	AA	AA	AA	AA	AA	AA	AA	AA	AA	AA	AA	AA	AA	AA	AA	AA	AA	AA	AA
SCM002812.1_297533861	A/G	1	297533861	+	Zunla	UMN	NA	NA	NMSU	NA	AA	AA	GG	AA	GG	AA	AA	AA	AA	GG	GG	AA	GG	GG	AA	GG	AA	AA	GG	GG	AA	GG	GG	AA	AA	GG	AG	AA	AA	AA	GG	GG	AG	AG	GG	AA	GG	AA	AA
SCM002812.1_297543378	A/G	1	297543378	+	Zunla	UMN	NA	NA	NMSU	NA	AA	AA	GG	AA	AA	AA	AA	AA	AA	AA	GG	AA	GG	GG	AA	AA	AA	AA	AA	GG	AA	GG	GG	AA	AA	AA	AA	AA	AA	AA	AA	AA	GG	AA	GG	AA	AA	AA	AA
SCM002812.1_297812724	G/A	1	297812724	+	Zunla	UMN	NA	NA	NMSU	NA	GG	GG	AG	GG	GG	GG	GG	GG	GG	GG	AG	GG	AG	AG	GG	GG	GG	GG	GG	AG	GG	GG	AG	GG	AG	GG	GG	GG	GG	GG	GG	GG	AG	GG	AG	GG	GG	GG	GG
SCM002812.1_297817375	G/T	1	297817375	+	Zunla	UMN	NA	NA	NMSU	NA	GG	GG	GG	GG	GG	GG	GG	GG	GG	GG	GG	GG	GG	GG	GG	GG	GG	GG	GG	GG	GG	GG	GG	GG	GG	GG	GG	GG	GG	GG	GG	GG	GG	GG	GG	GG	GG	GG	GG
SCM002812.1_297870764	C/G	1	297870764	+	Zunla	UMN	NA	NA	NMSU	NA	CC	CC	CC	CC	CC	CC	CC	CC	CC	CC	CC	CC	CC	CC	CC	CC	CC	CC	CC	CC	CC	CC	CC	CC	CC	CC	CC	CC	CC	CC	CC	CC	CC	CC	CC	CC	CC	CC	CC
SCM002812.1_297870956	G/A	1	297870956	+	Zunla	UMN	NA	NA	NMSU	NA	GG	GG	GG	GG	GG	GG	GG	GG	GG	AA	GG	GG	GG	GG	GG	GG	GG	GG	GG	AG	GG	AA	GG	GG	GG	GG	GG	GG	GG	GG	GG	GG	AA	GG	GG	GG	GG	GG	GG
SCM002812.1_297871013	A/G	1	297871013	+	Zunla	UMN	NA	NA	NMSU	NA	AA	AA	AA	AA	AA	AA	AA	AA	AA	AA	AA	AA	AA	AA	GG	AA	GG	AA	AA	AA	AA	AA	AA	AA	GG	AA	AA	AA	AA	GG	AA	AA	AA	AA	AA	GG	AA	AA	AA
SCM002812.1_297871071	A/C	1	297871071	+	Zunla	UMN	NA	NA	NMSU	NA	AA	AA	AA	AA	AA	AA	CC	AA	AA	AA	AA	CC	AA	AA	AA	AA	AA	AA	AA	AA	CC	AA	AA	AA	AA	AA	AA	AA	CC	AA	AA	AA	AA	AA	AA	AA	AA	CC	AA
SCM002812.1_297871365	A/G	1	297871365	+	Zunla	UMN	NA	NA	NMSU	NA	AA	AA	GG	AA	AA	AA	GG	AA	AA	GG	GG	GG	GG	GG	AA	AA	AA	AA	AA	AG	GG	GG	GG	AA	AA	AA	AA	AA	GG	AA	AG	AA	GG	AG	GG	AA	AA	GG	AA
SCM002812.1_297872150	C/T	1	297872150	+	Zunla	UMN	NA	NA	NMSU	NA	CC	CC	CC	CC	CC	CC	TT	CC	CC	CC	CC	TT	CC	CC	CC	CC	CC	CC	CC	CC	TT	CC	CC	CC	CC	CC	CT	CC	TT	CC	CT	CC	CC	CC	CC	CC	CC	TT	CC
SCM002812.1_297872167	T/A	1	297872167	+	Zunla	UMN	NA	NA	NMSU	NA	TT	TT	TT	TT	TT	TT	TT	TT	TT	TT	TT	TT	TT	TT	TT	TT	TT	TT	TT	TT	TT	TT	TT	TT	TT	TT	TT	TT	TT	TT	TT	TT	TT	TT	TT	TT	TT	TT	TT
SCM002812.1_297872408	G/A	1	297872408	+	Zunla	UMN	NA	NA	NMSU	NA	GG	GG	GG	GG	GG	GG	GG	GG	GG	GG	GG	GG	GG	GG	AA	GG	AA	GG	GG	GG	GG	GG	GG	GG	AA	GG	GG	GG	GG	AA	GG	GG	GG	GG	GG	AA	GG	GG	GG
SCM002812.1_297924008	T/G	1	297924008	+	Zunla	UMN	NA	NA	NMSU	NA	GG	TT	GG	GG	GG	TT	TT	TT	TT	GG	GG	TT	GG	GG	TT	GG	TT	GG	GG	GG	TT	GG	GG	TT	TT	GG	GT	TT	TT	TT	GT	GG	GG	GG	GG	TT	GG	TT	TT
SCM002812.1_297925041	T/C	1	297925041	+	Zunla	UMN	NA	NA	NMSU	NA	TT	TT	CC	TT	TT	TT	TT	TT	TT	TT	CC	TT	CC	CC	TT	TT	TT	TT	TT	CC	TT	TT	CC	TT	TT	TT	TT	TT	TT	TT	TT	TT	CC	CC	CC	TT	TT	TT	TT
SCM002812.1_297925599	A/T	1	297925599	+	Zunla	UMN	NA	NA	NMSU	NA	AA	AA	AA	AA	AA	AA	AA	AA	AA	AA	AA	AA	AA	AA	AA	AA	AA	AA	AA	AA	AA	AA	AA	AA	AA	AA	AA	AA	AA	AA	AA	AA	AA	AA	AA	AA	AA	AA	AA
SCM002812.1_297940711	T/A	1	297940711	+	Zunla	UMN	NA	NA	NMSU	NA	TT	TT	AA	TT	AA	TT	TT	TT	TT	AA	AA	TT	AA	AA	TT	AA	TT	TT	TT	AA	TT	AA	AA	TT	TT	AA	AT	TT	TT	TT	AT	TT	AA	AA	AA	TT	AA	TT	TT
SCM002812.1_297956607	G/T	1	297956607	+	Zunla	UMN	NA	NA	NMSU	NA	GG	GG	GG	GG	GG	GG	GG	GG	GG	GG	GG	GG	GG	GG	GG	GG	GG	GG	GG	GG	GG	GG	GG	GG	GG	GG	GG	GG	GG	GG	GG	GG	GG	GG	GG	GG	GG	GG	GG
SCM002812.1_297957811	G/C	1	297957811	+	Zunla	UMN	NA	NA	NMSU	NA	GG	GG	CC	GG	CC	GG	GG	GG	GG	CC	CC	GG	CC	CC	CG	CC	GG	GG	GG	CC	GG	CC	CC	GG	GG	CC	CG	GG	GG	GG	CG	GG	CC	CC	CC	GG	CC	GG	GG
SCM002812.1_297959375	G/A	1	297959375	+	Zunla	UMN	NA	NA	NMSU	NA	GG	GG	AA	GG	AA	GG	GG	GG	GG	AA	AA	GG	AA	AA	GG	AA	GG	GG	GG	AA	GG	AA	AA	GG	GG	AA	GG	GG	GG	GG	AG	GG	AA	AA	AA	GG	AA	GG	GG
SCM002812.1_298455911	A/G	1	298455911	+	Zunla	UMN	NA	NA	NMSU	NA	GG	GG	GG	GG	GG	AA	GG	AA	AA	GG	GG	AA	GG	GG	AA	GG	AA	GG	AA	GG	AA	GG	GG	AA	AA	GG	AG	AA	AA	AA	AG	AA	GG	AG	GG	AA	GG	AA	AA
SCM002812.1_298456167	T/G	1	298456167	+	Zunla	UMN	NA	NA	NMSU	NA	TT	TT	GG	TT	TT	TT	TT	TT	TT	GG	GG	TT	GG	GG	TT	TT	TT	TT	TT	GG	TT	TT	TT	TT	TT	GG	TT	TT	TT	TT	TT	TT	GG	GT	GG	TT	TT	TT	TT
SCM002812.1_298456626	G/A	1	298456626	+	Zunla	UMN	NA	NA	NMSU	NA	GG	GG	GG	GG	GG	GG	AA	GG	GG	GG	GG	GG	GG	GG	GG	GG	GG	GG	GG	GG	GG	GG	GG	GG	GG	GG	GG	GG	GG	GG	GG	GG	GG	GG	GG	GG	AA	GG	GG
SCM002812.1_298485687	C/T	1	298485687	+	Zunla	UMN	NA	NA	NMSU	NA	CC	CC	CC	CC	CC	CC	TT	CC	CC	CC	CC	CC	CC	CC	CC	CC	CC	CC	CC	CC	CC	CC	CC	CC	CC	CC	CT	CC	CC	CC	CT	CC	CC	CC	CC	CC	TT	CC	CC
SCM002812.1_298590604	T/C	1	298590604	+	Zunla	UMN	NA	NA	NMSU	NA	TT	TT	CC	TT	CC	CC	CT	CC	CC	CC	CC	TT	CC	CC	CC	CC	TT	CT	TT	CC	TT	CC	CC	CC	CT	CC	CT	CC	TT	TT	CT	CC	CC	CT	CC	TT	CC	TT	CC
SCM002812.1_298681364	C/G	1	298681364	+	Zunla	UMN	NA	NA	NMSU	NA	CC	CC	CC	CC	CC	CC	CC	CC	CC	CC	CC	CC	CC	CC	CC	CC	CC	CC	CC	CC	CC	CC	CC	CC	CC	CC	CC	CC	CC	CC	CC	CC	CC	CC	CC	CC	CC	CC	CC
SCM002812.1_298846545	C/T	1	298846545	+	Zunla	UMN	NA	NA	NMSU	NA	CT	CT	CT	CC	CC	CC	CT	CC	CC	CC	CC	CT	CC	CC	CT	CC	TT	CC	CC	CC	CC	CC	CT	CC	CC	CC	CT	CT	CC	CC	CT	CC	CC	CC	CT	CC	CC	CC	CC
SCM002812.1_298846552	G/C	1	298846552	+	Zunla	UMN	NA	NA	NMSU	NA	GG	GG	GG	GG	GG	GG	GG	GG	GG	GG	GG	GG	GG	GG	GG	GG	GG	GG	GG	GG	GG	GG	GG	GG	GG	GG	GG	GG	GG	GG	GG	GG	GG	GG	GG	GG	GG	GG	GG
SCM002812.1_298910376	G/C	1	298910376	+	Zunla	UMN	NA	NA	NMSU	NA	GG	GG	CC	GG	CC	GG	GG	GG	GG	CC	CC	GG	CC	CC	GG	CC	GG	GG	GG	CG	GG	CG	CC	GG	GG	CC	GG	GG	GG	GG	GG	GG	CC	CG	CC	GG	GG	CG	GG
SCM002812.1_298950153	G/A	1	298950153	+	Zunla	UMN	NA	NA	NMSU	NA	GG	GG	AA	GG	GG	GG	AG	AG	AG	AA	AA	GG	AA	AA	AG	GG	GG	GG	GG	AA	GG	GG	AA	AG	AG	AA	GG	AG	AA	GG	GG	GG	AA	GG	AA	GG	GG	AG	GG
SCM002812.1_298995077	G/A	1	298995077	+	Zunla	UMN	NA	NA	NMSU	NA	AA	GG	GG	GG	GG	GG	GG	GG	GG	GG	GG	GG	GG	GG	GG	GG	GG	AA	GG	GG	GG	GG	GG	GG	GG	GG	GG	GG	GG	GG	AG	AA	GG	GG	GG	GG	AA	GG	GG
SCM002812.1_299008597	C/G	1	299008597	+	Zunla	UMN	NA	NA	NMSU	NA	CC	CC	CC	CC	CC	CC	CC	CC	CC	CC	CC	CC	CC	CC	CC	CC	CC	CC	CC	CC	CC	CC	CC	CC	CC	CC	CC	CC	CC	CC	CC	CC	CC	CC	CC	CC	CC	CC	CC
SCM002812.1_299009685	T/C	1	299009685	+	Zunla	UMN	NA	NA	NMSU	NA	TT	TT	CC	TT	TT	TT	TT	TT	TT	TT	CC	TT	CC	CC	TT	TT	TT	TT	TT	CC	TT	CT	CC	TT	TT	TT	TT	TT	TT	TT	TT	TT	CT	CC	CC	TT	TT	TT	TT
SCM002812.1_299009690	A/C	1	299009690	+	Zunla	UMN	NA	NA	NMSU	NA	AA	AA	AA	AA	AA	AA	CC	CC	CC	AA	AA	AA	AA	AA	AA	AA	AA	AA	AA	AA	AA	AA	AA	AC	AA	AA	AA	CC	AA	AA	AA	AA	AA	AA	AA	AA	AA	AA	AA
SCM002812.1_299116462	T/A	1	299116462	+	Zunla	UMN	NA	NA	NMSU	NA	TT	TT	TT	TT	TT	TT	TT	TT	TT	TT	TT	TT	TT	TT	TT	TT	TT	TT	TT	TT	TT	TT	TT	TT	TT	TT	TT	TT	TT	TT	TT	TT	TT	TT	TT	TT	TT	TT	TT
SCM002812.1_299118389	T/C	1	299118389	+	Zunla	UMN	NA	NA	NMSU	NA	TT	TT	CC	TT	CC	TT	TT	TT	TT	CC	CC	TT	CC	CC	TT	CC	TT	TT	TT	CC	TT	CC	CC	TT	TT	TT	TT	TT	TT	TT	TT	TT	CC	CT	CC	TT	TT	TT	TT
SCM002812.1_299154705	T/G	1	299154705	+	Zunla	UMN	NA	NA	NMSU	NA	GT	TT	TT	GT	TT	GT	GT	TT	TT	TT	TT	GT	TT	TT	TT	TT	GT	GT	GT	TT	GT	TT	TT	TT	TT	TT	TT	TT	GT	GT	TT	TT	GT	TT	TT	GT	TT	GT	GT
SCM002812.1_299234779	C/T	1	299234779	+	Zunla	UMN	NA	NA	NMSU	NA	CC	CC	CC	CC	CC	CC	CC	TT	TT	CC	CC	CC	CC	CC	CC	CC	CC	CC	CC	CC	CC	CC	CC	TT	CC	TT	CC	TT	CC	CC	CC	CC	CC	CT	CC	CC	CC	CC	CC
SCM002812.1_299508713	G/A	1	299508713	+	Zunla	UMN	NA	NA	NMSU	NA	GG	GG	GG	GG	GG	GG	GG	GG	GG	GG	GG	GG	GG	GG	GG	GG	GG	GG	GG	GG	GG	AG	GG	GG	GG	GG	AG	GG	GG	GG	AG	GG	GG	GG	GG	GG	AG	GG	GG
SCM002812.1_299581486	C/T	1	299581486	+	Zunla	UMN	NA	NA	NMSU	NA	TT	CC	CC	CC	CC	CC	CC	CC	CC	CC	CC	CC	CC	CC	CC	CC	CC	CC	CC	CC	CC	CC	CC	CC	CC	CC	TT	CC	CC	CC	CT	TT	CC	TT	CC	CC	CC	CC	CC
SCM002812.1_299581517	C/T	1	299581517	+	Zunla	UMN	NA	NA	NMSU	NA	CC	CC	CC	CC	CC	CC	CC	CC	CC	CC	CC	TT	CC	CC	CC	CC	CC	CC	CT	CC	CC	CC	CC	CC	CC	CC	CC	CC	CC	CC	CC	CC	CC	CC	CC	CC	CC	CC	CC
SCM002812.1_299586493	C/T	1	299586493	+	Zunla	UMN	NA	NA	NMSU	NA	CC	CC	CC	CC	CC	CC	CC	CC	CC	CC	CC	CC	CC	CC	CC	CC	CC	CC	CC	CC	CC	CC	CC	CC	CC	CC	CC	CC	CC	CC	CC	CC	CC	CC	CC	CC	CC	CC	CC
SCM002812.1_299778992	T/G	1	299778992	+	Zunla	UMN	NA	NA	NMSU	NA	TT	TT	TT	TT	TT	TT	TT	TT	TT	TT	TT	TT	TT	TT	TT	TT	TT	TT	TT	TT	TT	TT	TT	TT	TT	TT	TT	TT	TT	TT	TT	TT	TT	TT	TT	TT	TT	TT	TT
SCM002812.1_299779758	A/T	1	299779758	+	Zunla	UMN	NA	NA	NMSU	NA	AA	AA	AA	AA	AA	AA	AA	AA	AA	AA	AA	AA	AA	AA	AA	AA	AA	AA	AA	AA	AA	AA	AA	AA	AA	AA	AA	AA	AA	AA	AA	AA	AA	AA	AA	AA	AA	AA	AA
SCM002812.1_299792975	A/G	1	299792975	+	Zunla	UMN	NA	NA	NMSU	NA	AA	AG	AA	AA	AA	GG	AA	AA	AA	AA	AA	AA	AA	AA	GG	AA	AA	AA	AA	AA	AA	AA	AA	AA	AG	AA	AA	AA	AA	AA	AA	AA	AA	AA	AA	AA	AA	AA	AG
SCM002812.1_299793086	G/C	1	299793086	+	Zunla	UMN	NA	NA	NMSU	NA	GG	GG	GG	GG	GG	GG	GG	GG	GG	GG	GG	GG	GG	GG	GG	GG	GG	GG	GG	GG	GG	GG	GG	GG	GG	GG	GG	GG	GG	GG	GG	GG	GG	GG	GG	GG	GG	GG	GG
SCM002812.1_299793851	C/T	1	299793851	+	Zunla	UMN	NA	NA	NMSU	NA	CC	CC	TT	CC	CC	CC	CC	CC	CC	CC	TT	CC	TT	TT	CC	CC	CC	CC	CC	TT	CC	CT	TT	CC	CC	CC	CC	CC	CC	CC	CC	CC	TT	TT	TT	CC	CC	CC	CC
SCM002812.1_299825965	G/T	1	299825965	+	Zunla	UMN	NA	NA	NMSU	NA	GG	GG	GG	GG	GG	GG	GG	GG	GG	GG	GG	GG	GG	GG	GG	GG	GG	GG	GG	GG	GG	GG	GG	GG	GG	GG	GG	GG	GG	GG	GG	GG	GG	GG	GG	GG	GG	GG	GG
SCM002812.1_299958540	G/A	1	299958540	+	Zunla	UMN	NA	NA	NMSU	NA	AA	AA	GG	AA	GG	AA	AA	GG	GG	GG	GG	AA	GG	GG	AG	GG	AA	GG	AA	GG	AA	GG	GG	GG	AA	GG	GG	GG	AA	AA	AG	AA	GG	AG	GG	AA	GG	AA	AA
SCM002812.1_299958553	C/A	1	299958553	+	Zunla	UMN	NA	NA	NMSU	NA	CC	CC	CC	CC	CC	CC	CC	CC	CC	CC	CC	CC	CC	CC	CC	CC	CC	CC	CC	CC	CC	CC	CC	CC	CC	CC	CC	CC	CC	CC	CC	CC	CC	CC	CC	CC	CC	CC	CC
SCM002812.1_299985295	T/C	1	299985295	+	Zunla	UMN	NA	NA	NMSU	NA	CT	CT	TT	CT	TT	TT	CT	CT	CT	CT	CT	CT	CC	TT	CT	CT	TT	CT	CT	TT	CT	CT	CT	CT	TT	CT	TT	CT	TT	TT	TT	TT	CC	CT	CT	TT	TT	TT	TT
SCM002812.1_300117642	G/C	1	300117642	+	Zunla	UMN	NA	NA	NMSU	NA	GG	GG	GG	GG	GG	GG	GG	GG	GG	GG	GG	GG	GG	GG	CC	GG	GG	GG	GG	GG	GG	GG	GG	GG	CG	GG	CG	GG	GG	GG	CG	GG	GG	GG	GG	GG	GG	GG	GG
SCM002812.1_300272955	G/A	1	300272955	+	Zunla	UMN	NA	NA	NMSU	NA	AA	AA	GG	GG	GG	GG	GG	GG	GG	GG	GG	AA	GG	GG	GG	GG	AA	AA	GG	GG	AA	GG	GG	GG	GG	GG	AG	GG	AA	AA	AG	GG	GG	AG	GG	AA	GG	AA	GG
SCM002812.1_300312920	C/T	1	300312920	+	Zunla	UMN	NA	NA	NMSU	NA	CC	CT	CC	CC	CC	CC	CT	CC	CC	CC	CC	CC	CC	CT	CC	CC	CC	CT	CC	CC	CC	CC	CT	CC	CT	CC	CT	CT	CC	CC	CT	CC	CC	CT	CC	CC	CC	CC	CT
SCM002812.1_300678301	A/T	1	300678301	+	Zunla	UMN	NA	NA	NMSU	NA	AA	AA	TT	AA	TT	AA	AA	AA	AA	TT	TT	AA	TT	TT	AA	TT	AA	AA	AA	TT	AA	TT	TT	AA	AA	TT	AA	AA	AA	AA	AA	AA	TT	TT	TT	AA	AA	AA	AA
SCM002812.1_300678345	G/C	1	300678345	+	Zunla	UMN	NA	NA	NMSU	NA	GG	GG	GG	GG	GG	GG	GG	GG	GG	GG	GG	GG	GG	GG	GG	GG	GG	GG	GG	GG	GG	GG	GG	GG	GG	GG	GG	GG	GG	GG	GG	GG	GG	GG	GG	GG	GG	GG	GG
SCM002812.1_300681463	T/C	1	300681463	+	Zunla	UMN	NA	NA	NMSU	NA	TT	TT	CC	TT	CC	TT	TT	TT	TT	CC	CC	TT	CC	CC	TT	CC	TT	TT	TT	CC	TT	CC	CC	TT	TT	CC	TT	TT	TT	TT	TT	TT	CC	CT	CC	TT	TT	TT	TT
SCM002812.1_300732094	A/G	1	300732094	+	Zunla	UMN	NA	NA	NMSU	NA	AA	AA	GG	AA	AA	AA	AA	AA	AA	AA	GG	AA	GG	GG	AA	AA	AA	AA	AA	GG	AA	AA	GG	AA	AA	AA	AA	AA	AA	AA	AA	AA	AG	AG	GG	AA	AA	AG	AA
SCM002812.1_300741979	G/C	1	300741979	+	Zunla	UMN	NA	NA	NMSU	NA	GG	GG	GG	GG	GG	GG	GG	GG	GG	GG	GG	GG	GG	GG	GG	GG	GG	GG	GG	GG	GG	GG	GG	GG	GG	GG	GG	GG	GG	GG	GG	GG	GG	GG	GG	GG	GG	GG	GG
SCM002812.1_300748313	T/G	1	300748313	+	Zunla	UMN	NA	NA	NMSU	NA	TT	TT	TT	TT	TT	TT	TT	TT	TT	TT	TT	TT	TT	TT	TT	TT	TT	TT	TT	TT	TT	TT	TT	TT	TT	TT	TT	TT	TT	TT	TT	TT	TT	TT	TT	TT	TT	TT	TT
SCM002812.1_300754925	G/T	1	300754925	+	Zunla	UMN	NA	NA	NMSU	NA	GG	GG	GG	GG	GG	GG	GG	GG	GG	GG	GG	GG	GG	GG	GG	GG	GG	GG	GG	GG	GG	GG	GG	GG	GG	GG	GG	GG	GG	GG	GG	GG	GG	GG	GG	GG	GG	GG	GG
SCM002812.1_300841593	A/C	1	300841593	+	Zunla	UMN	NA	NA	NMSU	NA	AA	AA	CC	AA	CC	AA	AA	AA	AA	CC	CC	AA	CC	CC	AA	CC	AA	AA	AC	CC	AA	CC	CC	AA	AA	CC	AA	AA	AA	AA	AA	AA	CC	AC	CC	AA	AA	AA	AA
SCM002813.1_445383	A/C	2	445383	+	Zunla	UMN	NA	NA	NMSU	NA	AA	AA	CC	AA	CC	AA	AA	AA	AA	CC	CC	AA	CC	CC	AA	CC	AA	AA	AA	CC	AA	CC	CC	AA	AA	CC	AC	AA	AA	AA	AA	AA	CC	CC	CC	AA	AA	AA	AA
SCM002813.1_964800	A/G	2	964800	+	Zunla	UMN	NA	NA	NMSU	NA	AA	AA	GG	AA	GG	AA	AA	AA	AA	GG	GG	AA	GG	GG	AA	GG	AA	AA	AA	GG	AA	GG	AG	AA	AA	GG	AA	AA	AA	AA	AA	AA	GG	AG	GG	AA	AA	AA	AA
SCM002813.1_1266852	A/G	2	1266852	+	Zunla	UMN	NA	NA	NMSU	NA	AA	AA	AA	AA	AA	AA	AA	AA	AA	AA	AA	AA	AA	AA	AA	AA	AA	GG	AA	AA	AA	AA	AA	AA	AA	AA	AG	AA	AA	AA	GG	GG	AA	AA	AA	AA	AA	AA	AA
SCM002813.1_2679708	A/C	2	2679708	+	Zunla	UMN	NA	NA	NMSU	NA	AA	AA	CC	AA	CC	AA	AA	AA	AA	CC	CC	AA	CC	CC	AA	CC	AA	AA	AA	CC	AA	CC	CC	AA	AA	CC	AA	AA	AA	AA	AA	AA	CC	AC	CC	AA	AA	AA	AA
SCM002813.1_3374701	T/A	2	3374701	+	Zunla	UMN	NA	NA	NMSU	NA	TT	TT	AA	TT	AA	TT	TT	TT	TT	AA	AA	TT	AA	AA	TT	AA	TT	AA	AA	AA	TT	AA	AA	TT	TT	AA	AA	TT	AA	TT	AA	AA	AA	AA	AA	TT	AA	TT	TT
SCM002813.1_3391001	T/A	2	3391001	+	Zunla	UMN	NA	NA	NMSU	NA	TT	TT	TT	TT	TT	TT	TT	TT	TT	TT	TT	TT	TT	TT	TT	TT	TT	AA	AT	TT	TT	TT	TT	TT	TT	TT	AT	TT	TT	TT	AA	AA	TT	TT	TT	TT	TT	TT	TT
SCM002813.1_3398591	G/A	2	3398591	+	Zunla	UMN	NA	NA	NMSU	NA	GG	GG	AA	GG	AA	GG	GG	GG	GG	AA	AA	GG	AA	AA	GG	AA	GG	AA	AA	AA	GG	AA	AA	GG	GG	AG	AA	GG	GG	GG	AA	AA	AA	AA	AA	GG	AA	GG	GG
SCM002813.1_4299828	A/C	2	4299828	+	Zunla	UMN	NA	NA	NMSU	NA	AA	AA	CC	AA	CC	AA	AA	AA	AA	CC	CC	AA	CC	CC	AA	CC	AA	AA	AA	CC	AA	CC	CC	AA	AA	CC	AA	AA	AA	AA	AA	AA	CC	CC	CC	AA	AA	AA	AA
SCM002813.1_4340380	T/G	2	4340380	+	Zunla	UMN	NA	NA	NMSU	NA	TT	TT	TT	TT	TT	TT	TT	TT	TT	TT	TT	TT	TT	TT	TT	TT	TT	TT	TT	TT	TT	TT	TT	TT	TT	TT	TT	TT	TT	TT	TT	TT	TT	TT	TT	TT	TT	TT	TT
SCM002813.1_4959899	T/A	2	4959899	+	Zunla	UMN	NA	NA	NMSU	NA	TT	TT	TT	TT	TT	TT	TT	TT	TT	TT	TT	TT	TT	TT	TT	TT	TT	AA	TT	TT	TT	TT	TT	TT	TT	TT	AT	TT	TT	TT	AT	AA	TT	TT	TT	TT	TT	TT	TT
SCM002813.1_4960209	C/A	2	4960209	+	Zunla	UMN	NA	NA	NMSU	NA	CC	CC	AA	CC	AA	CC	CC	CC	CC	AA	AA	CC	AA	AA	CC	AA	CC	AA	AA	AA	CC	AA	AA	CC	CC	AA	AA	CC	CC	CC	AA	AA	AA	AA	AA	CC	AC	CC	CC
SCM002813.1_5969481	A/G	2	5969481	+	Zunla	UMN	NA	NA	NMSU	NA	AA	AA	AA	AA	GG	AA	AA	AA	AA	GG	GG	AA	GG	GG	AA	GG	AA	AA	AA	GG	AA	GG	GG	AA	AA	GG	AA	AA	AA	AA	AA	AA	GG	AG	GG	AA	GG	AA	AA
SCM002813.1_6337316	A/C	2	6337316	+	Zunla	UMN	NA	NA	NMSU	NA	AA	AA	CC	AA	CC	AA	AA	AA	AA	AA	CC	AA	CC	CC	AA	CC	AA	AA	AA	CC	AA	AA	CC	AA	AA	CC	AA	AA	AA	AA	AA	AA	CC	AC	CC	AA	AA	AA	AA
SCM002813.1_6386110	C/G	2	6386110	+	Zunla	UMN	NA	NA	NMSU	NA	CC	CC	CC	CC	CC	CC	CC	CC	CC	CC	CC	CC	CC	CC	CC	CC	CC	CC	CC	CC	CC	CC	CC	CC	CC	CC	CC	CC	CC	CC	CC	CC	CC	CC	CC	CC	CC	CC	CC
SCM002813.1_6962636	A/G	2	6962636	+	Zunla	UMN	NA	NA	NMSU	NA	AA	AA	GG	AA	AA	AA	AA	AA	AA	AA	GG	AA	GG	AG	AA	AA	AA	AA	AA	GG	AA	GG	GG	AA	AA	AA	AA	AA	AA	AA	AA	AA	GG	GG	GG	AA	AA	AA	AA
SCM002813.1_6962776	T/C	2	6962776	+	Zunla	UMN	NA	NA	NMSU	NA	TT	TT	CC	TT	CC	TT	TT	TT	TT	CC	CC	TT	CC	CC	TT	CC	TT	TT	TT	CC	TT	CC	CC	TT	TT	CC	TT	TT	TT	TT	TT	TT	CT	CC	CC	TT	TT	TT	CT
SCM002813.1_9236393	A/G	2	9236393	+	Zunla	UMN	NA	NA	NMSU	NA	AG	GG	AA	GG	AA	AG	AA	AG	AG	AA	AA	AG	AA	AA	GG	AA	AA	AG	AA	AA	AA	AA	AA	AG	AA	AA	AA	AG	AG	AG	AG	AG	AA	AA	AA	GG	GG	AG	AG
SCM002813.1_10147508	A/G	2	10147508	+	Zunla	UMN	NA	NA	NMSU	NA	AA	AA	GG	AA	GG	AA	AA	AA	AA	GG	GG	AA	GG	AG	AA	GG	AA	AA	AA	GG	AA	GG	GG	AA	AA	GG	AA	AA	AA	AA	AA	AA	GG	AA	GG	AA	AA	AA	AA
SCM002813.1_11643716	C/A	2	11643716	+	Zunla	UMN	NA	NA	NMSU	NA	CC	CC	CC	AC	CC	CC	CC	CC	CC	CC	CC	CC	CC	CC	CC	CC	CC	AA	AC	CC	CC	CC	CC	CC	CC	CC	AA	CC	CC	CC	AA	AA	CC	CC	CC	CC	CC	CC	CC
SCM002813.1_12821133	T/C	2	12821133	+	Zunla	UMN	NA	NA	NMSU	NA	TT	TT	TT	TT	TT	TT	TT	TT	TT	TT	TT	TT	TT	CT	TT	TT	TT	TT	TT	TT	TT	TT	TT	CT	CT	TT	CC	TT	TT	TT	TT	TT	CT	TT	TT	TT	CT	TT	TT
SCM002813.1_12821160	C/T	2	12821160	+	Zunla	UMN	NA	NA	NMSU	NA	CC	CC	CC	CC	CC	CC	CC	CC	CC	CC	CC	CC	CC	CT	CC	CC	CC	CC	CC	CC	CC	N	CC	CT	CT	CC	TT	CC	CC	CC	CC	CC	CT	CC	CC	CC	CT	CC	CC
SCM002813.1_13655305	A/G	2	13655305	+	Zunla	UMN	NA	NA	NMSU	NA	AA	AA	AA	AA	AA	AA	AA	AA	AA	AA	AA	AA	AA	AA	AA	AA	AA	GG	AA	AA	AA	AA	AA	AA	AA	AA	AG	AA	AA	AA	GG	GG	AA	AA	AA	AA	AA	AA	AA
SCM002813.1_13659738	G/A	2	13659738	+	Zunla	UMN	NA	NA	NMSU	NA	GG	GG	GG	GG	AA	GG	GG	GG	GG	GG	GG	GG	GG	GG	GG	AG	AG	GG	GG	GG	AG	GG	GG	GG	AG	AG	GG	GG	GG	GG	AG	GG	GG	GG	GG	GG	GG	GG	GG
SCM002813.1_13906460	T/C	2	13906460	+	Zunla	UMN	NA	NA	NMSU	NA	TT	CT	CC	TT	TT	TT	TT	TT	TT	TT	CC	TT	CC	CC	TT	TT	TT	TT	TT	CC	TT	TT	CC	TT	TT	TT	TT	TT	TT	TT	TT	TT	CC	CT	CC	TT	TT	TT	TT
SCM002813.1_14874098	T/C	2	14874098	+	Zunla	UMN	NA	NA	NMSU	NA	TT	TT	CC	TT	TT	TT	TT	TT	TT	TT	CC	TT	CC	CC	TT	TT	TT	TT	TT	CC	TT	TT	CC	TT	TT	TT	TT	TT	TT	TT	TT	TT	CC	CC	CC	TT	TT	TT	TT
SCM002813.1_15407154	C/T	2	15407154	+	Zunla	UMN	NA	NA	NMSU	NA	CC	CC	CC	CC	CC	CC	CC	CC	CT	CC	CT	CC	CT	CC	CC	CC	CC	CT	CC	CC	CC	CC	CC	CT	CT	CT	CC	CC	CC	CT	CC	CT	CC	CC	CC	CC	CC	CC	CC
SCM002813.1_15407165	G/T	2	15407165	+	Zunla	UMN	NA	NA	NMSU	NA	GG	GG	GG	GG	GG	GG	GG	GG	GT	GG	GT	GG	GT	GG	GG	GG	GG	GT	GG	GG	GG	GG	GG	GT	GT	GT	GG	GG	GG	GT	GG	GT	GG	GG	GG	GG	GG	GG	GG
SCM002813.1_15407170	A/G	2	15407170	+	Zunla	UMN	NA	NA	NMSU	NA	AA	AA	AA	AA	AA	AA	AA	AA	AG	AA	AG	AA	AG	AA	AA	AA	AA	AG	AA	AA	AA	AA	AA	AG	AG	AG	AA	AA	AA	AG	AA	AG	AA	AA	AA	AA	AA	AA	AA
SCM002813.1_15407185	T/C	2	15407185	+	Zunla	UMN	NA	NA	NMSU	NA	TT	TT	TT	TT	TT	TT	TT	TT	CT	TT	CT	TT	CT	TT	TT	TT	TT	CT	TT	TT	TT	TT	TT	CT	CT	CT	TT	TT	TT	CT	TT	CT	TT	TT	TT	TT	TT	TT	TT
SCM002813.1_15414650	G/A	2	15414650	+	Zunla	UMN	NA	NA	NMSU	NA	AA	GG	GG	AA	GG	GG	GG	GG	GG	GG	GG	GG	GG	GG	AA	GG	GG	GG	GG	GG	GG	GG	GG	GG	AA	GG	AG	GG	GG	GG	GG	GG	GG	GG	GG	GG	AA	GG	GG
SCM002813.1_15414966	A/T	2	15414966	+	Zunla	UMN	NA	NA	NMSU	NA	TT	AA	AA	AA	AA	AA	AA	AA	AA	AA	AA	AT	AA	AA	AA	AA	AA	AA	AA	AA	AA	AA	AA	AA	AA	AA	AA	AA	AA	AA	AA	AA	AA	AA	AA	AA	TT	AA	AA
SCM002813.1_15677390	T/C	2	15677390	+	Zunla	UMN	NA	NA	NMSU	NA	TT	TT	TT	TT	TT	TT	TT	CT	TT	TT	TT	TT	TT	TT	TT	TT	TT	TT	TT	TT	TT	TT	TT	TT	TT	TT	CT	TT	TT	TT	TT	TT	TT	TT	TT	TT	CC	TT	TT
SCM002813.1_15687327	C/G	2	15687327	+	Zunla	UMN	NA	NA	NMSU	NA	CC	CC	CC	CC	CC	CC	CC	CC	CC	CC	CC	CC	CC	CC	CC	CC	CC	CC	CC	CC	CC	CC	CC	CC	CC	CC	CC	CC	CC	CC	CC	CC	CC	CC	CC	CC	CC	CC	CC
SCM002813.1_15687544	G/A	2	15687544	+	Zunla	UMN	NA	NA	NMSU	NA	GG	GG	GG	GG	GG	GG	GG	GG	GG	GG	GG	GG	GG	GG	GG	GG	GG	GG	GG	GG	GG	GG	GG	GG	GG	GG	GG	GG	GG	GG	GG	GG	GG	GG	GG	GG	GG	GG	GG
SCM002813.1_15687727	A/C	2	15687727	+	Zunla	UMN	NA	NA	NMSU	NA	CC	AA	CC	CC	CC	AA	AA	AA	AA	CC	CC	CC	CC	CC	CC	CC	AA	CC	CC	CC	AA	CC	AC	AA	CC	CC	CC	AA	AA	AA	CC	CC	CC	CC	CC	AA	CC	AA	AA
SCM002813.1_15697335	T/G	2	15697335	+	Zunla	UMN	NA	NA	NMSU	NA	TT	TT	TT	TT	TT	TT	TT	TT	TT	TT	TT	GG	TT	TT	TT	TT	TT	GG	GT	TT	TT	TT	TT	TT	TT	TT	GT	TT	TT	TT	GG	GG	GT	GT	TT	TT	TT	TT	TT
SCM002813.1_15806255	C/A	2	15806255	+	Zunla	UMN	NA	NA	NMSU	NA	CC	AA	CC	CC	CC	AC	AA	CC	CC	CC	CC	CC	CC	CC	AA	CC	CC	CC	CC	CC	AA	AA	CC	CC	AA	CC	AC	CC	CC	CC	CC	AC	AA	CC	CC	CC	AA	CC	CC
SCM002813.1_16029363	G/A	2	16029363	+	Zunla	UMN	NA	NA	NMSU	NA	AA	GG	GG	AA	GG	AA	GG	AA	AA	GG	GG	GG	GG	AG	GG	GG	AA	GG	GG	GG	GG	GG	GG	AA	GG	GG	AG	AA	AA	AA	AA	AA	GG	GG	GG	AA	GG	AA	AA
SCM002813.1_16132547	A/G	2	16132547	+	Zunla	UMN	NA	NA	NMSU	NA	AA	AA	GG	AA	AA	AA	AA	AA	AA	AA	GG	AA	GG	GG	AA	AA	AA	AA	AA	GG	AA	GG	GG	AA	AA	AA	AA	AA	AA	AA	AA	AA	GG	GG	GG	AA	AA	AA	AA
SCM002813.1_16136019	A/T	2	16136019	+	Zunla	UMN	NA	NA	NMSU	NA	AA	AA	AA	AA	AA	AA	AA	AA	AA	AA	AA	AA	AA	AA	AA	AA	AA	AA	AA	AA	AA	AA	AA	AA	AA	AA	AA	AA	AA	AA	AA	AA	AA	AA	AA	AA	AA	AA	AA
SCM002813.1_16276072	T/C	2	16276072	+	Zunla	UMN	NA	NA	NMSU	NA	TT	TT	CC	TT	TT	TT	TT	TT	TT	TT	TT	TT	TT	TT	TT	TT	TT	TT	TT	TT	TT	TT	TT	TT	TT	TT	TT	TT	TT	TT	TT	TT	TT	TT	CC	TT	TT	TT	TT
SCM002813.1_16276424	T/C	2	16276424	+	Zunla	UMN	NA	NA	NMSU	NA	TT	TT	TT	TT	TT	TT	TT	TT	TT	TT	CC	TT	CC	CC	TT	TT	TT	TT	TT	CC	TT	TT	CC	TT	TT	TT	CT	TT	TT	TT	TT	TT	CC	CT	TT	TT	TT	TT	TT
SCM002813.1_16400416	C/T	2	16400416	+	Zunla	UMN	NA	NA	NMSU	NA	CC	CC	TT	CC	CC	CC	CC	CC	CC	CC	TT	CC	TT	TT	CC	CC	CC	CC	CC	TT	CC	TT	TT	CC	CC	TT	CC	CC	CC	CC	CC	CC	TT	TT	TT	CC	CC	CC	CC
SCM002813.1_16400576	A/G	2	16400576	+	Zunla	UMN	NA	NA	NMSU	NA	AA	AA	AA	AA	AA	AA	AA	AA	AA	AA	AA	AA	AA	AA	AA	AA	AA	AA	AA	AA	AA	AA	AA	AA	AA	AA	AA	AA	AA	AA	AA	AA	AA	AA	AA	AA	AA	AA	AA
SCM002813.1_16401523	G/A	2	16401523	+	Zunla	UMN	NA	NA	NMSU	NA	GG	GG	GG	GG	GG	GG	GG	GG	GG	GG	GG	GG	GG	GG	GG	GG	GG	GG	GG	GG	GG	GG	GG	GG	GG	GG	GG	GG	GG	GG	GG	GG	GG	GG	GG	GG	GG	GG	GG
SCM002813.1_16401700	T/C	2	16401700	+	Zunla	UMN	NA	NA	NMSU	NA	TT	CC	TT	TT	TT	TT	CC	TT	TT	TT	TT	TT	TT	TT	CC	TT	TT	TT	TT	TT	CC	CC	TT	TT	CC	TT	TT	TT	TT	TT	TT	TT	TT	TT	TT	TT	TT	TT	TT
SCM002813.1_16814395	G/A	2	16814395	+	Zunla	UMN	NA	NA	NMSU	NA	AG	GG	AG	AG	AG	GG	GG	GG	GG	AG	AG	GG	AG	AG	GG	AG	GG	GG	GG	AA	GG	GG	AG	GG	GG	AG	GG	GG	GG	GG	GG	GG	AG	AG	AG	GG	AG	GG	GG
SCM002813.1_17440828	T/G	2	17440828	+	Zunla	UMN	NA	NA	NMSU	NA	TT	TT	GG	TT	GG	TT	TT	TT	TT	GG	GG	TT	GG	GG	TT	GG	TT	TT	TT	GG	TT	GG	GG	TT	TT	GG	TT	TT	TT	TT	TT	TT	GG	GT	GG	TT	TT	TT	TT
SCM002813.1_17440854	T/C	2	17440854	+	Zunla	UMN	NA	NA	NMSU	NA	TT	TT	CC	TT	CC	TT	TT	TT	TT	CC	CT	CC	CC	CC	TT	CC	TT	CC	CC	CC	TT	CC	CC	TT	TT	CC	CC	TT	CC	TT	CC	CC	CC	CT	CC	TT	CC	CC	TT
SCM002813.1_17455873	T/C	2	17455873	+	Zunla	UMN	NA	NA	NMSU	NA	TT	TT	CC	TT	CC	TT	TT	TT	TT	CC	CC	CC	CC	CC	TT	CC	TT	CC	CC	CC	CT	CC	CC	TT	TT	CC	CC	TT	CC	TT	CC	CC	CC	CT	CC	TT	CC	CC	TT
SCM002813.1_17576477	T/G	2	17576477	+	Zunla	UMN	NA	NA	NMSU	NA	TT	TT	GG	TT	GG	TT	TT	TT	TT	GG	GG	TT	GG	GG	TT	GG	TT	TT	TT	GG	TT	GG	GG	TT	TT	GG	GT	TT	GG	TT	TT	TT	TT	GT	GG	TT	GG	GG	TT
SCM002813.1_17671120	T/G	2	17671120	+	Zunla	UMN	NA	NA	NMSU	NA	TT	TT	TT	TT	TT	TT	TT	TT	TT	TT	TT	TT	TT	TT	TT	TT	TT	TT	TT	TT	TT	TT	TT	TT	TT	TT	TT	TT	GG	TT	TT	TT	TT	TT	TT	TT	GG	GG	TT
SCM002813.1_17719915	C/A	2	17719915	+	Zunla	UMN	NA	NA	NMSU	NA	CC	CC	CC	CC	CC	CC	CC	CC	CC	CC	CC	CC	CC	CC	CC	CC	CC	CC	CC	CC	CC	CC	CC	CC	CC	CC	CC	CC	CC	CC	CC	CC	CC	CC	CC	CC	CC	CC	CC
SCM002813.1_17726108	C/A	2	17726108	+	Zunla	UMN	NA	NA	NMSU	NA	AA	CC	CC	AA	CC	CC	CC	CC	CC	CC	CC	CC	CC	CC	AA	CC	CC	CC	CC	CC	CC	CC	CC	CC	AA	CC	AC	CC	CC	CC	AA	AA	CC	CC	CC	CC	CC	CC	CC
SCM002813.1_17729116	C/T	2	17729116	+	Zunla	UMN	NA	NA	NMSU	NA	CC	CC	CC	CC	CC	CC	CC	CC	CC	CC	CC	CC	CC	CC	CC	CC	CC	CC	CC	CC	CC	TT	N	CC	CC	CC	CC	CC	CC	CC	CC	CC	CC	CC	CC	CC	CC	CC	CC
SCM002813.1_17739303	C/T	2	17739303	+	Zunla	UMN	NA	NA	NMSU	NA	CC	CC	TT	CC	TT	CC	CC	CC	CC	TT	TT	CC	TT	TT	CC	TT	CC	CC	CC	TT	CC	TT	TT	CC	CC	TT	CC	CT	CC	CC	CC	CC	TT	CT	TT	CC	CC	CC	CC
SCM002813.1_17739529	A/G	2	17739529	+	Zunla	UMN	NA	NA	NMSU	NA	AA	AA	AA	AA	AA	AA	AA	AA	AA	AA	GG	AA	GG	GG	AA	AA	AA	AA	AA	GG	AA	AA	GG	AA	AA	AA	AA	AA	AA	AG	AA	AA	GG	GG	AG	AA	AA	AA	AA
SCM002813.1_17739590	T/C	2	17739590	+	Zunla	UMN	NA	NA	NMSU	NA	TT	TT	TT	TT	TT	TT	TT	TT	TT	TT	TT	TT	TT	TT	TT	TT	TT	TT	TT	TT	TT	TT	TT	TT	TT	TT	TT	TT	TT	TT	TT	TT	TT	TT	TT	TT	TT	TT	TT
SCM002813.1_17739604	T/C	2	17739604	+	Zunla	UMN	NA	NA	NMSU	NA	TT	TT	TT	TT	TT	TT	TT	TT	TT	TT	CC	TT	CC	CC	TT	TT	TT	TT	TT	CC	TT	TT	CC	TT	TT	TT	TT	TT	TT	CT	TT	TT	CC	CC	CT	TT	TT	TT	TT
SCM002813.1_18196650	A/G	2	18196650	+	Zunla	UMN	NA	NA	NMSU	NA	AA	AG	GG	AA	GG	AA	AA	AA	AA	AA	GG	AA	GG	GG	AG	GG	AA	AA	AA	GG	AA	GG	GG	AA	AA	AA	AA	AA	AA	AA	AA	AA	GG	AG	GG	AA	AA	AA	AA
SCM002813.1_18196906	A/G	2	18196906	+	Zunla	UMN	NA	NA	NMSU	NA	AA	AA	AA	AA	AA	AA	AA	AA	AA	AA	AA	AA	AA	AA	AA	AA	AA	AA	AA	AA	AA	AA	AA	AA	AA	AA	AG	AA	AA	AA	GG	GG	AA	AA	AA	AA	AA	AA	AA
SCM002813.1_18196982	G/A	2	18196982	+	Zunla	UMN	NA	NA	NMSU	NA	GG	GG	GG	GG	GG	GG	GG	GG	GG	GG	GG	GG	GG	GG	GG	GG	GG	GG	GG	GG	GG	GG	GG	GG	GG	GG	AG	GG	GG	GG	AA	AA	GG	GG	GG	GG	GG	GG	GG
SCM002813.1_18269745	C/A	2	18269745	+	Zunla	UMN	NA	NA	NMSU	NA	CC	CC	CC	CC	CC	CC	CC	CC	CC	CC	CC	CC	CC	CC	CC	CC	CC	CC	CC	CC	CC	CC	CC	CC	CC	CC	CC	CC	CC	CC	CC	CC	CC	CC	CC	CC	CC	CC	CC
SCM002813.1_18283698	T/C	2	18283698	+	Zunla	UMN	NA	NA	NMSU	NA	TT	CC	TT	TT	TT	CC	CC	CC	CC	TT	TT	TT	TT	TT	TT	TT	CC	TT	TT	TT	CC	TT	TT	CC	TT	TT	TT	CC	CC	CC	TT	TT	TT	TT	TT	CC	TT	CC	CC
SCM002813.1_18283754	G/A	2	18283754	+	Zunla	UMN	NA	NA	NMSU	NA	GG	AA	GG	GG	GG	AA	AA	AA	AA	GG	GG	GG	GG	GG	GG	GG	AA	GG	GG	GG	AA	GG	GG	AA	GG	GG	GG	AA	AA	AA	GG	GG	GG	GG	GG	AA	GG	AA	AA
SCM002813.1_18322333	T/G	2	18322333	+	Zunla	UMN	NA	NA	NMSU	NA	TT	TT	GG	TT	GG	TT	TT	TT	TT	GG	GG	TT	GG	GG	TT	GG	TT	TT	TT	GG	TT	GG	GG	TT	TT	GG	TT	TT	TT	TT	TT	TT	GG	GG	GG	TT	TT	TT	TT
SCM002813.1_18323128	A/G	2	18323128	+	Zunla	UMN	NA	NA	NMSU	NA	AA	AA	AA	AA	AA	AA	AA	AA	AA	AA	AA	AA	AA	AA	AA	AA	AA	AA	AA	AA	AA	AA	AA	AA	AA	AA	AA	AA	AA	AA	AA	AA	AA	AA	AA	AA	AA	AA	AA
SCM002813.1_18332801	A/G	2	18332801	+	Zunla	UMN	NA	NA	NMSU	NA	AA	GG	AA	AA	AA	GG	GG	GG	GG	AA	AA	AG	AA	AA	AA	AA	GG	AA	AA	AA	AG	AA	AA	GG	AA	AA	AA	GG	GG	GG	AA	AA	AA	AA	AA	GG	AA	GG	GG
SCM002813.1_18335225	A/T	2	18335225	+	Zunla	UMN	NA	NA	NMSU	NA	TT	AA	AA	TT	AA	AA	AA	AA	AA	AA	AA	AA	AA	AA	TT	AA	AA	AA	AA	AA	AA	AA	AA	AA	TT	AA	AT	AA	AA	AA	AA	AA	AA	AA	AA	AA	TT	AA	AA
SCM002813.1_19108787	T/C	2	19108787	+	Zunla	UMN	NA	NA	NMSU	NA	TT	TT	CC	TT	CC	TT	TT	TT	TT	CC	CC	TT	CC	CT	TT	CC	TT	TT	TT	CC	TT	TT	CC	TT	TT	CC	TT	TT	TT	TT	TT	TT	CC	CT	CC	TT	TT	TT	TT
SCM002813.1_19260401	C/A	2	19260401	+	Zunla	UMN	NA	NA	NMSU	NA	CC	CC	AA	CC	AA	CC	CC	CC	CC	AA	AA	AC	AA	AA	CC	AA	CC	CC	AA	AA	CC	AA	AC	CC	CC	AA	CC	CC	CC	CC	CC	CC	AA	AA	AA	CC	AC	CC	CC
SCM002813.1_19262713	A/T	2	19262713	+	Zunla	UMN	NA	NA	NMSU	NA	AA	AA	AA	AA	AA	AA	AA	AA	AA	AA	AA	AA	AA	AA	AA	AA	AA	AA	AA	AA	AA	AA	AA	AA	AA	AA	AA	AA	AA	AA	AA	AA	AA	AA	AA	AA	AA	AA	AA
SCM002813.1_19400316	A/G	2	19400316	+	Zunla	UMN	NA	NA	NMSU	NA	AA	AA	AA	AA	AA	AA	AA	AA	AA	AA	GG	AA	AG	GG	AA	AA	AA	AA	AA	GG	AA	AA	AA	AA	AA	AA	AA	AA	AA	AA	AA	AA	GG	AA	AA	AA	AA	AA	AA
SCM002813.1_19940202	G/A	2	19940202	+	Zunla	UMN	NA	NA	NMSU	NA	GG	GG	GG	GG	GG	GG	GG	GG	GG	GG	GG	GG	GG	GG	GG	GG	GG	GG	GG	GG	AA	GG	GG	GG	GG	GG	GG	GG	GG	GG	GG	GG	GG	GG	GG	GG	GG	GG	GG
SCM002813.1_19941487	A/C	2	19941487	+	Zunla	UMN	NA	NA	NMSU	NA	AA	AA	AA	AA	AA	AA	AA	AA	AA	AA	AA	AA	AC	AA	AA	AA	AA	AA	CC	AA	AA	AA	AA	AA	AA	AA	AA	AA	AA	AA	AA	AA	AA	AC	AA	AA	AA	AA	AA
SCM002813.1_19943286	G/A	2	19943286	+	Zunla	UMN	NA	NA	NMSU	NA	GG	GG	GG	GG	GG	GG	GG	GG	GG	GG	GG	GG	GG	GG	GG	GG	GG	GG	GG	GG	GG	GG	GG	GG	GG	GG	GG	GG	GG	GG	GG	GG	GG	GG	GG	GG	GG	GG	GG
SCM002813.1_20811680	T/C	2	20811680	+	Zunla	UMN	NA	NA	NMSU	NA	TT	TT	TT	TT	TT	TT	TT	TT	TT	TT	TT	TT	TT	TT	TT	TT	TT	TT	TT	TT	TT	TT	TT	TT	TT	TT	TT	TT	TT	TT	TT	TT	TT	TT	TT	TT	TT	TT	TT
SCM002813.1_20903113	T/A	2	20903113	+	Zunla	UMN	NA	NA	NMSU	NA	TT	TT	TT	TT	TT	TT	TT	TT	TT	TT	TT	TT	TT	TT	TT	TT	TT	TT	TT	TT	TT	TT	TT	TT	TT	TT	TT	TT	TT	TT	TT	TT	TT	TT	TT	TT	TT	TT	TT
SCM002813.1_21458463	T/C	2	21458463	+	Zunla	UMN	NA	NA	NMSU	NA	TT	TT	CC	TT	CC	TT	TT	TT	TT	TT	CC	TT	CC	CC	TT	CC	TT	TT	TT	CC	TT	CC	CC	TT	TT	CC	TT	TT	TT	TT	TT	TT	CC	TT	CC	TT	TT	TT	TT
SCM002813.1_21458698	A/T	2	21458698	+	Zunla	UMN	NA	NA	NMSU	NA	AA	AA	TT	AA	TT	AA	AA	AA	AA	TT	TT	AA	TT	TT	AA	TT	AA	AA	AA	TT	AA	TT	TT	AA	AA	TT	AA	AA	AA	AA	AA	AA	TT	AT	TT	AA	AA	AA	AA
SCM002813.1_21920350	C/T	2	21920350	+	Zunla	UMN	NA	NA	NMSU	NA	CC	CC	TT	CT	TT	CC	CC	CC	CC	TT	TT	CC	TT	TT	CC	TT	CC	CC	TT	TT	CC	TT	TT	CC	CC	TT	CT	CC	CC	CC	CC	CC	TT	TT	TT	CC	TT	CC	CC
SCM002813.1_21941053	C/T	2	21941053	+	Zunla	UMN	NA	NA	NMSU	NA	CC	CC	TT	CC	TT	CC	CC	CC	CC	TT	TT	CC	TT	TT	CC	TT	CC	CC	TT	TT	CC	TT	TT	CC	CC	TT	TT	CC	CC	CC	TT	CC	TT	TT	TT	CC	TT	CC	CC
SCM002813.1_22362337	G/A	2	22362337	+	Zunla	UMN	NA	NA	NMSU	NA	GG	GG	GG	GG	GG	GG	GG	GG	GG	GG	GG	GG	GG	GG	GG	GG	GG	GG	GG	GG	AA	GG	GG	GG	GG	GG	GG	GG	GG	GG	GG	GG	GG	GG	GG	GG	GG	GG	GG
SCM002813.1_22563969	C/A	2	22563969	+	Zunla	UMN	NA	NA	NMSU	NA	CC	CC	CC	CC	CC	CC	CC	CC	CC	CC	CC	CC	CC	CC	CC	CC	CC	CC	CC	CC	CC	CC	CC	CC	CC	CC	CC	CC	CC	CC	CC	CC	CC	CC	CC	CC	CC	CC	CC
SCM002813.1_22568488	G/T	2	22568488	+	Zunla	UMN	NA	NA	NMSU	NA	GG	GG	GG	GG	GG	GG	GG	GG	GG	GG	GG	GG	GG	GG	GG	GG	GG	GG	GG	GG	TT	GG	GG	GG	GG	GG	GG	GG	GG	GG	GG	GG	GG	GG	GG	GG	GG	GG	GG
SCM002813.1_22568523	C/G	2	22568523	+	Zunla	UMN	NA	NA	NMSU	NA	CC	CC	CC	CC	CC	CC	CC	CC	CC	CC	CC	CC	CC	CC	CC	CC	CC	CC	CC	CC	CC	CC	CC	CC	CC	CC	CC	CC	CC	CC	CC	CC	CC	CC	CC	CC	CC	CC	CC
SCM002813.1_22648944	G/A	2	22648944	+	Zunla	UMN	NA	NA	NMSU	NA	GG	GG	AA	GG	AA	GG	GG	GG	GG	AA	AA	GG	AA	AA	GG	AA	GG	GG	GG	AA	GG	AA	AA	GG	GG	AA	GG	GG	GG	GG	GG	GG	AA	AG	AA	GG	GG	GG	AG
SCM002813.1_22650493	A/G	2	22650493	+	Zunla	UMN	NA	NA	NMSU	NA	AA	AA	AA	AA	AA	AA	AA	AA	AA	AA	AA	AA	AA	AA	AA	AA	AA	AA	AA	AA	GG	AA	AA	AA	AA	AA	AA	AA	AA	AA	AA	AA	AA	AA	AA	AA	AA	AA	AA
SCM002813.1_22756471	T/G	2	22756471	+	Zunla	UMN	NA	NA	NMSU	NA	TT	TT	TT	TT	TT	TT	TT	TT	TT	TT	TT	TT	TT	TT	TT	TT	TT	TT	TT	TT	TT	TT	TT	TT	TT	TT	TT	TT	TT	TT	TT	TT	TT	TT	TT	TT	TT	TT	TT
SCM002813.1_22790390	T/C	2	22790390	+	Zunla	UMN	NA	NA	NMSU	NA	TT	TT	CC	TT	TT	TT	TT	TT	TT	TT	CC	TT	CC	CC	TT	TT	TT	TT	TT	CC	TT	TT	CC	TT	TT	TT	TT	TT	TT	TT	TT	TT	CC	CT	CC	TT	TT	TT	TT
SCM002813.1_22963297	C/T	2	22963297	+	Zunla	UMN	NA	NA	NMSU	NA	CC	CC	TT	CC	TT	CC	CC	CC	CC	TT	TT	CC	TT	TT	CC	TT	CC	CC	CC	TT	CC	TT	TT	CC	CC	TT	CC	CC	CC	CC	CC	CC	TT	CT	CT	CC	CC	CC	CC
SCM002813.1_22967535	T/A	2	22967535	+	Zunla	UMN	NA	NA	NMSU	NA	TT	TT	TT	TT	TT	TT	TT	TT	TT	TT	TT	TT	TT	TT	TT	TT	TT	TT	TT	TT	TT	TT	TT	TT	TT	TT	TT	TT	TT	TT	TT	TT	TT	TT	TT	TT	TT	TT	TT
SCM002813.1_23645581	A/T	2	23645581	+	Zunla	UMN	NA	NA	NMSU	NA	AA	AA	TT	AA	TT	AA	AA	AA	AA	TT	TT	AA	TT	TT	AA	TT	AA	AA	AT	TT	AA	TT	TT	AA	AA	TT	AA	AA	AA	AA	AA	AA	TT	TT	TT	AA	AA	AA	AA
SCM002813.1_24862731	G/T	2	24862731	+	Zunla	UMN	NA	NA	NMSU	NA	GG	GG	GG	GG	GG	GG	GG	GG	GG	GG	GG	GG	GG	GG	GG	GG	GG	GG	GG	GG	GG	GG	GG	GG	GG	GG	GG	GG	GG	GG	GG	GG	GG	GG	GG	GG	GG	GG	GG
SCM002813.1_25105739	C/G	2	25105739	+	Zunla	UMN	NA	NA	NMSU	NA	CC	CC	GG	CC	GG	CC	CC	CC	CC	GG	GG	CC	GG	GG	CC	GG	CC	CC	CC	GG	CC	GG	GG	CC	CC	GG	CC	CC	CC	CC	CC	CC	GG	CG	GG	CC	CC	CC	CC
SCM002813.1_25468495	A/G	2	25468495	+	Zunla	UMN	NA	NA	NMSU	NA	AA	AA	AA	AA	GG	AA	AA	AA	AA	AA	GG	AA	GG	GG	AA	AA	AA	AA	AA	GG	AA	AA	AA	AA	AA	GG	AA	AA	AA	AA	AA	AA	GG	GG	AA	AA	AA	AA	AA
SCM002813.1_25486530	A/C	2	25486530	+	Zunla	UMN	NA	NA	NMSU	NA	AA	AA	AA	AA	AA	AA	AA	AA	AA	AA	AA	AA	AA	AA	AA	AA	AA	AA	AA	AA	AA	AA	AA	AA	AA	AA	AA	AA	AA	AA	AA	AA	AA	AA	AA	AA	AA	AA	AA
SCM002813.1_25490257	A/G	2	25490257	+	Zunla	UMN	NA	NA	NMSU	NA	AA	AA	GG	AA	GG	AA	AA	AA	AA	GG	GG	AA	GG	GG	AA	GG	AA	AA	GG	GG	AA	GG	GG	AA	AA	GG	AG	AA	AA	AA	AA	AA	GG	AG	GG	AA	GG	AA	AA
SCM002813.1_25958593	A/G	2	25958593	+	Zunla	UMN	NA	NA	NMSU	NA	AA	AA	GG	AA	GG	AA	AA	AA	AA	GG	GG	AA	GG	GG	AA	GG	AA	AA	GG	GG	AA	GG	GG	AA	AA	GG	AG	AA	AA	AA	AG	AA	GG	AG	GG	AA	GG	AA	AA
SCM002813.1_27158463	T/C	2	27158463	+	Zunla	UMN	NA	NA	NMSU	NA	TT	TT	TT	TT	TT	TT	TT	TT	TT	TT	TT	TT	TT	TT	TT	TT	TT	TT	TT	TT	TT	TT	TT	TT	TT	TT	TT	TT	TT	TT	TT	TT	TT	TT	TT	TT	TT	TT	TT
SCM002813.1_27510189	T/C	2	27510189	+	Zunla	UMN	NA	NA	NMSU	NA	TT	TT	CC	TT	CC	TT	TT	TT	TT	CC	CC	TT	CC	CC	TT	CC	TT	TT	TT	CC	TT	TT	CC	TT	TT	CC	TT	TT	TT	TT	TT	CT	CC	CT	CC	TT	TT	TT	TT
SCM002813.1_27511383	G/A	2	27511383	+	Zunla	UMN	NA	NA	NMSU	NA	GG	GG	AA	GG	GG	GG	GG	GG	GG	GG	AA	GG	AA	AA	GG	GG	GG	GG	GG	AA	GG	GG	AA	GG	GG	GG	GG	GG	GG	GG	GG	GG	AA	AG	AA	GG	GG	GG	GG
SCM002813.1_27699506	G/A	2	27699506	+	Zunla	UMN	NA	NA	NMSU	NA	GG	GG	AA	GG	AA	GG	GG	GG	GG	AA	AA	GG	AA	AA	GG	AA	GG	GG	GG	AA	GG	AA	AA	GG	GG	AA	GG	GG	GG	GG	GG	GG	AA	AA	AA	GG	GG	GG	GG
SCM002813.1_30068439	C/T	2	30068439	+	Zunla	UMN	NA	NA	NMSU	NA	CT	CC	CC	CC	CT	CT	CT	CT	CC	CC	CC	TT	CC	CC	CC	CT	CC	CC	CC	CC	CC	CC	CC	CC	CC	CC	CC	CC	CT	CT	CC	CC	CC	CC	CC	CC	CC	CC	CC
SCM002813.1_30564576	T/C	2	30564576	+	Zunla	UMN	NA	NA	NMSU	NA	TT	TT	CC	TT	TT	TT	TT	TT	TT	TT	CC	TT	CC	CC	TT	TT	TT	TT	TT	CC	TT	CT	CC	TT	TT	TT	TT	TT	TT	TT	TT	TT	CC	CT	CC	TT	TT	TT	TT
SCM002813.1_30799685	T/A	2	30799685	+	Zunla	UMN	NA	NA	NMSU	NA	TT	TT	AA	TT	AA	AT	TT	TT	TT	AA	AA	TT	AA	AA	TT	AA	TT	TT	AA	AA	TT	AA	AA	TT	TT	AA	AT	TT	TT	TT	TT	TT	AA	AT	AA	TT	AA	TT	TT
SCM002813.1_31334246	A/T	2	31334246	+	Zunla	UMN	NA	NA	NMSU	NA	AA	AA	AA	AA	AA	AA	AA	AA	AA	AA	AA	AA	AA	AA	AA	AA	AA	AA	AA	AA	AA	AA	AA	AA	AA	AA	AA	AA	AA	AA	AA	AA	AA	AA	AA	AA	AA	AA	AA
SCM002813.1_32078840	G/A	2	32078840	+	Zunla	UMN	NA	NA	NMSU	NA	GG	GG	AA	GG	GG	GG	GG	GG	GG	GG	AA	GG	AA	AA	GG	GG	GG	GG	GG	AA	GG	AG	AA	GG	GG	GG	GG	GG	GG	GG	GG	GG	AA	AG	AA	GG	GG	GG	GG
SCM002813.1_32079119	G/C	2	32079119	+	Zunla	UMN	NA	NA	NMSU	NA	GG	GG	CC	GG	GG	GG	GG	GG	GG	GG	CC	GG	CC	CC	GG	GG	GG	GG	GG	CC	GG	CC	CC	GG	GG	GG	GG	GG	GG	GG	GG	GG	CC	CG	CC	GG	GG	GG	GG
SCM002813.1_32485097	A/T	2	32485097	+	Zunla	UMN	NA	NA	NMSU	NA	AA	AA	AA	AA	AA	AA	AA	AA	AA	AA	AA	AA	AA	AA	AA	AA	AA	AA	AA	AA	AA	AA	AA	AA	AA	AA	AA	AA	AA	AA	AA	AA	AA	AA	AA	AA	AA	AA	AA
SCM002813.1_32686478	A/C	2	32686478	+	Zunla	UMN	NA	NA	NMSU	NA	AA	AA	AA	AA	AA	AA	AA	AA	AA	AA	AA	AA	AA	AA	AA	AA	AA	AA	AA	AA	AA	AA	AA	AA	AA	AA	AA	AA	AA	AA	AA	AA	AA	AA	AA	AA	AA	AA	AA
SCM002813.1_33225641	T/C	2	33225641	+	Zunla	UMN	NA	NA	NMSU	NA	TT	TT	CC	TT	CC	TT	TT	TT	TT	CC	CC	TT	CC	CT	TT	CC	TT	TT	TT	CC	TT	CC	CC	TT	TT	CC	TT	TT	TT	TT	TT	TT	CC	CT	CC	TT	CT	TT	TT
SCM002813.1_33436116	A/T	2	33436116	+	Zunla	UMN	NA	NA	NMSU	NA	AA	AA	TT	AA	TT	AA	AA	AA	AA	TT	AT	AA	TT	TT	AA	TT	AA	AA	AA	TT	AA	TT	TT	AA	AA	TT	AA	AA	AA	AA	AA	AA	TT	AT	TT	AA	AA	AA	AA
SCM002813.1_33460069	G/T	2	33460069	+	Zunla	UMN	NA	NA	NMSU	NA	GG	GG	GG	GG	GG	GG	GG	GG	GG	GG	GG	GG	GG	GG	GG	GG	GG	GG	GG	GG	GG	GG	GG	GG	GG	GG	GG	GG	GG	GG	GG	GG	GG	GG	GG	GG	GG	GG	GG
SCM002813.1_34332295	C/T	2	34332295	+	Zunla	UMN	NA	NA	NMSU	NA	CC	CC	TT	CC	TT	CC	CC	CC	CC	TT	TT	CC	TT	TT	CC	TT	CC	CC	TT	TT	CC	TT	TT	CC	CC	TT	CT	CC	CC	CC	CC	CC	TT	CT	TT	CC	TT	CC	CC
SCM002813.1_34368307	T/C	2	34368307	+	Zunla	UMN	NA	NA	NMSU	NA	TT	TT	CC	TT	CC	TT	TT	TT	TT	CC	CC	TT	CC	CC	TT	CT	TT	TT	CC	CC	TT	CC	CC	TT	TT	CC	CT	TT	TT	TT	TT	TT	CC	CC	CC	TT	CC	TT	TT
SCM002813.1_36756036	A/G	2	36756036	+	Zunla	UMN	NA	NA	NMSU	NA	AA	AA	AG	AA	AG	AG	AA	AA	AA	AG	AA	AA	AA	AA	GG	AG	AA	AA	AA	GG	AA	GG	AA	AG	AA	AA	AA	AG	AG	AA	AA	AG	AG	AA	AA	AG	AA	AA	AG
SCM002813.1_36756189	A/T	2	36756189	+	Zunla	UMN	NA	NA	NMSU	NA	AA	AA	AA	AA	AA	AA	AA	AA	AA	AA	AA	AA	AA	AA	AA	AA	AA	AA	AA	AA	AA	AA	AA	AA	AA	AA	AA	AA	AA	AA	AA	AA	AA	AA	AA	AA	AA	AA	AA
SCM002813.1_37396444	C/T	2	37396444	+	Zunla	UMN	NA	NA	NMSU	NA	CC	CC	CC	CC	TT	CC	CC	CC	CC	TT	CC	CC	CC	CC	CC	TT	CC	CC	CC	CC	CC	TT	CC	CC	CC	CC	CC	CC	CC	CC	CC	CC	CC	CC	CC	CC	CC	CC	CC
SCM002813.1_37505302	A/G	2	37505302	+	Zunla	UMN	NA	NA	NMSU	NA	AA	AA	AA	AA	AA	AA	AA	AA	AA	AA	AA	AA	AA	AA	AA	AA	AA	AA	AA	AA	AA	AA	AA	AA	AA	AA	AA	AA	AA	AA	AA	AA	AA	AA	AA	AA	GG	AA	AA
SCM002813.1_37874561	A/G	2	37874561	+	Zunla	UMN	NA	NA	NMSU	NA	AA	AA	AA	AA	AA	AA	AA	AA	AA	AA	AA	AA	AA	AA	AA	AA	AA	AA	AA	AA	AA	GG	AA	AA	AA	AA	AA	AA	AA	AA	AA	AA	AA	AA	AA	AA	AA	AA	AA
SCM002813.1_37889163	T/G	2	37889163	+	Zunla	UMN	NA	NA	NMSU	NA	TT	TT	TT	TT	GG	TT	TT	TT	TT	GG	TT	TT	TT	TT	TT	GG	TT	TT	TT	TT	TT	GT	TT	TT	TT	TT	TT	TT	TT	TT	TT	TT	TT	TT	TT	TT	TT	TT	TT
SCM002813.1_38618155	A/G	2	38618155	+	Zunla	UMN	NA	NA	NMSU	NA	AA	AA	GG	AA	AA	AA	AA	AA	AA	AA	GG	AA	GG	GG	AA	AA	AA	AA	AA	GG	AA	AA	GG	AA	AA	GG	AA	AA	AA	AA	AA	AA	GG	AG	GG	AA	AA	AA	AA
SCM002813.1_39289492	G/A	2	39289492	+	Zunla	UMN	NA	NA	NMSU	NA	GG	GG	AA	GG	AA	GG	GG	GG	GG	AA	AA	GG	AA	AA	GG	AA	GG	GG	GG	AG	GG	AA	AA	GG	GG	AA	GG	GG	GG	GG	GG	GG	AA	AG	AG	GG	GG	GG	GG
SCM002813.1_39664617	C/A	2	39664617	+	Zunla	UMN	NA	NA	NMSU	NA	CC	CC	CC	CC	CC	CC	CC	CC	CC	CC	CC	CC	CC	CC	CC	CC	CC	CC	CC	CC	CC	CC	CC	CC	CC	CC	CC	CC	CC	CC	CC	CC	CC	CC	CC	CC	CC	CC	CC
SCM002813.1_42930013	C/T	2	42930013	+	Zunla	UMN	NA	NA	NMSU	NA	CC	CC	TT	CC	CC	CC	CC	CC	CC	CC	TT	CC	TT	TT	CC	CC	CC	CC	CC	TT	CC	CT	TT	CC	CC	CC	CC	CC	CC	CC	CC	CC	TT	TT	TT	CC	CC	CC	CC
SCM002813.1_43436615	G/C	2	43436615	+	Zunla	UMN	NA	NA	NMSU	NA	GG	GG	CC	GG	CC	GG	GG	GG	GG	CC	CC	GG	CC	CC	GG	CC	GG	GG	GG	CC	GG	CC	CC	CC	GG	CC	GG	GG	GG	GG	GG	GG	CC	CC	CG	GG	GG	GG	GG
SCM002813.1_44194749	T/C	2	44194749	+	Zunla	UMN	NA	NA	NMSU	NA	TT	TT	CC	TT	CC	TT	TT	TT	TT	CC	CC	TT	CC	CC	TT	CC	TT	TT	CC	CC	TT	CC	CC	TT	TT	CC	CC	TT	TT	TT	TT	TT	CC	CT	CC	TT	CC	TT	CT
SCM002813.1_45059665	A/C	2	45059665	+	Zunla	UMN	NA	NA	NMSU	NA	AA	AA	AA	AA	AA	AA	AA	AA	AA	AA	AA	AA	AA	AA	AA	AA	AA	AA	AA	AA	AA	AA	AA	AA	AA	AA	AA	AA	AA	AA	AA	AA	AA	AA	AA	AA	AA	AA	AA
SCM002813.1_45089312	G/C	2	45089312	+	Zunla	UMN	NA	NA	NMSU	NA	GG	GG	CC	GG	CC	GG	GG	GG	GG	CC	CC	GG	CC	CC	GG	CC	GG	GG	CC	CC	GG	CC	CC	GG	GG	CC	GG	GG	GG	GG	GG	GG	CC	CG	CC	GG	CC	GG	GG
SCM002813.1_45804050	A/G	2	45804050	+	Zunla	UMN	NA	NA	NMSU	NA	AA	AA	AA	AA	AA	AA	AA	AA	AA	AA	AG	AA	GG	GG	AA	AA	AA	AA	AA	GG	AA	AA	AA	AA	AA	AA	AA	AA	AA	AA	AA	AA	AA	GG	AA	AA	AA	AA	AA
SCM002813.1_45810325	T/C	2	45810325	+	Zunla	UMN	NA	NA	NMSU	NA	TT	TT	CC	TT	CC	TT	TT	TT	TT	CC	CT	TT	CC	CC	TT	CC	TT	TT	CC	CC	TT	CT	CC	TT	TT	CC	CT	TT	TT	TT	TT	TT	CC	CC	CC	TT	CC	TT	TT
SCM002813.1_45814294	T/C	2	45814294	+	Zunla	UMN	NA	NA	NMSU	NA	TT	TT	CC	TT	CC	TT	TT	TT	TT	CC	CT	TT	CC	CC	TT	CT	TT	TT	CC	CC	TT	CC	CC	TT	TT	CC	CT	TT	TT	TT	TT	TT	CC	CT	CC	TT	CC	TT	TT
SCM002813.1_45849891	T/C	2	45849891	+	Zunla	UMN	NA	NA	NMSU	NA	TT	TT	CC	TT	TT	TT	TT	TT	TT	TT	TT	TT	TT	TT	TT	TT	TT	TT	TT	TT	TT	TT	CC	TT	TT	TT	TT	TT	TT	TT	TT	TT	CC	TT	CC	TT	TT	TT	TT
SCM002813.1_45876719	A/T	2	45876719	+	Zunla	UMN	NA	NA	NMSU	NA	AA	AA	AA	AA	AA	AA	AA	AA	AA	AA	AA	AA	AA	AA	AA	AA	AA	AA	AA	AA	AA	AA	AA	AA	AA	AA	AA	AA	AA	AA	AA	AA	AA	AA	AA	AA	AA	AA	AA
SCM002813.1_45876884	T/C	2	45876884	+	Zunla	UMN	NA	NA	NMSU	NA	TT	TT	CC	TT	CC	TT	TT	TT	TT	CC	CC	TT	CC	CT	TT	CC	TT	TT	TT	CC	TT	CC	CC	TT	TT	CC	TT	TT	TT	TT	TT	TT	CC	CT	CC	TT	TT	TT	TT
SCM002813.1_45876907	C/T	2	45876907	+	Zunla	UMN	NA	NA	NMSU	NA	CC	CC	TT	CC	TT	CC	CC	CC	CC	TT	TT	CC	TT	CT	CC	TT	CC	CC	TT	TT	CC	TT	TT	CC	CC	TT	CT	CC	CC	CC	CC	CC	TT	CT	TT	CC	TT	CC	CC
SCM002813.1_45877206	T/C	2	45877206	+	Zunla	UMN	NA	NA	NMSU	NA	TT	TT	TT	TT	TT	TT	TT	TT	TT	TT	TT	TT	TT	TT	TT	TT	TT	TT	TT	TT	TT	TT	TT	TT	TT	TT	TT	TT	TT	TT	TT	TT	TT	TT	TT	TT	TT	TT	TT
SCM002813.1_46853077	T/G	2	46853077	+	Zunla	UMN	NA	NA	NMSU	NA	TT	TT	GG	TT	GG	TT	TT	TT	TT	GG	GG	TT	GG	GG	TT	GG	TT	TT	GG	GG	TT	GG	GG	TT	TT	GG	GT	TT	TT	TT	TT	TT	GG	GT	GG	TT	GG	TT	TT
SCM002813.1_46986111	C/A	2	46986111	+	Zunla	UMN	NA	NA	NMSU	NA	CC	CC	AA	CC	AA	CC	CC	CC	CC	AA	AA	CC	AA	AA	CC	AA	CC	CC	AA	AA	CC	AA	AA	CC	CC	AA	AC	CC	CC	CC	CC	CC	AA	CC	AA	CC	AA	CC	CC
SCM002813.1_47386893	C/T	2	47386893	+	Zunla	UMN	NA	NA	NMSU	NA	CC	CC	TT	CC	CC	CC	CC	CC	CC	CC	TT	CC	TT	TT	CC	CC	CC	CC	CC	TT	CC	CC	TT	CC	CC	CC	CC	CC	CC	CC	CC	CT	TT	CT	TT	CC	CC	CC	CC
SCM002813.1_47725888	G/A	2	47725888	+	Zunla	UMN	NA	NA	NMSU	NA	AA	GG	GG	AA	GG	GG	GG	GG	AA	GG	GG	GG	GG	GG	GG	GG	GG	GG	GG	GG	GG	GG	GG	AA	GG	GG	AG	GG	GG	GG	GG	GG	GG	AA	GG	GG	AA	GG	GG
SCM002813.1_47853845	T/G	2	47853845	+	Zunla	UMN	NA	NA	NMSU	NA	TT	TT	GG	TT	GG	TT	TT	TT	TT	GG	GG	TT	GG	GG	TT	GG	TT	TT	GG	GG	TT	GG	GG	TT	TT	GG	GT	TT	TT	TT	TT	TT	GG	GG	GG	TT	GG	TT	TT
SCM002813.1_48426871	C/T	2	48426871	+	Zunla	UMN	NA	NA	NMSU	NA	CC	CC	TT	CC	TT	CC	CC	CC	CC	TT	TT	CC	TT	TT	CC	TT	CC	CC	CC	TT	CC	TT	TT	CC	CC	TT	CC	CC	CC	CC	CC	CC	TT	CT	TT	CC	CC	CC	CC
SCM002813.1_49524818	A/C	2	49524818	+	Zunla	UMN	NA	NA	NMSU	NA	AA	AA	CC	AA	CC	AA	AA	AA	AA	CC	CC	AA	CC	CC	AA	CC	AA	AA	AA	CC	AA	CC	CC	AA	AA	CC	AA	AA	AA	AA	AA	AA	CC	AC	CC	AA	AA	AA	AA
SCM002813.1_49531938	G/C	2	49531938	+	Zunla	UMN	NA	NA	NMSU	NA	GG	GG	GG	GG	GG	GG	GG	GG	GG	GG	GG	GG	GG	GG	GG	GG	GG	GG	GG	GG	GG	GG	GG	GG	GG	GG	GG	GG	GG	GG	GG	GG	GG	GG	GG	GG	GG	GG	GG
SCM002813.1_49535363	G/T	2	49535363	+	Zunla	UMN	NA	NA	NMSU	NA	GG	GG	GG	GG	GG	GG	GG	GG	GG	GG	GG	GG	GG	GG	GG	GG	GG	GG	GG	GG	GG	GG	GG	GG	GG	GG	GG	GG	GG	GG	GG	GG	GG	GG	GG	GG	GG	GG	GG
SCM002813.1_51129245	T/A	2	51129245	+	Zunla	UMN	NA	NA	NMSU	NA	TT	TT	AA	TT	AA	TT	TT	TT	TT	AA	AA	TT	AA	AA	TT	AA	TT	TT	TT	AA	TT	AA	AA	TT	TT	AA	TT	TT	TT	TT	TT	TT	AA	AA	AA	TT	TT	TT	TT
SCM002813.1_52856286	A/G	2	52856286	+	Zunla	UMN	NA	NA	NMSU	NA	AA	AA	GG	AA	AA	AA	AA	AA	AA	GG	GG	AA	GG	GG	AA	GG	AA	AA	GG	GG	AA	GG	GG	AA	AA	GG	AG	AA	AA	AA	AA	AA	GG	GG	AG	AA	GG	AA	AA
SCM002813.1_53072211	T/G	2	53072211	+	Zunla	UMN	NA	NA	NMSU	NA	TT	TT	TT	TT	TT	TT	TT	TT	TT	TT	TT	TT	TT	TT	TT	TT	TT	TT	TT	TT	TT	TT	TT	TT	TT	TT	TT	TT	TT	TT	TT	TT	TT	TT	TT	TT	TT	TT	TT
SCM002813.1_53072249	G/T	2	53072249	+	Zunla	UMN	NA	NA	NMSU	NA	GG	GG	TT	GG	TT	GG	GG	GG	GG	TT	TT	GG	TT	TT	GG	TT	GG	GG	GT	TT	GG	TT	TT	GG	GG	TT	GT	GG	GG	GG	GT	GG	TT	GT	TT	GG	GT	GG	GG
SCM002813.1_53271832	T/G	2	53271832	+	Zunla	UMN	NA	NA	NMSU	NA	TT	TT	TT	TT	TT	TT	TT	TT	TT	TT	TT	TT	TT	TT	TT	TT	TT	TT	TT	TT	TT	TT	TT	TT	TT	TT	GT	TT	TT	TT	TT	TT	TT	TT	TT	TT	GG	TT	TT
SCM002813.1_53881711	G/A	2	53881711	+	Zunla	UMN	NA	NA	NMSU	NA	GG	GG	AA	AG	AA	GG	GG	GG	GG	AA	AA	GG	AA	AA	GG	AA	GG	GG	AG	AA	GG	AA	AA	GG	GG	AA	AG	GG	GG	GG	GG	GG	AA	AG	AA	GG	AG	GG	GG
SCM002813.1_54208754	G/T	2	54208754	+	Zunla	UMN	NA	NA	NMSU	NA	GG	GG	TT	GG	TT	GG	GG	GG	GG	TT	TT	GG	TT	TT	GG	TT	GG	GG	GG	TT	GG	TT	TT	GG	GG	GT	GG	GG	GG	GG	GG	GG	TT	GT	TT	GG	GG	GG	GG
SCM002813.1_54557471	T/A	2	54557471	+	Zunla	UMN	NA	NA	NMSU	NA	TT	TT	AA	TT	AA	TT	TT	TT	TT	AA	AA	TT	AA	AA	TT	AA	TT	TT	TT	AA	TT	AA	AA	TT	TT	AA	TT	TT	TT	TT	TT	TT	AA	AA	AA	TT	TT	TT	TT
SCM002813.1_55268883	C/A	2	55268883	+	Zunla	UMN	NA	NA	NMSU	NA	CC	CC	CC	CC	CC	CC	CC	AA	CC	CC	CC	CC	CC	CC	AA	CC	CC	CC	CC	CC	AA	CC	CC	CC	AA	CC	CC	AA	AA	CC	CC	CC	CC	CC	CC	CC	CC	AA	CC
SCM002813.1_55341643	G/C	2	55341643	+	Zunla	UMN	NA	NA	NMSU	NA	GG	GG	CC	GG	CC	GG	GG	GG	GG	CC	CC	CC	CC	CC	CC	CC	GG	CC	CG	CC	GG	CC	CC	GG	GG	CC	CG	GG	GG	GG	GG	GG	CC	CG	CC	GG	CC	GG	GG
SCM002813.1_56229396	G/C	2	56229396	+	Zunla	UMN	NA	NA	NMSU	NA	GG	GG	CC	GG	CC	GG	GG	GG	GG	CC	CC	GG	CC	CC	GG	CC	GG	GG	GG	CC	GG	CC	CC	GG	GG	CC	GG	GG	GG	GG	GG	GG	CG	CG	CC	GG	GG	GG	GG
SCM002813.1_56236855	C/T	2	56236855	+	Zunla	UMN	NA	NA	NMSU	NA	CC	CC	CC	CC	CC	CC	CC	CC	CC	CC	CC	CC	CC	CC	CC	CC	CC	CC	CC	CC	CC	CC	CC	CC	CC	CC	CC	CC	CC	CC	CC	CC	CC	CC	CC	CC	CC	CC	CC
SCM002813.1_56536107	T/G	2	56536107	+	Zunla	UMN	NA	NA	NMSU	NA	TT	TT	TT	TT	TT	TT	TT	TT	TT	TT	TT	TT	TT	TT	TT	TT	TT	TT	TT	TT	TT	TT	TT	TT	TT	TT	TT	TT	TT	TT	TT	TT	TT	TT	TT	TT	TT	TT	TT
SCM002813.1_56536113	A/G	2	56536113	+	Zunla	UMN	NA	NA	NMSU	NA	AA	AA	GG	AA	GG	AA	AA	AA	AA	GG	GG	AA	GG	GG	AA	GG	AA	AA	AA	GG	AA	GG	GG	AA	AA	GG	AA	AA	AA	AA	AA	AA	GG	AG	GG	AA	AA	AA	AA
SCM002813.1_56543866	T/C	2	56543866	+	Zunla	UMN	NA	NA	NMSU	NA	TT	TT	CC	TT	CC	TT	TT	TT	TT	CC	CC	TT	CC	CC	TT	CC	TT	TT	TT	CC	TT	CC	CC	TT	TT	CC	TT	TT	TT	TT	TT	TT	CT	CT	CC	TT	TT	TT	TT
SCM002813.1_56712666	C/A	2	56712666	+	Zunla	UMN	NA	NA	NMSU	NA	CC	CC	CC	CC	CC	CC	CC	AA	CC	CC	CC	CC	CC	CC	AA	CC	CC	CC	CC	CC	AA	CC	CC	CC	AA	CC	CC	AA	AA	CC	CC	CC	CC	CC	CC	CC	CC	AA	CC
SCM002813.1_57165951	A/G	2	57165951	+	Zunla	UMN	NA	NA	NMSU	NA	AA	AG	GG	AA	AA	AA	AA	AA	AA	AA	GG	AA	GG	GG	AA	AA	AA	AA	AA	GG	AA	AA	GG	AA	AA	AA	AA	AA	AA	AA	AA	AA	AG	AG	GG	AA	AA	AA	AA
SCM002813.1_57166382	A/G	2	57166382	+	Zunla	UMN	NA	NA	NMSU	NA	GG	AA	GG	GG	GG	AA	AA	AA	AA	GG	GG	AA	GG	GG	AA	GG	AA	AA	GG	GG	AA	AG	GG	AA	AA	GG	AG	AA	AA	AA	AA	AA	GG	AG	GG	AA	GG	AA	AA
SCM002813.1_57268579	T/C	2	57268579	+	Zunla	UMN	NA	NA	NMSU	NA	TT	TT	CC	TT	CC	TT	TT	TT	TT	CC	CC	TT	CC	CC	TT	CC	TT	TT	TT	CC	TT	CC	CC	TT	TT	CC	TT	TT	TT	TT	TT	TT	CC	CT	CC	TT	TT	TT	TT
SCM002813.1_57268589	T/A	2	57268589	+	Zunla	UMN	NA	NA	NMSU	NA	TT	TT	AA	TT	AA	TT	TT	TT	TT	AA	AA	TT	AA	AA	TT	AA	TT	TT	TT	AT	TT	AA	AA	TT	TT	AA	TT	TT	TT	TT	TT	TT	AA	AT	AA	TT	TT	TT	TT
SCM002813.1_59123553	C/G	2	59123553	+	Zunla	UMN	NA	NA	NMSU	NA	CC	CC	GG	CC	GG	CC	CC	CC	CC	GG	GG	CC	GG	GG	CC	GG	CC	CC	CC	GG	CC	GG	GG	CC	CC	GG	CC	CC	CC	CC	CC	CC	GG	GG	GG	CC	CC	CC	CC
SCM002813.1_59131836	C/T	2	59131836	+	Zunla	UMN	NA	NA	NMSU	NA	CC	CC	TT	CC	TT	CC	CC	CC	CC	TT	TT	CC	TT	TT	CC	TT	CC	CC	CC	TT	CC	TT	TT	CC	CC	TT	CC	CC	CC	CC	CC	CC	TT	CT	TT	CC	CC	CC	CC
SCM002813.1_59132117	G/C	2	59132117	+	Zunla	UMN	NA	NA	NMSU	NA	GG	GG	GG	GG	GG	GG	GG	GG	GG	GG	GG	GG	GG	GG	GG	GG	GG	GG	GG	GG	GG	GG	GG	GG	GG	GG	GG	GG	GG	GG	GG	GG	GG	GG	GG	GG	GG	GG	GG
SCM002813.1_61068682	C/A	2	61068682	+	Zunla	UMN	NA	NA	NMSU	NA	CC	CC	CC	CC	CC	AA	CC	CC	CC	CC	CC	AA	CC	CC	CC	CC	AA	CC	CC	CC	CC	CC	CC	CC	CC	CC	CC	CC	CC	AA	CC	CC	CC	CC	CC	AA	CC	CC	AA
SCM002813.1_61069167	C/T	2	61069167	+	Zunla	UMN	NA	NA	NMSU	NA	CC	CC	CC	CC	CC	TT	CC	CC	CC	CC	CC	TT	CC	CC	CC	CC	TT	CC	CC	CC	CC	CC	CC	CC	CC	CC	CC	CC	CC	TT	CC	CC	CC	CC	CC	TT	CC	CC	TT
SCM002813.1_61677518	C/G	2	61677518	+	Zunla	UMN	NA	NA	NMSU	NA	CC	CC	CC	CC	CC	CC	CC	CC	CC	CC	CC	CC	CC	CC	CC	CC	CC	CC	CC	CC	CC	CC	CC	CC	CC	CC	CC	CC	CC	CC	CC	CC	CC	CC	CC	CC	CC	CC	CC
SCM002813.1_61677597	T/C	2	61677597	+	Zunla	UMN	NA	NA	NMSU	NA	CC	TT	TT	CC	TT	TT	TT	TT	CC	TT	TT	TT	TT	TT	TT	TT	TT	TT	TT	TT	TT	TT	TT	CC	TT	TT	TT	TT	TT	TT	TT	TT	TT	TT	TT	TT	TT	TT	TT
SCM002813.1_61677630	A/T	2	61677630	+	Zunla	UMN	NA	NA	NMSU	NA	AA	AA	AA	AA	AA	AA	AA	AA	AA	AA	AA	AA	AA	AA	AA	AA	AA	AA	AA	AA	AA	AA	AA	AA	AA	AA	AA	AA	AA	AA	AA	AA	AA	AA	AA	AA	AA	AA	AA
SCM002813.1_61724084	G/A	2	61724084	+	Zunla	UMN	NA	NA	NMSU	NA	GG	GG	AA	GG	AA	GG	GG	GG	GG	AA	AA	GG	AA	AA	GG	AA	GG	GG	GG	AA	AG	GG	AG	GG	GG	AA	GG	GG	GG	GG	GG	GG	AA	AG	AA	GG	GG	GG	GG
SCM002813.1_61724113	G/T	2	61724113	+	Zunla	UMN	NA	NA	NMSU	NA	GG	GG	TT	GG	TT	GG	GG	GG	GG	TT	TT	GG	TT	TT	GG	TT	GG	GG	GG	TT	GT	GG	GT	GG	GG	TT	GG	GG	GG	GG	GG	GG	TT	GT	TT	GG	GG	GG	GG
SCM002813.1_61724307	A/G	2	61724307	+	Zunla	UMN	NA	NA	NMSU	NA	AA	AA	GG	AA	GG	AA	AG	AA	AA	GG	GG	AA	GG	GG	AA	GG	AA	AA	AA	GG	AA	AA	GG	AA	AA	GG	AA	AA	AA	AA	AA	AA	AA	GG	GG	AA	AA	AA	AA
SCM002813.1_61724368	T/A	2	61724368	+	Zunla	UMN	NA	NA	NMSU	NA	AA	TT	TT	AA	TT	TT	TT	TT	AA	TT	TT	TT	TT	TT	TT	TT	TT	TT	TT	TT	TT	TT	TT	AA	TT	TT	TT	TT	TT	TT	TT	TT	TT	TT	TT	TT	TT	TT	TT
SCM002813.1_62968193	C/G	2	62968193	+	Zunla	UMN	NA	NA	NMSU	NA	CC	CC	CC	CC	CC	CC	CC	GG	CC	CC	CC	CC	CC	CC	CC	CC	CC	CC	CC	CC	GG	CC	CC	CC	CC	CC	CC	GG	GG	CC	CC	CC	CC	CC	CC	CC	CC	GG	CC
SCM002813.1_62968227	A/C	2	62968227	+	Zunla	UMN	NA	NA	NMSU	NA	AA	AA	CC	AA	CC	AA	AA	AA	AA	CC	CC	AA	CC	CC	AA	CC	AA	AA	AA	CC	AA	CC	CC	AA	AA	CC	AA	AA	AA	AA	AA	AA	CC	AC	CC	AA	AA	AA	AA
SCM002813.1_62968569	C/T	2	62968569	+	Zunla	UMN	NA	NA	NMSU	NA	CC	CC	TT	CC	TT	CC	CC	CC	CC	TT	TT	CC	TT	TT	CC	TT	CC	CC	TT	TT	CC	TT	TT	CC	CC	TT	CT	CC	CC	CC	CC	CC	TT	TT	TT	CC	TT	CC	CC
SCM002813.1_63089059	A/C	2	63089059	+	Zunla	UMN	NA	NA	NMSU	NA	AA	AA	AA	AA	AA	AA	AA	AA	AA	AA	AA	AA	AA	AA	AA	AA	AA	AA	AA	AA	AA	AA	AA	AA	AA	AA	AA	AA	AA	AA	AA	AA	AA	AA	AA	AA	AA	AA	AA
SCM002813.1_64137590	A/T	2	64137590	+	Zunla	UMN	NA	NA	NMSU	NA	AA	AA	TT	AA	TT	AA	AA	AA	AA	TT	TT	AA	TT	TT	AA	TT	AA	AA	AT	TT	AA	TT	TT	AA	AA	TT	AT	AA	AA	AA	AA	AA	TT	AA	TT	AA	TT	AA	AA
SCM002813.1_64137958	T/C	2	64137958	+	Zunla	UMN	NA	NA	NMSU	NA	TT	TT	CC	TT	CC	TT	TT	TT	TT	CC	CC	TT	CC	CC	TT	CC	TT	TT	TT	CC	TT	CC	CC	TT	TT	CC	TT	TT	TT	TT	TT	TT	CC	TT	CC	TT	TT	TT	TT
SCM002813.1_65899476	A/G	2	65899476	+	Zunla	UMN	NA	NA	NMSU	NA	AA	AA	AA	AA	AA	AA	AA	AG	AA	AA	AA	AA	AA	AA	AA	AA	AA	AA	AA	AA	AA	AA	AA	AA	AA	AA	AG	AA	AA	AA	AA	AA	AA	AA	AA	AA	AG	AA	AA
SCM002813.1_66293074	G/A	2	66293074	+	Zunla	UMN	NA	NA	NMSU	NA	GG	GG	AA	GG	GG	GG	GG	GG	GG	GG	AA	GG	AA	AA	GG	GG	GG	GG	GG	AA	GG	GG	AA	GG	GG	GG	GG	GG	GG	GG	GG	GG	AA	AG	AA	GG	GG	GG	GG
SCM002813.1_67973290	G/A	2	67973290	+	Zunla	UMN	NA	NA	NMSU	NA	GG	GG	GG	GG	GG	GG	GG	GG	GG	GG	AA	GG	AA	AA	GG	GG	GG	GG	GG	AA	GG	GG	AA	GG	GG	GG	GG	GG	GG	GG	GG	GG	GG	AG	GG	GG	GG	GG	GG
SCM002813.1_67973311	A/C	2	67973311	+	Zunla	UMN	NA	NA	NMSU	NA	AA	AA	CC	AA	CC	AA	AA	AA	AA	CC	CC	AA	CC	CC	AA	CC	AA	AA	AA	CC	AA	CC	CC	AA	AA	CC	AA	AA	AA	AA	AA	AA	AC	AC	CC	AA	AA	AA	AA
SCM002813.1_67973444	C/G	2	67973444	+	Zunla	UMN	NA	NA	NMSU	NA	CC	CC	GG	CC	GG	CC	CC	CC	CC	CC	GG	CC	GG	GG	CC	GG	CC	CC	CC	GG	CC	CC	GG	CC	CC	CC	CC	CC	CC	CC	CC	CC	GG	CG	GG	CC	CC	CC	CC
SCM002813.1_67973761	A/C	2	67973761	+	Zunla	UMN	NA	NA	NMSU	NA	AA	AA	CC	AA	CC	AA	AA	AA	AA	CC	CC	AA	CC	CC	AA	CC	AA	AA	AA	CC	AA	CC	CC	AA	AA	CC	AA	AA	AA	AA	AA	AA	CC	AC	CC	AA	AA	AA	AA
SCM002813.1_67973784	T/C	2	67973784	+	Zunla	UMN	NA	NA	NMSU	NA	TT	TT	CC	TT	CC	TT	TT	TT	TT	CC	CC	TT	CC	CC	TT	CC	TT	TT	CC	CC	TT	CC	CC	TT	TT	CC	CT	TT	TT	TT	TT	TT	CC	CC	CT	TT	CC	TT	TT
SCM002813.1_68159700	G/C	2	68159700	+	Zunla	UMN	NA	NA	NMSU	NA	GG	GG	GG	GG	GG	GG	GG	CC	GG	GG	GG	GG	GG	GG	GG	GG	GG	GG	GG	GG	CC	GG	GG	GG	GG	GG	GG	CC	CC	GG	GG	GG	GG	GG	GG	GG	GG	CC	GG
SCM002813.1_68521567	A/G	2	68521567	+	Zunla	UMN	NA	NA	NMSU	NA	GG	GG	AA	GG	AA	AA	GG	AA	GG	AG	AA	GG	AA	AA	GG	AA	AA	GG	AA	AA	AA	AA	AA	GG	GG	AA	AG	AA	AA	AA	GG	GG	AA	AA	AA	AA	AA	AA	AA
SCM002813.1_68781074	A/G	2	68781074	+	Zunla	UMN	NA	NA	NMSU	NA	GG	GG	AA	GG	AA	GG	GG	AA	GG	AA	AA	GG	AA	AA	GG	AA	GG	GG	AA	AA	AA	AA	AA	GG	GG	AA	AA	AA	AA	GG	AA	AA	AA	AA	AA	GG	AA	AA	GG
SCM002813.1_69896137	C/A	2	69896137	+	Zunla	UMN	NA	NA	NMSU	NA	CC	CC	CC	CC	CC	CC	CC	CC	CC	CC	CC	CC	CC	CC	CC	CC	CC	CC	CC	CC	CC	CC	CC	CC	CC	CC	AC	CC	CC	CC	CC	CC	CC	CC	CC	CC	AA	CC	CC
SCM002813.1_69999098	A/G	2	69999098	+	Zunla	UMN	NA	NA	NMSU	NA	AA	AA	GG	AA	AA	AA	AA	AA	AA	AA	GG	AA	GG	GG	AA	AA	AA	AA	AA	GG	AA	AA	GG	AA	AA	AA	AA	AA	AA	AA	AA	AA	GG	AG	GG	AA	AA	AA	AA
SCM002813.1_69999152	A/G	2	69999152	+	Zunla	UMN	NA	NA	NMSU	NA	AA	AA	GG	AA	AA	AA	AA	AA	AA	AA	GG	AA	GG	GG	AA	AA	AA	AA	AA	GG	AA	AA	GG	AA	AA	AA	AA	AA	AA	AA	AA	AA	GG	AG	GG	AA	AA	AA	AA
SCM002813.1_70406243	A/G	2	70406243	+	Zunla	UMN	NA	NA	NMSU	NA	AA	AA	GG	AA	GG	AA	AA	AA	AA	AA	GG	AA	GG	AG	AA	GG	AA	GG	GG	GG	AG	GG	GG	AA	AA	GG	GG	AA	GG	AA	GG	GG	GG	GG	GG	AA	AA	GG	AA
SCM002813.1_70748402	A/C	2	70748402	+	Zunla	UMN	NA	NA	NMSU	NA	AA	AA	CC	AA	CC	AA	AA	AA	AA	CC	CC	AA	CC	AC	AA	CC	AA	AA	CC	CC	AA	CC	CC	AA	AA	CC	AC	AA	AA	AA	AA	AA	CC	AC	CC	AA	AC	AC	AA
SCM002813.1_70835526	G/A	2	70835526	+	Zunla	UMN	NA	NA	NMSU	NA	GG	GG	GG	GG	GG	GG	GG	GG	GG	GG	GG	GG	GG	GG	GG	GG	GG	GG	GG	GG	AG	GG	GG	GG	GG	GG	GG	GG	AA	GG	GG	GG	GG	AG	GG	GG	GG	AA	GG
SCM002813.1_72548256	A/G	2	72548256	+	Zunla	UMN	NA	NA	NMSU	NA	AA	AA	GG	AA	GG	AA	AA	AA	AA	GG	GG	AA	AG	GG	AA	GG	AA	AA	AG	GG	AA	GG	GG	AA	AA	GG	AA	AA	AA	AA	AA	AA	AG	GG	GG	AA	AG	AA	AA
SCM002813.1_72557999	A/G	2	72557999	+	Zunla	UMN	NA	NA	NMSU	NA	AG	AA	GG	AA	AG	AA	AA	AA	AA	GG	GG	AA	GG	GG	AA	GG	AA	AA	GG	GG	AA	AG	GG	AG	AA	GG	AA	AA	AA	AA	AA	AA	GG	AG	GG	AA	GG	AA	AA
SCM002813.1_72637996	A/G	2	72637996	+	Zunla	UMN	NA	NA	NMSU	NA	AA	AA	GG	AA	GG	AA	AA	AA	AA	AA	GG	AA	GG	GG	AA	GG	AA	AA	AA	GG	AA	AA	GG	AA	AA	GG	AA	AA	AA	AA	AA	AA	GG	AG	GG	AA	AA	AA	AA
SCM002813.1_72638006	G/C	2	72638006	+	Zunla	UMN	NA	NA	NMSU	NA	GG	GG	CC	GG	GG	GG	GG	GG	GG	GG	CC	GG	CC	CC	GG	GG	GG	GG	GG	CC	GG	CC	CC	GG	GG	CC	GG	GG	GG	GG	GG	GG	CC	CG	CC	GG	GG	GG	GG
SCM002813.1_72640032	T/C	2	72640032	+	Zunla	UMN	NA	NA	NMSU	NA	TT	TT	CC	TT	CC	TT	TT	TT	TT	CC	CC	TT	CC	CC	TT	CC	TT	TT	TT	CC	CT	TT	CC	TT	TT	CC	TT	TT	TT	TT	TT	TT	CC	CC	CC	TT	TT	TT	TT
SCM002813.1_72640109	T/C	2	72640109	+	Zunla	UMN	NA	NA	NMSU	NA	TT	TT	CC	TT	CC	TT	TT	TT	TT	CC	CC	TT	CC	CC	TT	CC	TT	TT	TT	CC	TT	TT	CC	TT	TT	CC	TT	TT	TT	CT	TT	TT	CC	CC	CC	TT	TT	TT	TT
SCM002813.1_72670099	A/G	2	72670099	+	Zunla	UMN	NA	NA	NMSU	NA	AA	AA	GG	AA	AG	AA	AA	AA	AA	GG	GG	AA	GG	GG	AA	GG	AA	AA	GG	GG	AA	GG	GG	AA	AA	GG	AG	AA	GG	AA	AA	AA	GG	GG	GG	AA	GG	GG	AA
SCM002813.1_72676104	C/T	2	72676104	+	Zunla	UMN	NA	NA	NMSU	NA	CC	CC	CC	CC	CC	CC	CT	CC	CC	CC	CC	CC	CC	CC	CC	CC	CC	CC	CC	CC	CT	CC	CC	CC	CC	CC	CC	CC	TT	CC	CC	CC	CC	CT	CC	CC	CC	TT	CC
SCM002813.1_72676343	T/A	2	72676343	+	Zunla	UMN	NA	NA	NMSU	NA	TT	TT	TT	TT	TT	TT	TT	TT	TT	TT	TT	TT	TT	TT	TT	TT	TT	TT	TT	TT	TT	TT	TT	TT	TT	TT	TT	TT	TT	TT	TT	TT	TT	TT	TT	TT	TT	TT	TT
SCM002813.1_73220248	T/C	2	73220248	+	Zunla	UMN	NA	NA	NMSU	NA	TT	TT	CC	TT	CC	TT	TT	TT	TT	CC	CC	TT	CC	CC	TT	CC	TT	TT	CC	CC	TT	CC	CC	TT	TT	CC	CC	TT	TT	TT	TT	TT	CC	CC	CC	TT	CC	TT	TT
SCM002813.1_73347114	T/A	2	73347114	+	Zunla	UMN	NA	NA	NMSU	NA	TT	TT	TT	TT	TT	TT	TT	TT	TT	TT	TT	TT	TT	TT	TT	TT	TT	TT	TT	TT	TT	TT	TT	TT	TT	TT	TT	TT	TT	TT	TT	TT	TT	TT	TT	TT	TT	TT	TT
SCM002813.1_73351481	A/T	2	73351481	+	Zunla	UMN	NA	NA	NMSU	NA	AA	AA	AA	AA	AA	TT	TT	AA	TT	AA	AA	TT	AA	AA	TT	AA	TT	TT	AA	AA	AA	AA	AA	TT	TT	AA	AA	AA	AA	TT	AA	AA	AA	AA	AA	TT	AA	AA	TT
SCM002813.1_75103530	T/C	2	75103530	+	Zunla	UMN	NA	NA	NMSU	NA	TT	TT	TT	TT	TT	TT	TT	TT	TT	TT	TT	TT	TT	TT	TT	TT	TT	TT	CC	TT	TT	TT	TT	TT	TT	TT	CT	TT	TT	TT	TT	TT	TT	TT	TT	TT	CC	TT	TT
SCM002813.1_75103545	C/T	2	75103545	+	Zunla	UMN	NA	NA	NMSU	NA	CC	CC	TT	CC	TT	CC	CC	CC	CC	TT	TT	CC	TT	TT	CC	TT	CC	CC	TT	TT	CC	CC	TT	CC	CC	TT	CT	CC	CC	CC	CC	CC	TT	CT	TT	CC	TT	CC	CC
SCM002813.1_76142664	T/G	2	76142664	+	Zunla	UMN	NA	NA	NMSU	NA	TT	TT	TT	TT	TT	TT	TT	TT	TT	TT	TT	TT	TT	TT	TT	TT	TT	TT	TT	TT	TT	TT	TT	TT	TT	TT	TT	TT	TT	TT	TT	TT	TT	TT	TT	TT	TT	TT	TT
SCM002813.1_76142704	C/G	2	76142704	+	Zunla	UMN	NA	NA	NMSU	NA	CC	CC	CC	CC	CC	CC	CC	CC	CC	CC	CC	CC	CC	CC	CC	CC	CC	CC	CC	CC	CC	CC	CC	CC	CC	CC	CC	CC	CC	CC	CC	CC	CC	CC	CC	CC	CC	CC	CC
SCM002813.1_76171225	A/G	2	76171225	+	Zunla	UMN	NA	NA	NMSU	NA	AA	AA	AA	AA	AA	AA	AA	AA	AA	AA	GG	AA	GG	GG	AA	AA	AA	AA	AG	GG	AA	AA	GG	AA	AA	AA	AG	AA	AA	AA	AA	AA	AA	GG	AA	AA	GG	AA	AA
SCM002813.1_76772114	G/T	2	76772114	+	Zunla	UMN	NA	NA	NMSU	NA	GG	GG	TT	GG	TT	GT	GG	GG	GG	TT	TT	GG	TT	TT	GG	TT	GG	GG	GG	TT	GG	TT	TT	GG	GG	TT	GG	GG	GG	GG	GG	GG	TT	GT	TT	GG	GG	GG	GG
SCM002813.1_76772361	T/C	2	76772361	+	Zunla	UMN	NA	NA	NMSU	NA	TT	TT	CC	TT	TT	TT	TT	TT	TT	TT	CC	TT	CC	CC	TT	TT	TT	TT	TT	CC	TT	CC	CC	TT	TT	TT	TT	TT	TT	TT	TT	TT	CC	CC	CC	TT	TT	TT	TT
SCM002813.1_76860485	C/T	2	76860485	+	Zunla	UMN	NA	NA	NMSU	NA	CC	TT	CC	CC	CC	TT	CC	TT	CC	CC	CC	CC	CC	CC	TT	CC	TT	TT	CC	CC	TT	CC	CC	CC	TT	CC	CC	TT	TT	TT	CC	CC	CC	CC	CC	TT	CC	TT	TT
SCM002813.1_77516493	A/T	2	77516493	+	Zunla	UMN	NA	NA	NMSU	NA	AA	AA	TT	AA	TT	AA	AA	AA	AA	TT	TT	AA	TT	TT	AA	TT	AA	AA	AA	TT	AA	TT	TT	AA	AA	TT	AA	AA	AA	AA	AA	AA	TT	TT	TT	AA	AA	AA	AA
SCM002813.1_77846111	G/A	2	77846111	+	Zunla	UMN	NA	NA	NMSU	NA	GG	GG	GG	GG	GG	GG	AA	GG	AA	GG	GG	GG	GG	GG	GG	GG	GG	GG	GG	GG	GG	GG	GG	AA	GG	GG	GG	GG	GG	GG	GG	GG	GG	GG	GG	GG	GG	GG	GG
SCM002813.1_77846517	A/G	2	77846517	+	Zunla	UMN	NA	NA	NMSU	NA	AA	GG	AA	AA	AA	AA	AA	GG	AA	AA	AA	AA	AA	AA	AA	AA	GG	GG	AA	AA	GG	AA	AA	AA	AA	AA	AA	GG	GG	GG	AA	GG	AA	AG	AA	GG	AA	GG	GG
SCM002813.1_79058108	C/G	2	79058108	+	Zunla	UMN	NA	NA	NMSU	NA	CC	CC	CC	CC	CC	CC	CC	CC	CC	CC	CC	CC	CC	CC	CC	CC	CC	CC	CC	CC	CC	CC	CC	CC	CC	CC	CC	CC	CC	CC	CC	CC	CC	CC	CC	CC	CC	CC	CC
SCM002813.1_80364382	T/G	2	80364382	+	Zunla	UMN	NA	NA	NMSU	NA	TT	TT	GG	TT	GG	GT	TT	TT	TT	GG	GG	TT	GG	GG	TT	GG	GG	TT	GG	GG	TT	GG	GG	TT	TT	GG	TT	TT	TT	GG	TT	TT	GG	GG	GG	GG	GG	TT	GG
SCM002813.1_82208166	C/T	2	82208166	+	Zunla	UMN	NA	NA	NMSU	NA	CC	CC	TT	CC	TT	CC	CC	CC	CC	TT	TT	CC	TT	TT	CT	TT	CC	CC	CC	TT	CC	TT	TT	CC	CC	TT	CC	CC	CC	CC	CC	CC	TT	CT	TT	CC	CC	CC	CC
SCM002813.1_82632281	C/T	2	82632281	+	Zunla	UMN	NA	NA	NMSU	NA	CC	CC	CC	CC	CC	CT	CC	CC	CC	CC	CC	CC	CC	CC	CC	CC	TT	CC	CC	CC	CC	CT	CC	CC	CC	CC	CC	CC	CC	CT	CC	CC	CC	CC	CC	TT	CC	CC	TT
SCM002813.1_82632376	T/G	2	82632376	+	Zunla	UMN	NA	NA	NMSU	NA	TT	TT	TT	TT	TT	TT	TT	TT	TT	TT	TT	TT	TT	TT	TT	TT	TT	TT	TT	TT	TT	TT	TT	TT	TT	TT	TT	TT	TT	TT	TT	TT	TT	TT	TT	TT	TT	TT	TT
SCM002813.1_82637769	G/A	2	82637769	+	Zunla	UMN	NA	NA	NMSU	NA	GG	GG	AA	GG	AA	GG	GG	GG	GG	AA	AA	GG	AA	AA	GG	AA	GG	GG	GG	AA	GG	AA	AA	GG	GG	AA	GG	GG	GG	GG	GG	GG	AA	AG	AA	GG	GG	GG	GG
SCM002813.1_82988576	G/A	2	82988576	+	Zunla	UMN	NA	NA	NMSU	NA	GG	GG	GG	GG	AA	GG	GG	GG	GG	AA	GG	GG	AA	GG	GG	AA	GG	GG	GG	GG	GG	AA	GG	GG	GG	AA	GG	GG	GG	GG	GG	GG	GG	AG	GG	GG	GG	GG	GG
SCM002813.1_83910786	G/A	2	83910786	+	Zunla	UMN	NA	NA	NMSU	NA	GG	GG	AA	GG	AA	GG	GG	GG	GG	AA	AG	GG	AA	AA	GG	AA	GG	GG	GG	AA	GG	AA	AA	GG	GG	AA	GG	GG	GG	GG	GG	GG	AA	AG	AA	GG	GG	GG	GG
SCM002813.1_83910796	G/C	2	83910796	+	Zunla	UMN	NA	NA	NMSU	NA	GG	GG	CC	GG	CC	GG	GG	GG	GG	CC	CG	GG	CC	CC	GG	CC	GG	GG	GG	CC	GG	CC	CC	GG	GG	CC	GG	GG	GG	GG	GG	GG	CC	CG	CC	GG	GG	GG	GG
SCM002813.1_84582265	G/A	2	84582265	+	Zunla	UMN	NA	NA	NMSU	NA	GG	GG	AA	GG	AA	GG	GG	GG	GG	AA	AA	GG	AA	AA	GG	AA	GG	GG	GG	AA	GG	AA	AA	GG	GG	AA	GG	GG	GG	GG	GG	GG	AA	AG	AA	GG	GG	AG	GG
SCM002813.1_84811011	A/C	2	84811011	+	Zunla	UMN	NA	NA	NMSU	NA	AA	AA	CC	AA	CC	AA	AA	AA	AA	CC	CC	AA	CC	CC	AA	CC	AA	AA	AA	CC	AA	CC	CC	AA	AA	CC	AA	AA	AA	AA	AA	AA	CC	AC	CC	AA	AA	AA	AA
SCM002813.1_84811026	A/G	2	84811026	+	Zunla	UMN	NA	NA	NMSU	NA	AA	AA	GG	AA	GG	AA	AA	AA	AA	GG	GG	AA	GG	GG	AA	GG	AA	AA	AA	GG	AA	GG	GG	AA	AA	GG	AA	AA	AA	AA	AA	AA	GG	AG	GG	AA	AA	AA	AA
SCM002813.1_84811798	G/A	2	84811798	+	Zunla	UMN	NA	NA	NMSU	NA	GG	GG	GG	GG	GG	GG	GG	GG	GG	GG	AA	GG	GG	GG	GG	GG	GG	GG	GG	AA	GG	AA	GG	GG	GG	GG	GG	GG	GG	GG	GG	GG	AA	GG	AA	GG	GG	GG	GG
SCM002813.1_84811940	G/A	2	84811940	+	Zunla	UMN	NA	NA	NMSU	NA	GG	GG	AA	GG	AA	GG	GG	GG	GG	AA	AA	GG	AA	AA	GG	AA	GG	GG	GG	AA	GG	AA	AA	GG	GG	AA	GG	GG	GG	GG	GG	GG	AA	AG	AA	GG	GG	GG	GG
SCM002813.1_84849169	A/G	2	84849169	+	Zunla	UMN	NA	NA	NMSU	NA	AA	GG	AA	AA	AA	GG	GG	AA	GG	AA	AA	AA	AA	AA	AA	AA	GG	AA	AA	AA	AG	AA	AA	GG	AA	AA	GG	AA	AA	GG	GG	GG	AA	AA	AA	GG	AA	AA	GG
SCM002813.1_84849194	A/G	2	84849194	+	Zunla	UMN	NA	NA	NMSU	NA	AA	AA	GG	AA	GG	AA	AA	AA	AA	GG	GG	AA	GG	GG	AA	GG	AA	AA	AA	GG	AA	AA	GG	AA	AA	AA	AA	AA	AA	AA	AA	AA	GG	GG	GG	AA	AA	AA	AA
SCM002813.1_84849246	G/C	2	84849246	+	Zunla	UMN	NA	NA	NMSU	NA	GG	GG	CC	CG	CC	GG	GG	GG	GG	CC	CC	GG	CC	CC	GG	CC	GG	GG	GG	CG	GG	CC	CC	GG	GG	CC	GG	GG	GG	GG	GG	GG	CC	CG	CC	GG	GG	GG	GG
SCM002813.1_85006966	T/A	2	85006966	+	Zunla	UMN	NA	NA	NMSU	NA	TT	TT	AA	TT	AA	TT	TT	TT	TT	AA	AA	TT	AA	AA	TT	AA	TT	TT	TT	AA	AT	AA	AA	TT	TT	AA	TT	TT	TT	TT	TT	TT	AA	AT	AA	TT	TT	TT	TT
SCM002813.1_85007077	A/G	2	85007077	+	Zunla	UMN	NA	NA	NMSU	NA	AA	AA	GG	AA	GG	AA	AA	AA	AA	GG	GG	AA	GG	GG	AA	GG	AA	AA	AA	GG	AG	GG	GG	AA	AA	GG	AA	AA	AA	AA	AA	AA	GG	GG	GG	AA	AA	AA	AA
SCM002813.1_85142717	T/G	2	85142717	+	Zunla	UMN	NA	NA	NMSU	NA	TT	TT	GG	TT	GG	TT	TT	TT	TT	GG	GG	TT	GG	GG	TT	GG	TT	TT	TT	GG	TT	TT	GG	TT	TT	GG	TT	TT	TT	TT	TT	TT	GG	GG	GG	TT	TT	TT	TT
SCM002813.1_85364849	A/G	2	85364849	+	Zunla	UMN	NA	NA	NMSU	NA	AA	AA	GG	AA	GG	AA	AA	AA	AA	GG	GG	AA	GG	GG	AA	GG	AA	AA	AA	GG	AA	GG	GG	AA	AA	GG	AA	AA	AA	AA	AA	AA	GG	AG	GG	AA	AA	AA	AA
SCM002813.1_85364885	C/T	2	85364885	+	Zunla	UMN	NA	NA	NMSU	NA	TT	CC	TT	TT	TT	CC	CC	CC	CC	TT	TT	CC	TT	TT	CC	TT	CC	CC	TT	TT	CC	TT	TT	CC	CC	TT	CC	CC	CC	CC	CC	CC	TT	CT	TT	CC	TT	CC	CC
SCM002813.1_85364925	T/A	2	85364925	+	Zunla	UMN	NA	NA	NMSU	NA	AT	TT	AT	AT	AT	TT	TT	TT	TT	AT	AT	TT	AT	AT	TT	AT	TT	TT	TT	AT	TT	TT	TT	TT	TT	AT	TT	TT	TT	TT	TT	TT	TT	AT	AT	TT	AT	AT	TT
SCM002813.1_85364933	A/G	2	85364933	+	Zunla	UMN	NA	NA	NMSU	NA	AG	AA	AG	AG	AG	AA	AA	AA	AA	AG	AG	AA	AG	AG	AA	AG	AA	AA	AG	AG	AA	AA	AA	AA	AA	AG	AA	AA	AA	AA	AA	AA	AG	AG	AG	AA	AG	AA	AA
SCM002813.1_85398055	C/G	2	85398055	+	Zunla	UMN	NA	NA	NMSU	NA	CC	CC	CC	CC	CC	CC	CC	CC	CC	CC	CC	CC	CC	CC	CC	CC	CC	CC	CC	CC	CC	CC	CC	CC	CC	CC	CC	CC	CC	CC	CC	CC	CC	CC	CC	CC	CC	CC	CC
SCM002813.1_85398784	T/C	2	85398784	+	Zunla	UMN	NA	NA	NMSU	NA	TT	TT	CC	TT	TT	TT	TT	TT	TT	TT	CC	TT	TT	CC	TT	TT	TT	TT	TT	CC	TT	TT	TT	TT	TT	TT	TT	TT	TT	TT	TT	TT	CC	TT	CC	TT	TT	TT	TT
SCM002813.1_85420326	T/C	2	85420326	+	Zunla	UMN	NA	NA	NMSU	NA	CC	TT	CC	CC	CC	TT	TT	TT	TT	CC	CC	TT	CC	CC	TT	CC	TT	TT	CC	CC	TT	CC	CC	TT	TT	CC	TT	TT	TT	TT	TT	TT	CC	CC	CC	TT	CT	TT	TT
SCM002813.1_85873416	C/T	2	85873416	+	Zunla	UMN	NA	NA	NMSU	NA	CC	CC	CC	CC	CC	CC	CC	CC	CC	CC	CC	CC	CC	CC	CC	CC	CC	CC	CC	CC	CC	CC	CC	CC	CC	CC	CC	CC	CC	CC	CC	CC	CC	CC	CC	CC	CC	CC	CC
SCM002813.1_86447439	A/T	2	86447439	+	Zunla	UMN	NA	NA	NMSU	NA	AT	AT	TT	AT	TT	AA	AA	AA	AT	TT	TT	AA	TT	TT	AA	TT	AA	AT	TT	TT	AT	AT	TT	AA	AA	TT	AA	AT	AT	AA	AT	AA	TT	AT	TT	AA	TT	AT	AA
SCM002813.1_86464671	A/G	2	86464671	+	Zunla	UMN	NA	NA	NMSU	NA	AA	AA	GG	AA	GG	AA	AA	AA	AA	GG	GG	AA	GG	GG	AA	GG	AA	AA	AA	GG	AA	GG	GG	AA	AA	GG	AA	AA	AA	AA	AA	AA	GG	GG	GG	AA	AA	AA	AA
SCM002813.1_86681779	C/A	2	86681779	+	Zunla	UMN	NA	NA	NMSU	NA	CC	CC	AA	CC	CC	CC	CC	CC	CC	CC	AA	CC	AA	AA	CC	AC	CC	CC	CC	AA	CC	AA	AA	CC	CC	CC	CC	CC	CC	CC	CC	CC	AA	AC	AA	CC	AA	CC	CC
SCM002813.1_87017604	T/C	2	87017604	+	Zunla	UMN	NA	NA	NMSU	NA	TT	TT	TT	TT	CT	TT	TT	TT	TT	CC	TT	TT	CC	TT	TT	CC	TT	TT	TT	TT	TT	TT	TT	TT	TT	TT	TT	TT	TT	TT	TT	TT	TT	CT	TT	TT	TT	TT	TT
SCM002813.1_87018385	T/C	2	87018385	+	Zunla	UMN	NA	NA	NMSU	NA	TT	TT	CC	TT	CC	TT	TT	TT	TT	CC	TT	TT	CC	CC	TT	CC	TT	TT	TT	CC	TT	CC	CC	TT	TT	CC	TT	TT	TT	TT	TT	TT	CC	CT	CC	TT	TT	TT	TT
SCM002813.1_87019828	T/A	2	87019828	+	Zunla	UMN	NA	NA	NMSU	NA	TT	TT	TT	TT	TT	TT	TT	TT	TT	TT	TT	TT	TT	TT	TT	TT	TT	TT	TT	TT	TT	TT	TT	TT	TT	TT	TT	TT	TT	TT	TT	TT	TT	TT	TT	TT	TT	TT	TT
SCM002813.1_87019858	C/A	2	87019858	+	Zunla	UMN	NA	NA	NMSU	NA	AA	CC	CC	AA	CC	CC	CC	CC	CC	CC	CC	CC	CC	CC	CC	CC	CC	CC	AA	CC	CC	CC	CC	CC	CC	CC	AA	CC	CC	CC	AC	AA	CC	CC	CC	CC	CC	CC	CC
SCM002813.1_87114660	C/G	2	87114660	+	Zunla	UMN	NA	NA	NMSU	NA	CC	CC	CC	CC	CC	CC	CC	CC	CC	CC	CC	CC	CC	CC	CC	CC	CC	CC	CC	CC	CC	CC	CC	CC	CC	CC	CC	CC	CC	CC	CC	CC	CC	CC	CC	CC	CC	CC	CC
SCM002813.1_87189371	C/T	2	87189371	+	Zunla	UMN	NA	NA	NMSU	NA	CC	CC	CC	CC	CC	CC	CC	TT	CC	CC	CC	CC	CC	CC	CC	CC	CC	CC	CC	CC	CC	CC	CC	CC	CC	CC	CC	TT	CC	CC	CC	CC	CC	CC	CC	CC	CC	CC	CC
SCM002813.1_87308873	T/G	2	87308873	+	Zunla	UMN	NA	NA	NMSU	NA	TT	TT	GG	TT	GG	TT	TT	TT	TT	GG	GG	TT	GG	GG	TT	GG	TT	TT	TT	GG	TT	GG	GG	TT	TT	GG	TT	TT	TT	TT	TT	TT	GG	GG	GG	TT	TT	TT	TT
SCM002813.1_87703090	C/A	2	87703090	+	Zunla	UMN	NA	NA	NMSU	NA	CC	CC	AA	CC	AA	CC	CC	CC	CC	AA	AA	CC	AA	AA	CC	AA	CC	CC	CC	AA	CC	AA	AA	CC	CC	AA	CC	CC	CC	CC	CC	CC	AA	AA	AA	CC	CC	CC	CC
SCM002813.1_87703226	G/T	2	87703226	+	Zunla	UMN	NA	NA	NMSU	NA	GG	GG	GG	GG	GG	GG	GG	TT	GG	GG	GG	GG	GG	GG	GG	GG	GG	TT	GG	GG	GG	GG	GG	GG	GG	GG	GG	TT	TT	GG	GG	GG	GG	GG	GG	GG	GG	TT	GG
SCM002813.1_87703233	G/C	2	87703233	+	Zunla	UMN	NA	NA	NMSU	NA	GG	GG	GG	GG	GG	GG	GG	CC	GG	GG	GG	GG	GG	GG	GG	GG	GG	CC	GG	GG	GG	GG	GG	GG	GG	GG	GG	CC	CC	GG	GG	GG	GG	GG	GG	GG	GG	CC	GG
SCM002813.1_87900427	G/A	2	87900427	+	Zunla	UMN	NA	NA	NMSU	NA	GG	GG	GG	GG	GG	GG	GG	GG	GG	GG	GG	GG	GG	GG	GG	GG	GG	GG	GG	GG	GG	GG	GG	GG	GG	GG	GG	GG	GG	GG	GG	GG	GG	GG	GG	GG	GG	GG	GG
SCM002813.1_87900771	C/G	2	87900771	+	Zunla	UMN	NA	NA	NMSU	NA	CC	CC	CC	CC	CC	CC	CC	CC	CC	CC	CC	CC	CC	CC	CC	CC	CC	CC	CC	CC	CC	CC	CC	CC	CC	CC	CC	CC	CC	CC	CC	CC	CC	CC	CC	CC	CC	CC	CC
SCM002813.1_88102451	C/G	2	88102451	+	Zunla	UMN	NA	NA	NMSU	NA	CC	CC	CC	CC	CC	CC	CC	CC	CC	CC	CC	CC	CC	CC	CC	CC	CC	CC	CC	CC	CC	CC	CC	CC	CC	CC	CC	CC	CC	CC	CC	CC	CC	CC	CC	CC	CC	CC	CC
SCM002813.1_88689220	T/C	2	88689220	+	Zunla	UMN	NA	NA	NMSU	NA	TT	TT	CC	TT	CC	TT	TT	TT	TT	CC	CC	TT	CC	CC	TT	CC	TT	TT	TT	CC	TT	TT	CC	TT	TT	CC	TT	TT	CT	TT	TT	TT	CC	CT	CC	TT	TT	TT	TT
SCM002813.1_88884822	A/C	2	88884822	+	Zunla	UMN	NA	NA	NMSU	NA	AA	AA	CC	AA	CC	AA	AA	AA	AA	AC	CC	AA	CC	CC	AA	CC	AA	AA	AA	CC	AA	CC	CC	AA	AA	CC	AA	AA	AA	AA	AA	AA	CC	CC	CC	AA	AC	AA	AA
SCM002813.1_88923772	T/C	2	88923772	+	Zunla	UMN	NA	NA	NMSU	NA	TT	TT	CC	TT	CT	TT	TT	TT	TT	TT	CC	TT	CC	CC	CT	TT	TT	TT	TT	CC	TT	TT	CC	TT	TT	TT	TT	TT	TT	TT	TT	TT	CT	CT	CC	TT	TT	TT	TT
SCM002813.1_90549448	G/A	2	90549448	+	Zunla	UMN	NA	NA	NMSU	NA	GG	GG	AA	GG	AA	GG	GG	GG	GG	AA	AA	GG	AA	AG	GG	AA	GG	GG	GG	AA	GG	AA	AA	GG	GG	AA	GG	GG	GG	GG	GG	GG	AA	AG	AA	GG	GG	GG	GG
SCM002813.1_90856806	A/T	2	90856806	+	Zunla	UMN	NA	NA	NMSU	NA	TT	AA	AA	AA	AA	AA	AA	TT	AA	AA	AA	TT	AA	AA	AA	AA	AA	TT	TT	AA	AA	AA	AA	AA	AA	AA	AA	TT	TT	AA	AA	AA	AA	AA	AA	AA	AA	AA	AA
SCM002813.1_90856977	T/A	2	90856977	+	Zunla	UMN	NA	NA	NMSU	NA	TT	TT	AA	TT	AA	TT	TT	TT	AT	AA	AA	TT	AA	AA	TT	AA	TT	TT	TT	AA	TT	AA	AA	TT	TT	AA	TT	TT	TT	TT	TT	TT	AA	TT	AA	TT	TT	TT	TT
SCM002813.1_91176580	C/T	2	91176580	+	Zunla	UMN	NA	NA	NMSU	NA	CC	CC	CC	CC	CC	CC	CC	TT	CC	CC	CC	CC	CC	CC	CC	CC	CC	TT	TT	CC	CC	CC	CC	CC	CC	CC	CC	TT	TT	CC	CC	CC	CC	CC	CC	CC	CC	CC	CC
SCM002813.1_91534487	G/C	2	91534487	+	Zunla	UMN	NA	NA	NMSU	NA	GG	GG	CC	GG	GG	GG	GG	GG	GG	GG	CC	GG	CC	CC	GG	GG	GG	GG	GG	CC	GG	CC	CC	GG	GG	CC	GG	GG	GG	GG	CG	GG	CC	CC	CC	GG	CC	GG	GG
SCM002813.1_91534829	T/C	2	91534829	+	Zunla	UMN	NA	NA	NMSU	NA	TT	TT	CC	TT	TT	TT	TT	TT	TT	TT	CC	CT	CC	CC	TT	TT	TT	TT	CT	CC	TT	CC	CC	TT	TT	CC	TT	TT	TT	TT	CT	TT	CC	CT	CC	TT	CC	TT	TT
SCM002813.1_91534893	C/T	2	91534893	+	Zunla	UMN	NA	NA	NMSU	NA	CC	CC	CC	TT	CC	CC	CC	TT	CC	CC	CC	TT	CC	CC	CC	CC	CC	CC	CC	CC	CC	CC	CC	CC	CC	CC	CC	TT	TT	CC	CC	CC	CC	CC	CC	CC	CC	CC	CC
SCM002813.1_91534901	A/C	2	91534901	+	Zunla	UMN	NA	NA	NMSU	NA	AA	AA	CC	AA	AA	AA	AA	AA	AA	AA	AC	AA	CC	CC	AA	AA	AA	AA	AA	CC	AA	CC	CC	AA	AA	CC	AA	AA	AA	AA	AA	AA	CC	AC	CC	AA	AA	AA	AA
SCM002813.1_91887300	G/T	2	91887300	+	Zunla	UMN	NA	NA	NMSU	NA	GG	GG	GG	GG	GG	GG	GG	GG	GG	GG	GG	GG	GG	GG	GG	GG	GG	GG	GG	GG	GG	GG	GG	GG	GG	GG	GG	GG	GG	GG	GG	GG	GG	GG	GG	GG	GG	GG	GG
SCM002813.1_91898296	A/G	2	91898296	+	Zunla	UMN	NA	NA	NMSU	NA	AA	AA	AA	AA	AA	AA	AA	AA	AA	AA	GG	AA	AA	AA	AA	AA	AA	AA	AA	GG	AA	AA	AA	AA	AA	AA	AA	AA	AA	AA	AA	AA	AA	AA	AA	AA	AA	AA	AA
SCM002813.1_91898325	C/G	2	91898325	+	Zunla	UMN	NA	NA	NMSU	NA	CC	CC	CC	CC	CC	CC	CC	CC	CC	CC	CC	CC	CC	CC	CC	CC	CC	CC	CC	CC	CC	CC	CC	CC	CC	CC	CC	CC	CC	CC	CC	CC	CC	CC	CC	CC	CC	CC	CC
SCM002813.1_91898420	T/C	2	91898420	+	Zunla	UMN	NA	NA	NMSU	NA	TT	TT	TT	TT	TT	TT	TT	TT	TT	TT	CC	TT	TT	TT	TT	TT	TT	TT	TT	CC	TT	CC	TT	TT	TT	TT	TT	TT	TT	TT	TT	TT	TT	TT	TT	TT	TT	TT	TT
SCM002813.1_91907299	A/T	2	91907299	+	Zunla	UMN	NA	NA	NMSU	NA	AA	AA	TT	AA	TT	AA	AA	AA	AA	TT	TT	AA	TT	TT	AA	TT	AA	AA	AA	TT	AA	TT	TT	AA	AA	TT	AA	AA	AA	AA	AA	AA	TT	AT	TT	AA	AA	AA	AA
SCM002813.1_91969504	G/A	2	91969504	+	Zunla	UMN	NA	NA	NMSU	NA	GG	GG	GG	AA	GG	GG	GG	GG	GG	GG	GG	AA	GG	GG	GG	GG	GG	GG	GG	GG	GG	GG	GG	GG	GG	GG	GG	GG	GG	GG	GG	GG	GG	GG	GG	GG	GG	GG	GG
SCM002813.1_92080786	C/T	2	92080786	+	Zunla	UMN	NA	NA	NMSU	NA	CC	CC	CC	CC	TT	CC	CC	CC	CC	TT	CC	CC	CC	CC	CC	TT	CC	CC	CC	CC	CC	TT	CC	CC	CC	TT	CC	CC	CC	CC	CC	CC	CC	CC	CC	CC	CC	CC	CC
SCM002813.1_92354665	G/A	2	92354665	+	Zunla	UMN	NA	NA	NMSU	NA	GG	GG	AA	GG	AA	GG	GG	GG	GG	AA	AA	GG	AA	AA	GG	AA	GG	GG	GG	AA	GG	AA	AA	GG	GG	AA	GG	GG	GG	GG	GG	GG	AA	AA	AA	GG	GG	GG	GG
SCM002813.1_92661496	A/G	2	92661496	+	Zunla	UMN	NA	NA	NMSU	NA	AA	AA	AA	AA	AA	AA	AA	AA	AA	AA	AA	AA	AA	AA	AA	AG	AA	AA	AA	AA	AA	GG	AA	AA	AA	GG	AA	AA	AA	AA	AA	AA	AG	AA	AA	AA	AA	AA	AA
SCM002813.1_92747389	A/G	2	92747389	+	Zunla	UMN	NA	NA	NMSU	NA	AA	AA	AA	AA	AA	AA	AA	AA	AA	AA	AG	AA	AA	GG	AA	AA	AA	AA	AA	GG	AA	AA	GG	AA	AA	AA	AA	AA	AA	AA	AA	AA	AA	AA	AA	AA	AA	AA	AA
SCM002813.1_92747478	C/A	2	92747478	+	Zunla	UMN	NA	NA	NMSU	NA	CC	CC	AA	CC	AA	CC	CC	CC	CC	AA	AA	CC	AA	AA	CC	AA	CC	CC	CC	AA	CC	AA	AA	CC	CC	AA	CC	CC	CC	CC	CC	CC	AA	AC	AA	CC	CC	CC	CC
SCM002813.1_92892321	A/G	2	92892321	+	Zunla	UMN	NA	NA	NMSU	NA	AA	AA	GG	AA	AA	AA	AA	AA	AA	AA	GG	AA	GG	GG	AA	AA	AA	AA	AA	GG	AA	AG	GG	AA	AA	GG	AA	AA	AA	AA	AA	AA	GG	GG	GG	AA	AA	AA	AA
SCM002813.1_92893046	A/C	2	92893046	+	Zunla	UMN	NA	NA	NMSU	NA	AA	AA	CC	AA	CC	AA	AA	AA	AA	CC	CC	AA	CC	CC	AA	CC	AA	AA	AA	CC	AA	CC	CC	AA	AA	CC	AA	AA	AA	AA	AA	AA	CC	AC	CC	AA	AA	AA	AA
SCM002813.1_92893942	T/C	2	92893942	+	Zunla	UMN	NA	NA	NMSU	NA	TT	TT	CC	TT	TT	TT	TT	TT	TT	TT	CC	TT	CC	CC	TT	TT	TT	TT	TT	CC	TT	TT	CC	TT	TT	CC	TT	TT	TT	TT	TT	TT	CT	CC	CC	TT	TT	TT	TT
SCM002813.1_92893952	T/G	2	92893952	+	Zunla	UMN	NA	NA	NMSU	NA	TT	TT	GG	TT	GG	TT	TT	TT	TT	GG	GG	TT	GG	GG	TT	GG	TT	TT	TT	GG	TT	GG	GG	TT	TT	GG	TT	TT	TT	TT	TT	TT	GT	GG	GG	TT	TT	TT	TT
SCM002813.1_93954219	T/C	2	93954219	+	Zunla	UMN	NA	NA	NMSU	NA	CC	TT	CC	CC	CC	TT	TT	TT	TT	CC	CC	CC	CC	CC	TT	CC	CC	TT	CC	CC	TT	CC	CC	TT	TT	CC	TT	TT	TT	CC	CT	TT	CC	CC	CC	CC	CC	TT	CC
SCM002813.1_94073328	G/C	2	94073328	+	Zunla	UMN	NA	NA	NMSU	NA	GG	GG	CC	GG	CC	GG	GG	GG	GG	CC	CC	GG	CC	CC	GG	CC	GG	GG	GG	CC	GG	CC	CC	GG	GG	CC	GG	GG	GG	GG	GG	GG	CC	CG	CC	GG	GG	GG	GG
SCM002813.1_94588279	T/C	2	94588279	+	Zunla	UMN	NA	NA	NMSU	NA	TT	TT	TT	CT	CT	TT	TT	CT	TT	TT	TT	CT	TT	TT	TT	TT	CT	TT	TT	TT	TT	CC	TT	TT	TT	TT	CT	TT	CT	TT	TT	TT	TT	TT	TT	TT	TT	TT	TT
SCM002813.1_94588323	C/G	2	94588323	+	Zunla	UMN	NA	NA	NMSU	NA	CC	CC	CC	CC	CC	CC	CC	CC	CC	CC	CC	CC	CC	CC	CC	CC	CC	CC	CC	CC	CC	CC	CC	CC	CC	CC	CC	CC	CC	CC	CC	CC	CC	CC	CC	CC	CC	CC	CC
SCM002813.1_94826223	G/T	2	94826223	+	Zunla	UMN	NA	NA	NMSU	NA	GG	GG	GT	GG	GT	GG	GG	GG	GG	TT	TT	GG	TT	TT	GG	TT	GG	GG	GG	TT	GG	TT	TT	GG	GG	TT	GG	GG	GG	GG	GG	GG	TT	GT	TT	GG	GG	GG	GG
SCM002813.1_95132924	A/G	2	95132924	+	Zunla	UMN	NA	NA	NMSU	NA	AA	AA	GG	AA	AA	AA	AA	AA	AA	AA	GG	AA	GG	GG	AA	AA	AA	AA	AA	GG	AA	AA	GG	AA	AA	GG	AA	AA	AA	AA	AA	AA	GG	AG	GG	AA	AA	AA	AA
SCM002813.1_95234351	G/A	2	95234351	+	Zunla	UMN	NA	NA	NMSU	NA	GG	GG	GG	AA	GG	GG	GG	AA	AG	GG	GG	GG	GG	GG	GG	GG	GG	AA	GG	GG	AG	GG	GG	AG	GG	GG	AA	AA	AA	GG	AG	AA	GG	GG	GG	GG	GG	GG	GG
SCM002813.1_95234474	A/C	2	95234474	+	Zunla	UMN	NA	NA	NMSU	NA	CC	AA	AA	AA	AA	AC	AC	AA	AC	AA	AA	CC	AA	AA	CC	AA	AA	AA	AA	AA	AC	AC	AA	AC	CC	AA	AC	AA	AA	AA	AA	AA	AA	AA	AA	AA	AA	AC	AA
SCM002813.1_95345602	G/A	2	95345602	+	Zunla	UMN	NA	NA	NMSU	NA	GG	GG	GG	AA	GG	GG	GG	GG	GG	GG	GG	GG	GG	GG	GG	GG	GG	GG	GG	GG	GG	GG	GG	GG	GG	GG	AA	GG	GG	GG	AG	AA	GG	GG	GG	GG	GG	GG	GG
SCM002813.1_95414218	G/C	2	95414218	+	Zunla	UMN	NA	NA	NMSU	NA	GG	GG	GG	GG	GG	GG	GG	GG	GG	GG	GG	GG	GG	GG	GG	GG	GG	GG	GG	GG	GG	GG	GG	GG	GG	GG	GG	GG	GG	GG	GG	GG	GG	GG	GG	GG	GG	GG	GG
SCM002813.1_95419613	G/A	2	95419613	+	Zunla	UMN	NA	NA	NMSU	NA	GG	GG	AA	GG	AA	GG	GG	GG	GG	AA	AA	GG	AA	AA	GG	AA	GG	GG	AA	AA	GG	AA	AA	GG	GG	AA	GG	GG	GG	GG	GG	GG	AA	AG	AA	GG	GG	GG	GG
SCM002813.1_95419935	T/C	2	95419935	+	Zunla	UMN	NA	NA	NMSU	NA	TT	TT	CC	TT	CC	TT	TT	TT	TT	CC	CC	TT	CC	CC	TT	CC	TT	TT	CC	CC	TT	CC	CC	TT	TT	CC	TT	TT	TT	TT	CT	TT	CC	CC	CC	TT	CC	TT	TT
[truncated: 12,924 more rows]
[truncated: 165 more columns]

## Sheet: Chile pepper genotypes
Table S3. Chile pepper genotypes used to perform cross-validations and genomewide selection using ridge regression and deep learning prediction models.
GBS No.	Name	Species	Seed sources
GBS001	Numex Big Jim	C. annuum	NMSU
GBS002	Numex Sandia	C. annuum	NMSU
GBS003	Numex Eclipse	C. annuum	NMSU
GBS004	Numex Sunset	C. annuum	NMSU
GBS005	Numex Sunrise	C. annuum	NMSU
GBS006	Numex Conquistador	C. annuum	NMSU
GBS007	Numex R Naky	C. annuum	NMSU
GBS008	Numex NM 6-4	C. annuum	NMSU
GBS009	Numex Centennial	C. annuum	NMSU
GBS010	Numex Espanola Improved	C. annuum	NMSU
GBS011	Numex Twilight	C. annuum	NMSU
GBS012	Numex Bailey Piquin	C. annuum	NMSU
GBS013	Numex Rio Grande 21	C. annuum	NMSU
GBS014	Numex SunBurst	C. annuum	NMSU
GBS015	Numex Sunglo	C. annuum	NMSU
GBS016	Numex Sunflare	C. annuum	NMSU
GBS017	Numex Sweet	C. annuum	NMSU
GBS018	Numex Joe Parker	C. annuum	NMSU
GBS019	Numex Mirasol	C. annuum	NMSU
GBS020	Numex Primavera	C. annuum	NMSU
GBS021	Numex Pinata	C. annuum	NMSU
GBS022	Numex Nematador	C. annuum	NMSU
GBS023	Numex Christmas	C. annuum	NMSU
GBS024	Numex Memorial Day	C. annuum	NMSU
GBS025	Numex St Patrick’s Day	C. annuum	NMSU
GBS026	Numex Halloween	C. annuum	NMSU
GBS027	Numex Thanksgiving	C. annuum	NMSU
GBS028	Numex Valentines Day	C. annuum	NMSU
GBS029	Numex Jalmundo	C. annuum	NMSU
GBS030	Numex Garnet	C. annuum	NMSU
GBS031	Numex Heritage Big Jim	C. annuum	NMSU
GBS032	Numex Heritage 6-4	C. annuum	NMSU
GBS033	Numex Vaquero	C. annuum	NMSU
GBS034	Numex Las Cruces	C. annuum	NMSU
GBS035	Numex Cinco de Mayo	C. annuum	NMSU
GBS036	Numex April Fools Day	C. annuum	NMSU
GBS037	Numex Easter	C. annuum	NMSU
GBS038	Numex Chinense New Year	C. annuum	NMSU
GBS039	Numex Earth Day	C. annuum	NMSU
GBS040	Numex Veterans Day	C. annuum	NMSU
GBS041	Numex Orange Spice	C. annuum	NMSU
GBS042	Numex Lemon Spice	C. annuum	NMSU
GBS043	Numex Pumpkin Spice	C. annuum	NMSU
GBS044	Numex Sandia Select	C. annuum	NMSU
GBS045	Numex Summer Solstice	C. annuum	NMSU
GBS046	Numex Columbus Day	C. annuum	NMSU
GBS047	Numex Vince Hernandez	C. annuum	NMSU
GBS048	Numex Sabroso	C. annuum	NMSU
GBS049	Numex Cajohns	C. annuum	NMSU
GBS050	Numex Lotalutein	C. annuum	NMSU
GBS051	Numex Suave Red	C. annuum	NMSU
GBS052	Numex Suave Orange	C. chinense	NMSU
GBS053	Numex Farolitos	C. chinense	NMSU
GBS054	Numex Trick or Treat	C. chinense	NMSU
GBS055	Numex Nobasco	C. chinense	NMSU
GBS056	Floral Gem	C. annuum	P G Smith
GBS057	Chilehuacle Orange	C. annuum	J Salinas (INIA)
GBS058	Tipo Ancho	C. annuum	J Salinas (INIA)
GBS059	Pasilla Salvaterra	C. annuum	J Salinas (INIA)
GBS060	Mulato INIA	C. annuum	J Laborde
GBS061	CM-334	C. annuum	J Salinas (INIA)
GBS062	Giant Szegedi	C. annuum	Stokes Seeds
GBS063	Esmerelda Ancho	C. annuum	J Salinas (INIA)
GBS064	Novojoa	C. annuum	P G Smith
GBS066	NMCA 10101	C. annuum	Oaxa, Mexico
GBS068	NMSU-18C5	C. annuum var. glabriusculum	C. Hayano
GBS069	NMSU-18C7	C. annuum var. glabriusculum	C. Hayano
GBS070	NMSU-18C8	C. annuum var. glabriusculum	C. Hayano
GBS071	NMSU-18C9	C. annuum var. glabriusculum	C. Hayano
GBS072	NMSU-18C10	C. annuum var. glabriusculum	C. Hayano
GBS073	NMSU-18C11	C. annuum var. glabriusculum	C. Hayano
GBS074	NMSU-18C12	C. annuum var. glabriusculum	C. Hayano
GBS075	NMSU-18C13	C. annuum var. glabriusculum	C. Hayano
GBS076	NMSU-18C14	C. annuum var. glabriusculum	C. Hayano
GBS079	NMSU-18C18	C. annuum var. glabriusculum	C. Hayano
GBS080	NMSU-18C19	C. annuum var. glabriusculum	C. Hayano
GBS081	NMSU-18C22	C. annuum var. glabriusculum	C. Hayano
GBS083	NMSU-18C24	C. annuum var. glabriusculum	C. Hayano
GBS084	NMSU-18C25	C. annuum var. glabriusculum	C. Hayano
GBS085	NMSU-18C26	C. annuum var. glabriusculum	C. Hayano
GBS087	NMSU-18C28	C. annuum var. glabriusculum	C. Hayano
GBS088	NMSU-18C29	C. annuum var. glabriusculum	C. Hayano
GBS089	NMSU-18C30	C. annuum var. glabriusculum	C. Hayano
GBS090	NMSU-18C32	C. annuum var. glabriusculum	C. Hayano
GBS091	NMSU-18C33	C. annuum var. glabriusculum	C. Hayano
GBS092	NMSU-18C34	C. annuum var. glabriusculum	C. Hayano
GBS127	NMSU-18C1139	C. annuum var. glabriusculum	C. Hayano
GBS130	NMSU-18C1142	C. annuum var. glabriusculum	C. Hayano
GBS223	Costeno Amarillo	C. annuum var. glabriusculum	P Holan, Mexico
GBS224	Purple Flash	C. annuum	Harris Seeds
GBS225	Chilly chili	C. annuum	Harris Seeds
GBS226	Jigsaw	C. annuum	Park Seeds
GBS227	Corcel	C. annuum	Stokes Seeds
GBS228	Chiltepin	C. annuum	C. Hayano
GBS229	Aji Verde	C. annuum var. glabriusculum	Stefan Bederski
GBS230	Uba Tuba	C. baccatum	R Heisey
GBS231	Bolivian Aji	C. baccatum	Kaiser Hannan
GBS232	Brazilian wild	C. baccatum	P.G. Smith
GBS233	Aji Red	C. baccatum	Kaiser Hannan
GBS234	Omnicolor	C. baccatum	P.G. Smith
GBS235	Aji Limon	C. baccatum	Sunset farms
GBS236	Peri Peri	C. baccatum	P.G. Smith
GBS237	Rocotillo	C. chinense	Cross Country Nursery
GBS238	Suriname Color	C. chinense	NMSU
GBS239	Brown Habanero	C. chinense	P G Smith
GBS240	Maya	C. chinense	Park Seed
GBS241	Red Caribbean Hab	C. chinense	Park Seed
GBS242	Habanada	C. chinense	Park Seed
GBS243	Fatalii	C. chinense	Park Seed
GBS244	Chichen Itza	C. chinense	Park Seed
GBS245	Bhut Jolokia	C. chinense	S. Kumar
GBS246	Trinidad Perfume	C. chinense	Park Seed
GBS247	Trinidad Moruga Scorpion	C. chinense	Jim Duffy
GBS248	Cajamarca	C. chinense	P G Smith
GBS249	Datil	C. chinense	P G Smith
GBS250	Aji Rojo	C. baccatum	Kaiser Hannan
GBS251	NMCA 50009	C. chacoense	NMSU
GBS252	Zimbabwe Bird	C. frutescens	NMSU
GBS253	Diente de Perro	C. annuum	NMSU
GBS254	Tabasco	C. annuum	McIlhenny
GBS255	Birds Eye	C. annuum	Dave DeWitt
GBS257	Phet Mordindang	C. chinense	N. Jeeatid
GBS258	PBC 932	C. chinense	N. Jeeatid
GBS260	TibTim Mordindang	C. chinense	N. Jeeatid
GBS262	HB 2	C. chinense	N. Jeeatid
GBS263	Akanee Pirot	C. chinense	N. Jeeatid
GBS264	Phetmordingdang	C. chinense	N. Jeeatid
GBS265	Carolina Reaper	C. chinense	Pucker Butt Peppers
GBS266	Scorpion	C. chinense	Herman Adams
GBS267	TAM Jalapeno	C. annuum	TAMU
GBS268	Early Jalapeno	C. annuum	Park Seed
GBS269	Jalapeno M	C. annuum	Park Seed
GBS270	Large Red Thick Cayenne	C. annuum	Stokes Seeds
GBS271	Orange Habanero	C. annuum	Stokes Seeds
GBS272	Mulato Stokes	C. annuum	Stokes Seeds
GBS273	Shishito	C. annuum	Stokes Seeds
GBS274	Siling Labuyo	C. frutescens	East-West Seeds
GBS275	NMSU-12C162	C. annuum	NMSU
GBS277	NMSU-16C353	C. annuum	NMSU
GBS278	NMSU-16C359	C. annuum	NMSU
GBS279	NMSU-16C460	C. annuum	NMSU
GBS280	NMSU-16C469	C. annuum	NMSU
GBS281	NMSU-16C470	C. annuum	NMSU
GBS282	NMSU-18C499	C. annuum	NMSU
GBS283	Turnpike	C. annuum	Stokes Seeds
GBS284	Camelot	C. annuum	Stokes Seeds
GBS285	Paladin	C. annuum	Stokes Seeds
GBS286	NMSU-13C105-1	C. annuum	NMSU
GBS289	NMSU-13C104-4	C. annuum	NMSU
GBS291	NMSU-13C104-2	C. annuum	NMSU
GBS292	NMSU-13C104-1	C. annuum	NMSU
GBS293	NMSU-13C103	C. annuum	NMSU
GBS295	NMSU-15C424	C. annuum	NMSU
GBS296	NMSU-15C425	C. chinense	NMSU
GBS297	NMSU-15C426	C. chinense	NMSU
GBS298	NMSU-15C427	C. chinense	NMSU
GBS299	Sonora	C. annuum	Peto Seed
GBS300	NMCA 10690	C. annuum	NMSU
GBS301	NMCA 10399	C. annuum	NMSU
GBS321	7 Pot Primo	C. annuum	Tony Primo
GBS322	NMSU-20C234	C. chinense	NMSU
GBS323	NMSU-20C299	C. annuum	NMSU
GBS324	Mammoth	C. annuum	Stokes Seeds
GBS325	NMSU-20C239	C. annuum	NMSU
GBS326	NMSU-20C306	C. annuum	NMSU
GBS327	NMSU-20C240	C. annuum	NMSU
GBS328	NMSU-20C327	C. annuum	NMSU
GBS329	NMSU-20C244	C. annuum	NMSU
GBS330	Devil	C. annuum	Stokes Seeds
GBS331	NMSU-20C237	C. annuum	NMSU
GBS332	NMSU-20C243	C. annuum	NMSU
GBS333	NMSU-20C345-1	C. annuum	NMSU
GBS334	NMSU-20C303	C. annuum	NMSU
GBS335	NMSU-20C265	C. annuum	NMSU
GBS338	NMSU-20C241	C. annuum	NMSU
GBS339	NMSU-20C263-1	C. annuum	NMSU
GBS340	NMSU-20C346	C. annuum	NMSU
GBS341	NMSU-20C336	C. annuum	NMSU
GBS342	NMSU-20C249	C. annuum	NMSU
GBS343	NMSU-20C301	C. annuum	NMSU
GBS344	NMSU-20C263-2	C. annuum	NMSU
GBS345	NMSU-20C242	C. annuum	NMSU
GBS346	NMSU-20C302	C. annuum	NMSU
GBS358	NMSU-20C238	C. annuum	NMSU
GBS359	NMSU-20C270	C. annuum	NMSU
GBS360	NMSU-20C342	C. annuum	NMSU
GBS361	NMSU-20C330	C. annuum	NMSU
GBS362	NMSU-20C247	C. annuum	NMSU
GBS363	NMSU-20C264	C. annuum	NMSU
GBS364	NMSU-20C250	C. annuum	NMSU
GBS365	NMSU-20C344	C. annuum	NMSU
GBS366	NMSU-20C266	C. annuum	NMSU
GBS367	NMSU-20C309	C. annuum	NMSU
GBS368	NMSU-20C310	C. annuum	NMSU
GBS369	NMSU-20C314	C. annuum	NMSU
GBS370	NMSU-20C319	C. annuum	NMSU
GBS371	NMSU-20C297	C. annuum	NMSU
GBS372	Doblon	C. annuum	Stokes Seeds
GBS373	NMSU-20C345-2	C. annuum	NMSU
GBS374	Mesilla	C. annuum	Stokes Seeds
GBS636	NMSU-20C245	C. annuum	NMSU
GBS637	NMSU-20C339	C. annuum	NMSU
GBS638	NMSU-20C343	C. annuum	NMSU
GBS640	NMSU-20C262	C. annuum	NMSU
